# Supplementary material for: Comparative Characterization of Mitogenomes From Five Orders of Cestodes (Eucestoda: Tapeworms)
Source: Front Genet. 2021 Dec 22;12:788871. doi: 10.3389/fgene.2021.788871 (PMC8727539; doi:10.3389/fgene.2021.788871)
Supplement: Supplementary file 1 [file Table2.XLSX]

## Sheet: Sheet1
Species	Number of Specimens Examined	Host Field Number on GCD	Locality
Aetomylaeus asperrimus (Gilbert)	1	PN15-26	Isla Cébaco, Playa Caleta, Veraguas, Panama
Bathytoshia centroura (Mitchill)	1	SAB-7	Atlantic Ocean, North Carolina, U.S.A.
Dipturus chilensis (Guichenot)	1	CHL-81	Pacific Ocean, Niebla/Valdivia, Los Rios, Chile
	1	CHL-102	Pacific Ocean, Viña del Mar, Chile
Hypanus guttatus (Bloch & Schneider)	1	TT14-11	Caribbean sea, Maracas, Trinidad & Tobago
Hypanus longus (Garman)	1	PN15-04	Isla Cébaco, Playa Caleta, Veraguas, Panama
Hypanus say (Lesueur)	3	CH20/22/24	Charleston Harbor, Charleston, South Carolina, U.S.A.
	1	MS05-50	Gulf of Mexico, Mississipi, U.S.A.
Hypanus sp.	1	SP19-23	Atlantic Ocean, Ubatuba, São Paulo, Brazil
Mobula hypostoma (Bancroft)	1	MS05-391	Atlantic Ocean, San José Bay, Gulf of Mexico, Florida, U.S.A.
Myliobatis californica Gill	1	BJ-626	Gulf of California, Bahia de Los Angeles, Baja California, Mexico
Paratrygon orinocensis Loboda, Lasso, Rosa & Carvalho	2	VZ11-31/33	Apure/Guaritico, Munoz, Apure, Venezuela
	1	VZ13-86	Orinoco/Apure, Munoz, Venezuela
Potamotrygon brachyura (Günther)	1	MT12-16	Rio Mutum, Mato Grosso, Brazil
Potamotrygon motoro (Müller & Henle)	1	MT12-12	Bacia do Prata, Barao de Melgaco, Vila Mutum, Mato Grosso, Brazil
Potamotrygon orbignyi (Castelnau)	1	VZ13-34	Apure/Guaritico, Munoz, Apure, Venezuela
	2	PA17-20	Bahia de Marajo, Colares, Para, Brazil
Potamotrygon schroederi Fernández-Yépez	1	VZ13-20	Orinoco, Cumaribo, Vichada, Colombia
Potamotrygon sp_orn2	1	VZ13-43	Orinoco, Pedernales, Delta Amacuro, Venezuela
Potamotrygon wallacei Carvalho, Rosa & Araújo	1	RN11-05	Rio Negro, Barcelos, Amazonas, Brazil
Potamotrygon yepezi Castex & Castello	1	VZ11-01	Lago Maracaibo, Zulia, Venezuela
	3	VZ11-06/07/17	Laguna Sinamaica, Zulia, Venezuela
Psammobatis scobina (Philippi)	1	CHL-113	Pacific Ocean, Viña del Mar, Chile
Rhinoptera sp.	2	RJ18-03/06	Atlantic Ocean, Paraty, Rio de Janeiro, Brazil
Styracura schmardae (Werner)	2	PN15-52/53	Almirante, Bocas del Toro, Panama
Taeniura lymma (Fabricius)	1	EG-5	Red Sea, off Hurghada, Makadi Island, Egypt
	2	EG-9/10	Red Sea, south of Safaga Bay, Safaga, Egypt
Taeniurops grabatus (Geoffroy)	1	SE-307	Atlantic Ocean, Joal, Senegal
	1	SE-224	Atlantic Ocean, Mbour, Senegal
Urogymnus granulatus (Macleay)	4	SO-9/17/18/19	Solomon Sea, Western Province, Vonavona, Solomon Islands
Urogymnus polylepis (Bleeker)	1	KA-393	Kinabatangan River, Sabah, Borneo, Malaysia
	1	BO-108	Sulawesi Sea, Tarakan, North Kalimantan, Borneo, Indonesia
Urotrygon aspidura (Jordan & Gilbert)	1	PN15-35	Isla Cébaco, Playa Caleta, Veraguas, Panama
