# Supplementary material for: Comparative Characterization of Mitogenomes From Five Orders of Cestodes (Eucestoda: Tapeworms)
Source: Front Genet. 2021 Dec 22;12:788871. doi: 10.3389/fgene.2021.788871 (PMC8727539; doi:10.3389/fgene.2021.788871)
Supplement: Supplementary file 2 [file Table3.XLSX]

## Sheet: Sheet1
Taxon	Order	Family	Specimen ID	Voucher	GenBank	Host Code	Host species	Locality
Acanthobothrium sp.	Onchoproteocephalidea II	-	b161	MZUSP 7998	MZ594642	PN15-04	Hypanus longus	Isla Cébaco, Playa Caleta, Veraguas, Panama
Acanthobothrium sp.	Onchoproteocephalidea II	-	BU108	MZUSP 8033	MZ594628	SP19-23	Hypanus sp.	Atlantic Ocean, Ubatuba, São Paulo, Brazil
Acanthobothrium sp.	Onchoproteocephalidea II	-	BU109	MZUSP 8034	MZ594629	SP19-23	Hypanus sp.	Atlantic Ocean, Ubatuba, São Paulo, Brazil
Acanthobothrium sp.	Onchoproteocephalidea II	-	BU110	MZUSP 8035	MZ594630	SP19-23	Hypanus sp.	Atlantic Ocean, Ubatuba, São Paulo, Brazil
Alveobothrium grabatum	Rhinebothriidea	Anthocephaliidae	BU058	LRP 10369	MZ594603	SE224	Taeniurops grabatus	Atlantic Ocean, Mbour, Senegal
Alveobothrium grabatum	Rhinebothriidea	Anthocephaliidae	BU059	LRP 10370	MZ594604	SE307	Taeniurops grabatus	Atlantic Ocean, Joal, Senegal
Alveobothrium grabatum	Rhinebothriidea	Anthocephaliidae	BU060	LRP 10371	MZ594605	SE307	Taeniurops grabatus	Atlantic Ocean, Joal, Senegal
Anindobothrium anacolum	Rhinebothriidea	Anindobothriidae	b188	MZUSP 8006	MZ594646	VZ11-01	Potamotrygon yepezi	Maracaibo Lake, Zulia, Venezuela
Anindobothrium anacolum	Rhinebothriidea	Anindobothriidae	b189	MZUSP 8007	MZ594647	VZ11-01	Potamotrygon yepezi	Maracaibo Lake, Zulia, Venezuela
Anindobothrium lisae	Rhinebothriidea	Anindobothriidae	b153	MZUSP 7997	MZ594640	VZ13-20	Potamotrygon schroederi	Orinoco, Cumaribo, Vichada, Colombia
Anthocephalum cairae	Rhinebothriidea	Anthocephaliidae	b166	MZUSP 8000	MZ594644	PN15-53	Styracura schmardae	Almirante, Bocas del Toro, Panama
Anthocephalum gravisi	Rhinebothriidea	Anthocephaliidae	BU051	LRP 10372	MZ594597	SO9	Urogymnus granulatus	Solomon Sea, Western Province, Vonavona, Solomon Islands
Anthocephalum sp.	Rhinebothriidea	Anthocephaliidae	BU001	LRP 10373	MZ594567	SAB-7	Bathytoshia centroura	Atlantic Ocean, North Carolina, U.S.A.
Anthocephalum sp.	Rhinebothriidea	Anthocephaliidae	BU002	LRP 10374	MZ594568	SAB-7	Bathytoshia centroura	Atlantic Ocean, North Carolina, U.S.A.
Anthocephalum sp.	Rhinebothriidea	Anthocephaliidae	BU050	LRP 10375	MZ594596	SO9	Urogymnus granulatus	Solomon Sea, Western Province, Vonavona, Solomon Islands
Caulobothrium sp.	Tetraphyllidea	-	b138	MZUSP 7989	MZ594634	PN15-26	Aetomylaeus asperrimus	Isla Cébaco, Playa Caleta, Veraguas, Panama
Caulobothrium sp.	Tetraphyllidea	-	b139	MZUSP 7990	MZ594635	PN15-26	Aetomylaeus asperrimus	Isla Cébaco, Playa Caleta, Veraguas, Panama
Caulobothrium sp.	Tetraphyllidea	-	b193	MZUSP 8009	MZ594648	VZ13-43	Potamotrygon sp_orn2	Orinoco, Pedernales, Delta Amacuro, Venezuela
Caulobothrium sp.	Tetraphyllidea	-	BU019	LRP 10376	MZ594575	BJ-626	Myliobatis californica	Gulf of California, Bahia de Los Angeles, Baja California, Mexico
Divaricobothrium sp.	Rhinebothriidea	Anthocephaliidae	BU054	LRP 10377	MZ594599	SO17	Urogymnus granulatus	Solomon Sea, Western Province, Vonavona, Solomon Islands
Dollfusiella sp.	Trypanorhyncha	-	b143	MZUSP 7992	MZ594636	PN15-35	Urotrygon aspidura	Isla Cébaco, Playa Caleta, Veraguas, Panama
Duplicibothrium sp.	Tetraphyllidea	-	gg04	MZUSP 8039	MZ594652	RJ18-06	Rhinoptera sp.	Atlantic Ocean, Paraty, Rio de Janeiro, Brazil
Echeneibothrium multiloculatum	Rhinebothriidea	Echeneibothriidae	bVIII	LRP 10378	MZ594651	CHL-81	Dipturus chilensis	Pacific Ocean, Niebla/Valdivia, Los Rios, Chile
Echeneibothrium williamsi	Rhinebothriidea	Echeneibothriidae	b155	LRP 10379	MZ594641	CHL-102	Dipturus chilensis	Pacific Ocean, Viña del Mar, Chile
Escherbothrium sp.	Rhinebothriidea	Escherbothriidae	BU064	LRP 10380	MZ594606	CHL113	Psammobatis scobina	Pacific Ocean, Viña del Mar, Chile
Escherbothrium sp.	Rhinebothriidea	Escherbothriidae	BU066	LRP 10382	MZ594607	CHL113	Psammobatis scobina	Pacific Ocean, Viña del Mar, Chile
Potamotrygonocestus sp.	Onchoproteocephalidea II	-	b151	MZUSP 7996	MZ594639	PA16-20	Potamotrygon orbignyi	Bahia de Marajo, Colares, Para, Brazil
Rhabdotobothrium sp.	Rhinebothriidea	Rhinebothriidae	BU034	LRP 10383	MZ594582	MS05-391	Mobula hypostoma	Atlantic Ocean, Gulf of Mexico, Florida, U.S.A.
Rhinebothriidae sp.	Rhinebothriidea	Rhinebothriidae	BU035	LRP 10384	MZ594583	CH22	Hypanus say	Charleston Harbor, Charleston, South Carolina, U.S.A.
Rhinebothriidae sp.	Rhinebothriidea	Rhinebothriidae	BU038	LRP 10385	MZ594586	CH20	Hypanus say	Charleston Harbor, Charleston, South Carolina, U.S.A.
Rhinebothriidae sp.	Rhinebothriidea	Rhinebothriidae	BU040	LRP 10386	MZ594587	CH24	Hypanus say	Charleston Harbor, Charleston, South Carolina, U.S.A.
Rhinebothriidae sp.	Rhinebothriidea	Rhinebothriidae	BU042	LRP 10387	MZ594589	MS05-50	Hypanus say	Gulf of Mexico, Mississipi, U.S.A.
Rhinebothriidae sp.	Rhinebothriidea	Rhinebothriidae	BU043	LRP 10388	MZ594590	MS05-50	Hypanus say	Gulf of Mexico, Mississipi, U.S.A.
Rhinebothrium flexile	Rhinebothriidea	Rhinebothriidae	BU004	LRP 10390	MZ594569	SAB-7	Bathytoshia centroura	Atlantic Ocean, North Carolina, U.S.A.
Rhinebothrium flexile	Rhinebothriidea	Rhinebothriidae	BU006	LRP 10391	MZ594571	SAB-7	Bathytoshia centroura	Atlantic Ocean, North Carolina, U.S.A.
Rhinebothrium megacanthophallus	Rhinebothriidea	Rhinebothriidae	BU015	LRP 10392	MZ594573	KA-393	Urogymnus polylepis	Sulawesi Sea, North Kalimantan, Borneo, Indonesia
Rhinebothrium megacanthophallus	Rhinebothriidea	Rhinebothriidae	BU018	LRP 10393	MZ594574	BO-108	Urogymnus polylepis	Kinabatangan River, Sabah, Borneo, Malaysia
Rhinebothrium taeniuri	Rhinebothriidea	Rhinebothriidae	BU026	LRP 10405	MZ594577	MT12-16	Potamotrygon brachyura	Rio Mutum, Mato Grosso, Brazil
Rhinebothrium taeniuri	Rhinebothriidea	Rhinebothriidae	BU028	LRP 10406	MZ594579	MT12-16	Potamotrygon brachyura	Rio Mutum, Mato Grosso, Brazil
Rhinebothrium taeniuri	Rhinebothriidea	Rhinebothriidae	BU030	LRP 10407	MZ594581	MT12-16	Potamotrygon brachyura	Rio Mutum, Mato Grosso, Brazil
Rhinebothrium sp.	Rhinebothriidea	Rhinebothriidae	b149	MZUSP 7995	MZ594638	PA16-17	Potamotrygon orbignyi	Bahia de Marajo, Colares, Para, Brazil
Rhinebothrium sp.	Rhinebothriidea	Rhinebothriidae	b175	MZUSP 8003	MZ594645	VZ11-33	Paratrygon orinocensis	Apure/Guaritico, Munoz, Apure, Venezuela
Rhinebothrium sp.	Rhinebothriidea	Rhinebothriidae	BU025	LRP 10394	MZ594576	EG-5	Taeniura lymma	Red Sea, off Hurghada, Makadi Island, Egypt
Rhinebothrium sp.	Rhinebothriidea	Rhinebothriidae	BU027	LRP 10395	MZ594578	EG-9	Taeniura lymma	Red Sea, south of Safaga Bay, Safaga, Egypt
Rhinebothrium sp.	Rhinebothriidea	Rhinebothriidae	BU029	LRP 10396	MZ594580	EG-10	Taeniura lymma	Red Sea, south of Safaga Bay, Safaga, Egypt
Rhinebothrium sp.	Rhinebothriidea	Rhinebothriidae	BU045	LRP 10397	MZ594592	SO18	Urogymnus granulatus	Solomon Sea, Vonavona, Solomon Islands
Rhinebothrium sp.	Rhinebothriidea	Rhinebothriidae	BU046	LRP 10398	MZ594593	SO19	Urogymnus granulatus	Solomon Sea, Vonavona, Solomon Islands
Rhinebothrium sp.	Rhinebothriidea	Rhinebothriidae	BU048	LRP 10399	MZ594594	SO9	Urogymnus granulatus	Solomon Sea, Vonavona, Solomon Islands
Rhinebothrium sp.	Rhinebothriidea	Rhinebothriidae	BU049	LRP 10400	MZ594595	SO9	Urogymnus granulatus	Solomon Sea, Vonavona, Solomon Islands
Rhinebothrium sp.	Rhinebothriidea	Rhinebothriidae	BU052	LRP 10401	MZ594598	SO17	Urogymnus granulatus	Solomon Sea, Vonavona, Solomon Islands
Rhinebothrium sp.	Rhinebothriidea	Rhinebothriidae	BU055	LRP 10402	MZ594600	SO17	Urogymnus granulatus	Solomon Sea, Vonavona, Solomon Islands
Rhinebothrium sp.	Rhinebothriidea	Rhinebothriidae	BU056	LRP 10403	MZ594601	SO17	Urogymnus granulatus	Solomon Sea, Vonavona, Solomon Islands
Rhinebothrium sp.	Rhinebothriidea	Rhinebothriidae	BU057	LRP 10404	MZ594602	SO17	Urogymnus granulatus	Solomon Sea, Vonavona, Solomon Islands
Rhinebothrium sp.	Rhinebothriidea	Rhinebothriidae	BU081	MZUSP 8018	MZ594613	MT12-12	Potamotrygon motoro	Bacia do Prata, Mato Grosso, Brazil
Rhinebothrium sp.	Rhinebothriidea	Rhinebothriidae	BU095	MZUSP 8022	MZ594617	VZ11-34	Potamotrygon orbignyi	Apure/Guaritico, Munoz, Apure, Venezuela
Rhinebothrium sp.	Rhinebothriidea	Rhinebothriidae	BU096	MZUSP 8023	MZ594618	VZ11-34	Potamotrygon orbignyi	Apure/Guaritico, Munoz, Apure, Venezuela
Rhinebothrium sp.	Rhinebothriidea	Rhinebothriidae	BU097	MZUSP 8024	MZ594619	VZ11-31	Paratrygon orinocensis	Apure/Guaritico, Munoz, Apure, Venezuela
Rhinebothrium sp.	Rhinebothriidea	Rhinebothriidae	BU098	MZUSP 8025	MZ594620	VZ11-31	Paratrygon orinocensis	Apure/Guaritico, Munoz, Apure, Venezuela
Rhinebothrium sp.	Rhinebothriidea	Rhinebothriidae	BU105	MZUSP 8030	MZ594625	SP19-23	Hypanus sp.	Atlantic Ocean, Ubatuba, São Paulo, Brazil
Rhinebothrium sp.	Rhinebothriidea	Rhinebothriidae	BU106	MZUSP 8031	MZ594626	SP19-23	Hypanus sp.	Atlantic Ocean, Ubatuba, São Paulo, Brazil
Rhinebothrium sp.	Rhinebothriidea	Rhinebothriidae	BU107	MZUSP 8032	MZ594627	SP19-23	Hypanus sp.	Atlantic Ocean, Ubatuba, São Paulo, Brazil
Rhinebothroides sp.	Rhinebothriidea	Rhinebothriidae	BU075	MZUSP 8013	MZ594608	MT12-16	Potamotrygon brachyura	Rio Mutum, Mato Grosso, Brazil
Rhinebothroides sp.	Rhinebothriidea	Rhinebothriidae	BU076	MZUSP 8014	MZ594609	MT12-16	Potamotrygon brachyura	Rio Mutum, Mato Grosso, Brazil
Rhinebothroides sp.	Rhinebothriidea	Rhinebothriidae	BU077	MZUSP 8015	MZ594610	VZ11-07	Potamotrygon yepezi	Laguna Sinamaica, Zulia, Venezuela
Rhinebothroides sp.	Rhinebothriidea	Rhinebothriidae	BU078	MZUSP 8016	MZ594611	VZ11-07	Potamotrygon yepezi	Laguna Sinamaica, Zulia, Venezuela
Rhinebothroides sp.	Rhinebothriidea	Rhinebothriidae	BU079	MZUSP 8017	MZ594612	VZ11-06	Potamotrygon yepezi	Laguna Sinamaica, Zulia, Venezuela
Rhinebothroides sp.	Rhinebothriidea	Rhinebothriidae	BU092	MZUSP 8019	MZ594614	VZ11-17	Potamotrygon yepezi	Laguna Sinamaica, Zulia, Venezuela
Rhinebothroides sp.	Rhinebothriidea	Rhinebothriidae	BU093	MZUSP 8020	MZ594615	RN11-05	Potamotrygon wallacei	Rio Negro, Barcelos, Amazonas, Brazil
Rhinebothroides sp.	Rhinebothriidea	Rhinebothriidae	BU094	MZUSP 8021	MZ594616	RN11-05	Potamotrygon wallacei	Rio Negro, Barcelos, Amazonas, Brazil
Rhinebothroides sp.	Rhinebothriidea	Rhinebothriidae	BU100	MZUSP 8026	MZ594621	RN11-05	Potamotrygon wallacei	Rio Negro, Barcelos, Amazonas, Brazil
Rhinebothroides sp.	Rhinebothriidea	Rhinebothriidae	BU102	MZUSP 8027	MZ594622	EG-5	Taeniura lymma	Red Sea, off Hurghada, Makadi Island, Egypt
Rhinebothroides sp.	Rhinebothriidea	Rhinebothriidae	BU103	MZUSP 8028	MZ594623	EG-9	Taeniura lymma	Red Sea, south of Safaga Bay, Safaga, Egypt
Rhinebothroides sp.	Rhinebothriidea	Rhinebothriidae	BU104	MZUSP 8029	MZ594624	EG-10	Taeniura lymma	Red Sea, south of Safaga Bay, Safaga, Egypt
Rhodobothrium sp.	Rhinebothriidea	Rhinebothriidae	b130	MZUSP 7988	MZ594633	RJ18-03	Rhinoptera sp.	Atlantic Ocean, Paraty, Rio de Janeiro, Brazil
Rhodobothrium sp.	Rhinebothriidea	Rhinebothriidae	b146	MZUSP 7994	MZ594637	RJ18-06	Rhinoptera sp.	Atlantic Ocean, Paraty, Rio de Janeiro, Brazil
Scalithrium magniphalum	Rhinebothriidea	Rhinebothriidae	b025	MZUSP 7984	MZ594631	PN15-52	Styracura schmardae	Almirante, Bocas del Toro, Panama
Scalithirium magniphalum	Rhinebothriidea	Rhinebothriidae	BU009	MZUSP 8012	MZ594572	TT14-11	Hypanus guttatus	Caribbean sea, Maracas, Trinidad & Tobago
Scalithirium sp.	Rhinebothriidea	Rhinebothriidae	BU036	LRP 10408	MZ594584	CH22	Hypanus say	Charleston Harbor, Charleston, South Carolina, U.S.A.
Scalithirium sp.	Rhinebothriidea	Rhinebothriidae	BU037	LRP 10409	MZ594585	CH22	Hypanus say	Charleston Harbor, Charleston, South Carolina, U.S.A.
Scalithirium sp.	Rhinebothriidea	Rhinebothriidae	BU041	LRP 10410	MZ594588	MS05-50	Hypanus say	Gulf of Mexico, Mississipi, U.S.A.
Scalithirium sp.	Rhinebothriidea	Rhinebothriidae	BU044	LRP 10411	MZ594591	MS05-50	Hypanus say	Gulf of Mexico, Mississipi, U.S.A.
Scyphophyllidium guariticus	Phyllobothriidea	Phyllobothriidae	bIII	MZUSP 8036	MZ594649	VZ13-86	Paratrygon orinocensis	Antonio Diaz, Delta Amacuro, Orinoco, Venezuela
Scyphophyllidium guariticus	Phyllobothriidea	Phyllobothriidae	bIV	MZUSP 8037	MZ594650	VZ13-86	Paratrygon orinocensis	Antonio Diaz, Delta Amacuro, Orinoco, Venezuela
Serendip sp.	Tetraphyllidea	-	b122	MZUSP 7987	MZ594632	PN15-26	Aetomylaeus asperrimus	Isla Cébaco, Playa Caleta, Veraguas, Panama
Spongiobothrium cf. variabile	Rhinebothriidea	Rhinebothriidae	BU005	LRP 10412	MZ594570	SAB-7	Bathytoshia centroura	Atlantic Ocean, North Carolina, U.S.A.
Spongiobothrium sp.	Rhinebothriidea	Rhinebothriidae	b162	MZUSP 7999	MZ594643	PN15-53	Styracura schmardae	Almirante, Bocas del Toro, Panama
