# Supplementary material for: Comparative Characterization of Mitogenomes From Five Orders of Cestodes (Eucestoda: Tapeworms)
Source: Front Genet. 2021 Dec 22;12:788871. doi: 10.3389/fgene.2021.788871 (PMC8727539; doi:10.3389/fgene.2021.788871)
Supplement: Supplementary file 3 [file Table6.XLSX]

## Sheet: Sheet1
Genes	# available at NCBI
s-rRNA	1.175
l-rRNA	866
nad6	554
nad5	790
nad4l	733
nad4	913
nad3	721
nad2	876
nad1	3.387
cytb	1.893
cox3	584
cox2	925
cox1	11.671
atp6	393
