# Supplementary material for: Comparative Characterization of Mitogenomes From Five Orders of Cestodes (Eucestoda: Tapeworms)
Source: Front Genet. 2021 Dec 22;12:788871. doi: 10.3389/fgene.2021.788871 (PMC8727539; doi:10.3389/fgene.2021.788871)
Supplement: Supplementary file 4 [file Table4.XLSX]

## Sheet: All specimens
SeqID	TaxonID	Gene	Length	GC% (total)	GC% (1st position)	GC% (2nd position)	GC% (3rd position)	AT% (total)	AT% (1st position)	AT% (2nd position)	AT% (3rd position)	AT-Skew	GC-Skew	First codon	Last codon	Termination	Start	End
b025	Scalithrium magniphalum	mitogenome	13616	33.1301	32.5843	33.5757	33.2305	66.8699	67.4086	66.439	66.7695	-0.306535	-0.256484	NA	NA	NA	1	13616
b025	Scalithrium magniphalum	trnY	60	26.6667	30	30	20	73.3333	70	70	80	-0.0454545	-0.25	NA	NA	NA	4571	4631
b025	Scalithrium magniphalum	trnW	64	37.5	40.9091	38.0952	33.3333	62.5	61.9048	61.9048	66.6667	0	-0.0833333	NA	NA	NA	13553	13617
b025	Scalithrium magniphalum	trnV	63	28.5714	23.8095	28.5714	33.3333	71.4286	76.1905	71.4286	66.6667	-0.2	-0.111111	NA	NA	NA	11747	11810
b025	Scalithrium magniphalum	trnT	64	26.5625	22.7273	28.5714	28.5714	73.4375	76.1905	71.4286	71.4286	-0.234043	-0.411765	NA	NA	NA	1632	1696
b025	Scalithrium magniphalum	trnS2	66	24.2424	22.7273	31.8182	18.1818	75.7576	77.2727	68.1818	81.8182	-0.24	-0.125	NA	NA	NA	4649	4715
b025	Scalithrium magniphalum	trnS1	59	37.2881	30	40	42.1053	62.7119	68.4211	57.8947	57.8947	-0.0810811	0	NA	NA	NA	13490	13549
b025	Scalithrium magniphalum	trnR	58	27.5862	25	21.0526	36.8421	72.4138	73.6842	78.9474	63.1579	-0.238095	-0.125	NA	NA	NA	4875	4933
b025	Scalithrium magniphalum	trnQ	61	34.4262	33.3333	30	40	65.5738	65	70	60	-0.35	-0.428571	NA	NA	NA	10148	10209
b025	Scalithrium magniphalum	trnP	63	36.5079	33.3333	42.8571	33.3333	63.4921	66.6667	57.1429	66.6667	-0.25	-0.478261	NA	NA	NA	12926	12989
b025	Scalithrium magniphalum	trnN	66	36.3636	31.8182	31.8182	45.4545	63.6364	68.1818	68.1818	54.5455	-0.047619	-0.166667	NA	NA	NA	12849	12915
b025	Scalithrium magniphalum	trnM	65	43.0769	40.9091	45.4545	42.8571	56.9231	61.9048	52.381	57.1429	-0.0810811	0	NA	NA	NA	10268	10333
b025	Scalithrium magniphalum	trnL2	65	41.5385	54.5455	31.8182	38.0952	58.4615	47.619	66.6667	61.9048	-0.210526	-0.185185	NA	NA	NA	4810	4875
b025	Scalithrium magniphalum	trnL1	67	37.3134	30.4348	40.9091	40.9091	62.6866	68.1818	59.0909	59.0909	-0.142857	-0.2	NA	NA	NA	4735	4802
b025	Scalithrium magniphalum	trnK	63	34.9206	28.5714	42.8571	33.3333	65.0794	71.4286	57.1429	66.6667	-0.219512	-0.0909091	NA	NA	NA	13076	13139
b025	Scalithrium magniphalum	trnI	67	34.3284	43.4783	36.3636	22.7273	65.6716	54.5455	63.6364	77.2727	-0.0909091	-0.217391	NA	NA	NA	12993	13060
b025	Scalithrium magniphalum	trnH	66	28.7879	36.3636	18.1818	31.8182	71.2121	63.6364	81.8182	68.1818	-0.404255	-0.263158	NA	NA	NA	7499	7565
b025	Scalithrium magniphalum	trnG	65	24.6154	13.6364	13.6364	47.619	75.3846	85.7143	85.7143	52.381	-0.0612245	-0.125	NA	NA	NA	6785	6850
b025	Scalithrium magniphalum	trnF	66	36.3636	45.4545	40.9091	22.7273	63.6364	54.5455	59.0909	77.2727	-0.190476	-0.416667	NA	NA	NA	10206	10272
b025	Scalithrium magniphalum	trnE	66	31.8182	45.4545	13.6364	36.3636	68.1818	54.5455	86.3636	63.6364	-0.2	-0.142857	NA	NA	NA	4044	4110
b025	Scalithrium magniphalum	trnD	64	35.9375	31.8182	38.0952	38.0952	64.0625	66.6667	61.9048	61.9048	-0.268293	-0.130435	NA	NA	NA	11891	11955
b025	Scalithrium magniphalum	trnC	66	34.8485	31.8182	40.9091	31.8182	65.1515	68.1818	59.0909	68.1818	-0.0697674	-0.0434783	NA	NA	NA	2659	2725
b025	Scalithrium magniphalum	trnA	63	31.746	33.3333	23.8095	38.0952	68.254	66.6667	76.1905	61.9048	-0.209302	-0.3	NA	NA	NA	11815	11878
b025	Scalithrium magniphalum	srrna	711	34.3179	33.7553	34.5992	34.5992	65.6821	66.2447	65.4008	65.4008	-0.117773	-0.245902	NA	NA	NA	2726	3437
b025	Scalithrium magniphalum	nad6	456	29.386	27.6316	32.8947	27.6316	70.614	72.3684	67.1053	72.3684	-0.378882	-0.38806	atg	tag	complete	4110	4566
b025	Scalithrium magniphalum	nad5	1563	32.7575	33.7812	38.1958	26.2956	67.2425	66.2188	61.8042	73.7044	-0.297812	-0.210938	gtg	taa	complete	4937	6500
b025	Scalithrium magniphalum	nad4l	261	27.2031	28.7356	27.5862	25.2874	72.7969	71.2644	72.4138	74.7126	-0.347368	-0.211268	atg	tag	complete	8675	8936
b025	Scalithrium magniphalum	nad4	1251	36.1311	36.9305	37.1703	34.2926	63.8689	63.0695	62.8297	65.7074	-0.374218	-0.20354	atg	taa	complete	8896	10147
b025	Scalithrium magniphalum	nad3	348	29.023	32.7586	30.1724	24.1379	70.977	67.2414	69.8276	75.8621	-0.376518	-0.386139	gtg	tag	complete	13142	13490
b025	Scalithrium magniphalum	nad2	879	29.2378	26.2799	33.7884	27.6451	70.7622	73.7201	66.2116	72.3549	-0.401929	-0.338521	atg	tag	complete	10859	11738
b025	Scalithrium magniphalum	nad1	891	35.0168	35.3535	38.0471	31.6498	64.9832	64.6465	61.9529	68.3502	-0.433506	-0.326923	atg	tag	complete	11958	12849
b025	Scalithrium magniphalum	lrrna	956	33.5774	32.6019	35.4232	32.7044	66.4226	67.2956	64.4654	67.2956	-0.187402	-0.221184	NA	NA	NA	1703	2659
b025	Scalithrium magniphalum	cytb	1095	33.1507	36.1644	35.6164	27.6712	66.8493	63.8356	64.3836	72.3288	-0.336066	-0.239669	atg	tag	complete	7574	8669
b025	Scalithrium magniphalum	NCR	285	23.1579	25.2632	15.7895	28.4211	76.8421	74.7368	84.2105	71.5789	-0.178082	-0.393939	NA	NA	NA	6500	6785
b025	Scalithrium magniphalum	cox3	645	32.5581	34.4186	34.8837	28.3721	67.4419	65.5814	65.1163	71.6279	-0.333333	-0.27619	gtg	taa	complete	6853	7498
b025	Scalithrium magniphalum	cox2	570	36.8421	40	34.7368	35.7895	63.1579	60	65.2632	64.2105	-0.261111	-0.219048	atg	tag	complete	3457	4027
b025	Scalithrium magniphalum	cox1	1599	35.7098	36.773	39.212	31.1445	64.2902	63.227	60.788	68.8555	-0.357977	-0.288967	atg	tag	complete	1	1600
b025	Scalithrium magniphalum	atp6	516	34.1085	36.6279	34.3023	31.3953	65.8915	63.3721	65.6977	68.6047	-0.476471	-0.284091	atg	tag	complete	10336	10852
b122	Serendip sp.	mitogenome	13672	34.8888	34.9934	35.0889	34.5842	65.1112	65.0208	64.9111	65.4158	-0.279937	-0.185325	NA	NA	NA	1	13672
b122	Serendip sp.	trnY	47	21.2766	25	25	13.3333	78.7234	73.3333	73.3333	86.6667	-0.0810811	-0.4	NA	NA	NA	4573	4620
b122	Serendip sp.	trnW	66	28.7879	31.8182	22.7273	31.8182	71.2121	68.1818	77.2727	68.1818	-0.106383	-0.157895	NA	NA	NA	13607	13673
b122	Serendip sp.	trnV	65	30.7692	40.9091	27.2727	23.8095	69.2308	57.1429	71.4286	76.1905	-0.0666667	0	NA	NA	NA	11808	11873
b122	Serendip sp.	trnT	63	23.8095	23.8095	28.5714	19.0476	76.1905	76.1905	71.4286	80.9524	-0.125	-0.2	NA	NA	NA	1623	1686
b122	Serendip sp.	trnS2	66	27.2727	27.2727	27.2727	27.2727	72.7273	72.7273	72.7273	72.7273	-0.291667	-0.222222	NA	NA	NA	4658	4724
b122	Serendip sp.	trnS1	60	26.6667	25	40	15	73.3333	75	60	85	-0.136364	0.125	NA	NA	NA	13547	13607
b122	Serendip sp.	trnR	58	37.931	35	36.8421	42.1053	62.069	63.1579	63.1579	57.8947	-0.111111	-0.181818	NA	NA	NA	4864	4922
b122	Serendip sp.	trnQ	63	31.746	19.0476	42.8571	33.3333	68.254	80.9524	57.1429	66.6667	-0.302326	-0.4	NA	NA	NA	10214	10277
b122	Serendip sp.	trnP	64	35.9375	31.8182	38.0952	38.0952	64.0625	66.6667	61.9048	61.9048	-0.219512	-0.391304	NA	NA	NA	13000	13064
b122	Serendip sp.	trnN	64	37.5	50	28.5714	33.3333	62.5	52.381	71.4286	66.6667	-0.1	-0.0833333	NA	NA	NA	12925	12989
b122	Serendip sp.	trnM	65	43.0769	45.4545	45.4545	38.0952	56.9231	52.381	52.381	61.9048	-0.027027	-0.0714286	NA	NA	NA	10336	10401
b122	Serendip sp.	trnL2	65	33.8462	45.4545	27.2727	28.5714	66.1538	57.1429	71.4286	71.4286	-0.0232558	-0.181818	NA	NA	NA	4799	4864
b122	Serendip sp.	trnL1	67	35.8209	52.1739	27.2727	27.2727	64.1791	45.4545	72.7273	72.7273	-0.0232558	-0.333333	NA	NA	NA	4727	4794
b122	Serendip sp.	trnK	61	37.7049	28.5714	55	30	62.2951	70	45	70	-0.210526	-0.130435	NA	NA	NA	13135	13196
b122	Serendip sp.	trnI	65	40	31.8182	36.3636	52.381	60	66.6667	61.9048	47.619	-0.128205	-0.230769	NA	NA	NA	13070	13135
b122	Serendip sp.	trnH	74	24.3243	24	28	20.8333	75.6757	75	70.8333	79.1667	-0.107143	-0.222222	NA	NA	NA	7487	7561
b122	Serendip sp.	trnG	67	26.8657	17.3913	45.4545	18.1818	73.1343	81.8182	54.5455	81.8182	-0.102041	0.111111	NA	NA	NA	6783	6850
b122	Serendip sp.	trnF	65	30.7692	27.2727	31.8182	33.3333	69.2308	76.1905	66.6667	66.6667	-0.111111	-0.3	NA	NA	NA	10275	10340
b122	Serendip sp.	trnE	68	29.4118	39.1304	13.0435	36.3636	70.5882	63.6364	86.3636	63.6364	-0.166667	-0.1	NA	NA	NA	4037	4105
b122	Serendip sp.	trnD	64	34.375	22.7273	47.619	33.3333	65.625	76.1905	52.381	66.6667	-0.333333	-0.181818	NA	NA	NA	11955	12019
b122	Serendip sp.	trnC	66	45.4545	40.9091	54.5455	40.9091	54.5455	59.0909	45.4545	59.0909	-0.166667	-0.0666667	NA	NA	NA	2649	2715
b122	Serendip sp.	trnA	64	31.25	50	19.0476	23.8095	68.75	52.381	80.9524	76.1905	-0.181818	-0.4	NA	NA	NA	11886	11950
b122	Serendip sp.	srrna	710	33.9437	35.443	37.9747	28.3898	66.0563	64.8305	62.2881	71.6102	-0.121535	-0.170124	NA	NA	NA	2719	3429
b122	Serendip sp.	nad6	456	33.3333	29.6053	32.2368	38.1579	66.6667	70.3947	67.7632	61.8421	-0.460526	-0.25	atg	tag	complete	4109	4565
b122	Serendip sp.	nad5	1569	34.4806	32.8872	35.1816	35.3728	65.5194	67.1128	64.8184	64.6272	-0.274319	-0.190388	atg	taa	complete	4926	6495
b122	Serendip sp.	nad4l	261	27.9693	34.4828	26.4368	22.9885	72.0307	65.5172	73.5632	77.0115	-0.287234	-0.150685	atg	tag	complete	8687	8948
b122	Serendip sp.	nad4	1245	38.1526	42.1687	36.1446	36.1446	61.8474	57.8313	63.8554	63.8554	-0.361039	-0.128421	atg	tag	complete	8968	10213
b122	Serendip sp.	nad3	348	32.4713	32.7586	28.4483	36.2069	67.5287	67.2414	71.5517	63.7931	-0.404255	-0.168142	atg	taa	complete	13200	13548
b122	Serendip sp.	nad2	873	32.5315	31.9588	33.3333	32.3024	67.4685	68.0412	66.6667	67.6976	-0.405772	-0.15493	atg	tag	complete	10922	11795
b122	Serendip sp.	nad1	891	37.1493	39.0572	37.037	35.3535	62.8507	60.9428	62.963	64.6465	-0.407143	-0.268882	atg	taa	complete	12024	12915
b122	Serendip sp.	lrrna	954	35.2201	36.1635	32.0755	37.4214	64.7799	63.8365	67.9245	62.5786	-0.187702	-0.166667	NA	NA	NA	1695	2649
b122	Serendip sp.	cytb	1107	37.308	40.1084	34.9593	36.8564	62.692	59.8916	65.0407	63.1436	-0.291066	-0.128329	atg	tag	complete	7566	8673
b122	Serendip sp.	NCR	288	24.6528	26.0417	27.0833	20.8333	75.3472	73.9583	72.9167	79.1667	-0.105991	-0.887324	NA	NA	NA	6495	6783
b122	Serendip sp.	cox3	645	34.5736	35.3488	35.814	32.5581	65.4264	64.6512	64.186	67.4419	-0.350711	-0.237668	gtg	tag	complete	6853	7498
b122	Serendip sp.	cox2	570	38.5965	44.2105	35.7895	35.7895	61.4035	55.7895	64.2105	64.2105	-0.165714	-0.118182	atg	taa	complete	3456	4026
b122	Serendip sp.	cox1	1602	37.3908	37.4532	37.8277	36.8914	62.6092	62.5468	62.1723	63.1086	-0.276171	-0.198664	atg	tag	complete	7	1609
b122	Serendip sp.	atp6	516	33.7209	33.7209	33.7209	33.7209	66.2791	66.2791	66.2791	66.2791	-0.333333	-0.045977	atg	tag	complete	10405	10921
b130	Rhodobothrium cf. paucitesticulare	mitogenome	13491	32.5921	33.0887	32.5995	32.0881	67.4079	66.9113	67.4005	67.9119	-0.29338	-0.248124	NA	NA	NA	1	13491
b130	Rhodobothrium cf. paucitesticulare	trnY	58	41.3793	40	52.6316	31.5789	58.6207	57.8947	47.3684	68.4211	-0.0588235	-0.166667	NA	NA	NA	4515	4573
b130	Rhodobothrium cf. paucitesticulare	trnW	64	26.5625	27.2727	33.3333	19.0476	73.4375	76.1905	66.6667	80.9524	-0.106383	-0.294118	NA	NA	NA	13428	13492
b130	Rhodobothrium cf. paucitesticulare	trnV	63	30.1587	19.0476	28.5714	42.8571	69.8413	80.9524	71.4286	57.1429	-0.136364	-0.263158	NA	NA	NA	11648	11711
b130	Rhodobothrium cf. paucitesticulare	trnT	63	30.1587	33.3333	33.3333	23.8095	69.8413	66.6667	66.6667	76.1905	-0.272727	-0.368421	NA	NA	NA	1605	1668
b130	Rhodobothrium cf. paucitesticulare	trnS2	65	29.2308	22.7273	27.2727	38.0952	70.7692	76.1905	71.4286	61.9048	-0.173913	-0.157895	NA	NA	NA	4615	4680
b130	Rhodobothrium cf. paucitesticulare	trnS1	59	33.8983	40	35	26.3158	66.1017	57.8947	63.1579	73.6842	-0.179487	0	NA	NA	NA	13369	13428
b130	Rhodobothrium cf. paucitesticulare	trnR	57	35.0877	36.8421	31.5789	36.8421	64.9123	63.1579	68.4211	63.1579	-0.0810811	0.1	NA	NA	NA	4830	4887
b130	Rhodobothrium cf. paucitesticulare	trnQ	61	34.4262	33.3333	30	40	65.5738	65	70	60	-0.3	-0.52381	NA	NA	NA	10064	10125
b130	Rhodobothrium cf. paucitesticulare	trnP	62	38.7097	38.0952	38.0952	40	61.2903	65	60	60	-0.368421	-0.5	NA	NA	NA	12813	12875
b130	Rhodobothrium cf. paucitesticulare	trnN	65	33.8462	40.9091	31.8182	28.5714	66.1538	61.9048	71.4286	71.4286	-0.116279	-0.181818	NA	NA	NA	12746	12811
b130	Rhodobothrium cf. paucitesticulare	trnM	65	38.4615	45.4545	45.4545	23.8095	61.5385	57.1429	52.381	76.1905	-0.1	-0.12	NA	NA	NA	10184	10249
b130	Rhodobothrium cf. paucitesticulare	trnL2	65	36.9231	50	27.2727	33.3333	63.0769	52.381	71.4286	66.6667	-0.121951	-0.166667	NA	NA	NA	4765	4830
b130	Rhodobothrium cf. paucitesticulare	trnL1	67	38.806	56.5217	40.9091	18.1818	61.194	40.9091	59.0909	81.8182	-0.0731707	-0.230769	NA	NA	NA	4688	4755
b130	Rhodobothrium cf. paucitesticulare	trnK	63	38.0952	33.3333	38.0952	42.8571	61.9048	66.6667	61.9048	57.1429	-0.179487	-0.0833333	NA	NA	NA	12954	13017
b130	Rhodobothrium cf. paucitesticulare	trnI	67	32.8358	43.4783	36.3636	18.1818	67.1642	54.5455	63.6364	81.8182	-0.2	-0.272727	NA	NA	NA	12881	12948
b130	Rhodobothrium cf. paucitesticulare	trnH	64	29.6875	36.3636	19.0476	33.3333	70.3125	66.6667	80.9524	66.6667	-0.288889	-0.263158	NA	NA	NA	7422	7486
b130	Rhodobothrium cf. paucitesticulare	trnG	65	27.6923	27.2727	13.6364	42.8571	72.3077	71.4286	85.7143	57.1429	-0.0212766	0	NA	NA	NA	6709	6774
b130	Rhodobothrium cf. paucitesticulare	trnF	65	33.8462	36.3636	36.3636	28.5714	66.1538	66.6667	66.6667	71.4286	-0.116279	-0.272727	NA	NA	NA	10123	10188
b130	Rhodobothrium cf. paucitesticulare	trnE	65	23.0769	22.7273	9.09091	38.0952	76.9231	76.1905	90.4762	61.9048	-0.08	-0.0666667	NA	NA	NA	3983	4048
b130	Rhodobothrium cf. paucitesticulare	trnD	66	31.8182	40.9091	31.8182	22.7273	68.1818	59.0909	68.1818	77.2727	-0.155556	-0.142857	NA	NA	NA	11786	11852
b130	Rhodobothrium cf. paucitesticulare	trnC	65	33.8462	27.2727	31.8182	42.8571	66.1538	71.4286	66.6667	57.1429	-0.0697674	-0.181818	NA	NA	NA	2627	2692
b130	Rhodobothrium cf. paucitesticulare	trnA	63	36.5079	42.8571	23.8095	42.8571	63.4921	57.1429	76.1905	57.1429	-0.2	-0.304348	NA	NA	NA	11717	11780
b130	Rhodobothrium cf. paucitesticulare	srrna	709	34.9788	31.2236	38.1356	35.5932	65.0212	68.6441	61.8644	64.4068	-0.127983	-0.274194	NA	NA	NA	2692	3401
b130	Rhodobothrium cf. paucitesticulare	nad6	456	28.2895	27.6316	34.8684	22.3684	71.7105	72.3684	65.1316	77.6316	-0.425076	-0.348837	atg	taa	complete	4051	4507
b130	Rhodobothrium cf. paucitesticulare	nad5	1563	33.2054	33.5893	38.1958	27.8311	66.7946	66.4107	61.8042	72.1689	-0.333333	-0.163776	atg	tag	complete	4887	6450
b130	Rhodobothrium cf. paucitesticulare	nad4l	261	24.1379	31.0345	21.8391	19.5402	75.8621	68.9655	78.1609	80.4598	-0.323232	-0.238095	atg	taa	complete	8589	8850
b130	Rhodobothrium cf. paucitesticulare	nad4	1251	34.6922	35.2518	35.2518	33.5731	65.3078	64.7482	64.7482	66.4269	-0.351285	-0.179724	atg	taa	complete	8810	10061
b130	Rhodobothrium cf. paucitesticulare	nad3	348	27.2989	30.1724	29.3103	22.4138	72.7011	69.8276	70.6897	77.5862	-0.383399	-0.221053	atg	taa	complete	13021	13369
b130	Rhodobothrium cf. paucitesticulare	nad2	873	30.0115	28.1787	33.677	28.1787	69.9885	71.8213	66.323	71.8213	-0.407529	-0.305344	atg	tag	complete	10772	11645
b130	Rhodobothrium cf. paucitesticulare	nad1	891	33.2211	33.3333	37.7104	28.6195	66.7789	66.6667	62.2896	71.3805	-0.421849	-0.412162	atg	tag	complete	11855	12746
b130	Rhodobothrium cf. paucitesticulare	lrrna	958	32.6722	30.3125	30.721	36.9906	67.3278	69.5925	69.279	63.0094	-0.11938	-0.182109	NA	NA	NA	1669	2627
b130	Rhodobothrium cf. paucitesticulare	cytb	1101	33.9691	39.5095	35.4223	26.9755	66.0309	60.4905	64.5777	73.0245	-0.284732	-0.240642	atg	taa	complete	7489	8590
b130	Rhodobothrium cf. paucitesticulare	NCR	259	15.8301	13.7931	17.4419	16.2791	84.1699	86.0465	82.5581	83.7209	-0.174312	-0.463415	NA	NA	NA	6450	6709
b130	Rhodobothrium cf. paucitesticulare	cox3	645	33.0233	33.9535	34.4186	30.6977	66.9767	66.0465	65.5814	69.3023	-0.356481	-0.370892	gtg	taa	complete	6777	7422
b130	Rhodobothrium cf. paucitesticulare	cox2	570	35.2632	41.5789	34.2105	30	64.7368	58.4211	65.7895	70	-0.224932	-0.20398	atg	taa	complete	3408	3978
b130	Rhodobothrium cf. paucitesticulare	cox1	1599	34.334	37.1482	38.8368	27.0169	65.666	62.8518	61.1632	72.9831	-0.321905	-0.296903	atg	tag	complete	1	1600
b130	Rhodobothrium cf. paucitesticulare	atp6	516	33.1395	34.8837	33.7209	30.814	66.8605	65.1163	66.2791	69.186	-0.391304	-0.122807	atg	tag	complete	10252	10768
b138	Caulobothrium sp.	mitogenome	13509	31.1792	32.0231	32.3118	29.2028	68.8208	67.9769	67.6882	70.7972	-0.298483	-0.249288	NA	NA	NA	1	13509
b138	Caulobothrium sp.	trnY	60	20	20	20	20	80	80	80	80	0.0416667	-0.166667	NA	NA	NA	4545	4605
b138	Caulobothrium sp.	trnW	65	30.7692	22.7273	31.8182	38.0952	69.2308	76.1905	71.4286	61.9048	-0.0666667	-0.2	NA	NA	NA	13445	13510
b138	Caulobothrium sp.	trnV	62	27.4194	28.5714	28.5714	25	72.5806	70	70	75	-0.0222222	-0.176471	NA	NA	NA	11645	11707
b138	Caulobothrium sp.	trnT	67	26.8657	26.087	27.2727	27.2727	73.1343	72.7273	72.7273	72.7273	-0.102041	-0.333333	NA	NA	NA	1596	1663
b138	Caulobothrium sp.	trnS2	69	20.2899	26.087	26.087	8.69565	79.7101	73.913	73.913	91.3043	0.0181818	0	NA	NA	NA	4621	4690
b138	Caulobothrium sp.	trnS1	59	28.8136	35	20	31.5789	71.1864	63.1579	78.9474	68.4211	-0.0952381	0.0588235	NA	NA	NA	13373	13432
b138	Caulobothrium sp.	trnR	58	34.4828	35	36.8421	31.5789	65.5172	63.1579	63.1579	68.4211	0	-0.2	NA	NA	NA	4828	4886
b138	Caulobothrium sp.	trnQ	63	30.1587	33.3333	23.8095	33.3333	69.8413	66.6667	76.1905	66.6667	-0.318182	-0.473684	NA	NA	NA	10040	10103
b138	Caulobothrium sp.	trnP	63	36.5079	42.8571	38.0952	28.5714	63.4921	57.1429	61.9048	71.4286	-0.25	-0.478261	NA	NA	NA	12817	12880
b138	Caulobothrium sp.	trnN	64	40.625	45.4545	42.8571	33.3333	59.375	57.1429	57.1429	66.6667	-0.105263	-0.0769231	NA	NA	NA	12747	12811
b138	Caulobothrium sp.	trnM	67	41.791	39.1304	45.4545	40.9091	58.209	59.0909	54.5455	59.0909	-0.025641	-0.142857	NA	NA	NA	10159	10226
b138	Caulobothrium sp.	trnL2	65	35.3846	54.5455	22.7273	28.5714	64.6154	47.619	76.1905	71.4286	-0.190476	-0.217391	NA	NA	NA	4763	4828
b138	Caulobothrium sp.	trnL1	66	40.9091	36.3636	45.4545	40.9091	59.0909	63.6364	54.5455	59.0909	-0.0769231	-0.185185	NA	NA	NA	4690	4756
b138	Caulobothrium sp.	trnK	62	38.7097	38.0952	42.8571	35	61.2903	65	55	65	-0.210526	-0.0833333	NA	NA	NA	12956	13018
b138	Caulobothrium sp.	trnI	65	43.0769	36.3636	40.9091	52.381	56.9231	61.9048	57.1429	47.619	-0.0810811	-0.214286	NA	NA	NA	12879	12944
b138	Caulobothrium sp.	trnH	63	30.1587	38.0952	23.8095	28.5714	69.8413	61.9048	76.1905	71.4286	-0.363636	-0.263158	NA	NA	NA	7370	7433
b138	Caulobothrium sp.	trnG	66	24.2424	22.7273	27.2727	22.7273	75.7576	77.2727	72.7273	77.2727	-0.08	0	NA	NA	NA	6657	6723
b138	Caulobothrium sp.	trnF	63	36.5079	33.3333	42.8571	33.3333	63.4921	66.6667	57.1429	66.6667	0	-0.0434783	NA	NA	NA	10101	10164
b138	Caulobothrium sp.	trnE	68	30.8824	43.4783	13.0435	36.3636	69.1176	59.0909	90.9091	63.6364	-0.0638298	-0.047619	NA	NA	NA	4014	4082
b138	Caulobothrium sp.	trnD	61	27.8689	23.8095	35	25	72.1311	75	65	75	-0.181818	-0.176471	NA	NA	NA	11787	11848
b138	Caulobothrium sp.	trnC	62	41.9355	33.3333	47.619	45	58.0645	65	50	55	-0.166667	-0.0769231	NA	NA	NA	2640	2702
b138	Caulobothrium sp.	trnA	66	25.7576	27.2727	22.7273	27.2727	74.2424	72.7273	77.2727	72.7273	-0.183673	-0.294118	NA	NA	NA	11716	11782
b138	Caulobothrium sp.	srrna	715	33.4266	33.8912	35.2941	31.0924	66.5734	65.9664	64.7059	68.9076	-0.130252	-0.288703	NA	NA	NA	2704	3419
b138	Caulobothrium sp.	nad6	456	27.6316	30.2632	32.2368	20.3947	72.3684	69.7368	67.7632	79.6053	-0.393939	-0.31746	atg	tag	complete	4087	4543
b138	Caulobothrium sp.	nad5	1569	29.7642	31.9312	35.7553	21.6061	70.2358	68.0688	64.2447	78.3939	-0.277677	-0.246253	atg	taa	complete	4887	6456
b138	Caulobothrium sp.	nad4l	261	26.4368	31.0345	25.2874	22.9885	73.5632	68.9655	74.7126	77.0115	-0.364583	-0.15942	atg	tag	complete	8568	8829
b138	Caulobothrium sp.	nad4	1245	32.0482	32.5301	37.3494	26.2651	67.9518	67.4699	62.6506	73.7349	-0.380615	-0.162907	atg	tag	complete	8795	10040
b138	Caulobothrium sp.	nad3	348	25.2874	26.7241	29.3103	19.8276	74.7126	73.2759	70.6897	80.1724	-0.384615	-0.431818	atg	tag	complete	13021	13369
b138	Caulobothrium sp.	nad2	879	28.1001	27.6451	33.4471	23.2082	71.8999	72.3549	66.5529	76.7918	-0.436709	-0.295547	atg	tag	complete	10759	11638
b138	Caulobothrium sp.	nad1	891	31.7621	35.3535	37.037	22.8956	68.2379	64.6465	62.963	77.1044	-0.384868	-0.349823	atg	taa	complete	11851	12742
b138	Caulobothrium sp.	lrrna	969	30.8566	30.3406	27.8638	34.3653	69.1434	69.6594	72.1362	65.6347	-0.21791	-0.22408	NA	NA	NA	1671	2640
b138	Caulobothrium sp.	cytb	1110	32.973	37.5676	35.1351	26.2162	67.027	62.4324	64.8649	73.7838	-0.330645	-0.180328	atg	tag	complete	7450	8560
b138	Caulobothrium sp.	NCR	201	26.3682	25.3731	23.8806	29.8507	73.6318	74.6269	76.1194	70.1493	-0.0810811	-0.207547	NA	NA	NA	6456	6657
b138	Caulobothrium sp.	cox3	645	30.5426	34.8837	33.4884	23.2558	69.4574	65.1163	66.5116	76.7442	-0.397321	-0.390863	gtg	tag	complete	6726	7371
b138	Caulobothrium sp.	cox2	570	34.0351	42.1053	34.7368	25.2632	65.9649	57.8947	65.2632	74.7368	-0.239362	-0.340206	atg	tag	complete	3440	4010
b138	Caulobothrium sp.	cox1	1587	33.9004	37.2401	38.3743	26.087	66.0996	62.7599	61.6257	73.913	-0.307912	-0.263941	atg	taa	complete	1	1588
b138	Caulobothrium sp.	atp6	516	31.3953	34.3023	34.8837	25	68.6047	65.6977	65.1163	75	-0.429379	-0.148148	atg	tag	complete	10230	10746
b139	Caulobothrium sp.	mitogenome	13515	31.2024	30.2553	33.7181	29.6337	68.7976	69.7447	66.2819	70.3663	-0.299634	-0.253023	NA	NA	NA	1	13515
b139	Caulobothrium sp.	trnY	57	19.2982	15.7895	21.0526	21.0526	80.7018	84.2105	78.9474	78.9474	0.0434783	-0.272727	NA	NA	NA	4545	4602
b139	Caulobothrium sp.	trnW	65	30.7692	22.7273	31.8182	38.0952	69.2308	76.1905	71.4286	61.9048	-0.0666667	-0.2	NA	NA	NA	13451	13516
b139	Caulobothrium sp.	trnV	62	27.4194	28.5714	28.5714	25	72.5806	70	70	75	-0.0222222	-0.176471	NA	NA	NA	11651	11713
b139	Caulobothrium sp.	trnT	67	26.8657	26.087	27.2727	27.2727	73.1343	72.7273	72.7273	72.7273	-0.102041	-0.333333	NA	NA	NA	1596	1663
b139	Caulobothrium sp.	trnS2	66	21.2121	22.7273	27.2727	13.6364	78.7879	77.2727	72.7273	86.3636	-0.153846	0	NA	NA	NA	4632	4698
b139	Caulobothrium sp.	trnS1	59	28.8136	35	20	31.5789	71.1864	63.1579	78.9474	68.4211	-0.0952381	0.0588235	NA	NA	NA	13379	13438
b139	Caulobothrium sp.	trnR	58	34.4828	35	36.8421	31.5789	65.5172	63.1579	63.1579	68.4211	0	-0.2	NA	NA	NA	4836	4894
b139	Caulobothrium sp.	trnQ	63	30.1587	33.3333	23.8095	33.3333	69.8413	66.6667	76.1905	66.6667	-0.318182	-0.473684	NA	NA	NA	10046	10109
b139	Caulobothrium sp.	trnP	63	36.5079	42.8571	38.0952	28.5714	63.4921	57.1429	61.9048	71.4286	-0.25	-0.478261	NA	NA	NA	12823	12886
b139	Caulobothrium sp.	trnN	64	40.625	45.4545	42.8571	33.3333	59.375	57.1429	57.1429	66.6667	-0.105263	-0.0769231	NA	NA	NA	12753	12817
b139	Caulobothrium sp.	trnM	67	41.791	39.1304	45.4545	40.9091	58.209	59.0909	54.5455	59.0909	-0.025641	-0.142857	NA	NA	NA	10165	10232
b139	Caulobothrium sp.	trnL2	65	35.3846	54.5455	22.7273	28.5714	64.6154	47.619	76.1905	71.4286	-0.190476	-0.217391	NA	NA	NA	4771	4836
b139	Caulobothrium sp.	trnL1	66	40.9091	36.3636	45.4545	40.9091	59.0909	63.6364	54.5455	59.0909	-0.0769231	-0.185185	NA	NA	NA	4698	4764
b139	Caulobothrium sp.	trnK	62	38.7097	38.0952	42.8571	35	61.2903	65	55	65	-0.210526	-0.0833333	NA	NA	NA	12962	13024
b139	Caulobothrium sp.	trnI	65	43.0769	36.3636	40.9091	52.381	56.9231	61.9048	57.1429	47.619	-0.0810811	-0.214286	NA	NA	NA	12885	12950
b139	Caulobothrium sp.	trnH	64	29.6875	36.3636	19.0476	33.3333	70.3125	61.9048	80.9524	66.6667	-0.377778	-0.263158	NA	NA	NA	7375	7439
b139	Caulobothrium sp.	trnG	66	24.2424	22.7273	27.2727	22.7273	75.7576	77.2727	72.7273	77.2727	-0.08	0	NA	NA	NA	6662	6728
b139	Caulobothrium sp.	trnF	63	36.5079	33.3333	42.8571	33.3333	63.4921	66.6667	57.1429	66.6667	0	-0.0434783	NA	NA	NA	10107	10170
b139	Caulobothrium sp.	trnE	68	30.8824	43.4783	13.0435	36.3636	69.1176	59.0909	90.9091	63.6364	-0.0638298	-0.047619	NA	NA	NA	4014	4082
b139	Caulobothrium sp.	trnD	61	27.8689	23.8095	35	25	72.1311	75	65	75	-0.181818	-0.176471	NA	NA	NA	11793	11854
b139	Caulobothrium sp.	trnC	62	41.9355	33.3333	47.619	45	58.0645	65	50	55	-0.166667	-0.0769231	NA	NA	NA	2640	2702
b139	Caulobothrium sp.	trnA	66	25.7576	27.2727	22.7273	27.2727	74.2424	72.7273	77.2727	72.7273	-0.183673	-0.294118	NA	NA	NA	11722	11788
b139	Caulobothrium sp.	srrna	715	33.4266	33.8912	35.2941	31.0924	66.5734	65.9664	64.7059	68.9076	-0.130252	-0.288703	NA	NA	NA	2704	3419
b139	Caulobothrium sp.	nad6	456	27.4123	30.9211	32.2368	19.0789	72.5877	69.0789	67.7632	80.9211	-0.39577	-0.328	atg	tag	complete	4087	4543
b139	Caulobothrium sp.	nad5	1569	30.2103	32.1224	35.7553	22.7533	69.7897	67.8776	64.2447	77.2467	-0.276712	-0.248945	atg	taa	complete	4895	6464
b139	Caulobothrium sp.	nad4l	261	26.4368	31.0345	25.2874	22.9885	73.5632	68.9655	74.7126	77.0115	-0.364583	-0.15942	atg	tag	complete	8574	8835
b139	Caulobothrium sp.	nad4	1245	32.2892	32.5301	37.3494	26.988	67.7108	67.4699	62.6506	73.012	-0.390273	-0.179104	atg	tag	complete	8801	10046
b139	Caulobothrium sp.	nad3	348	25.2874	26.7241	30.1724	18.9655	74.7126	73.2759	69.8276	81.0345	-0.376923	-0.409091	atg	tag	complete	13027	13375
b139	Caulobothrium sp.	nad2	879	28.4414	27.6451	33.4471	24.2321	71.5586	72.3549	66.5529	75.7679	-0.440382	-0.296	atg	tag	complete	10765	11644
b139	Caulobothrium sp.	nad1	891	32.0988	35.3535	37.3737	23.569	67.9012	64.6465	62.6263	76.431	-0.38843	-0.34965	atg	taa	complete	11857	12748
b139	Caulobothrium sp.	lrrna	969	30.547	29.7214	27.5542	34.3653	69.453	70.2786	72.4458	65.6347	-0.215453	-0.222973	NA	NA	NA	1671	2640
b139	Caulobothrium sp.	cytb	1110	32.7027	37.5676	34.5946	25.9459	67.2973	62.4324	65.4054	74.0541	-0.327979	-0.184573	atg	tag	complete	7456	8566
b139	Caulobothrium sp.	NCR	198	24.2424	25.7576	19.697	27.2727	75.7576	74.2424	80.303	72.7273	-0.08	-0.25	NA	NA	NA	6464	6662
b139	Caulobothrium sp.	cox3	645	30.2326	34.4186	33.4884	22.7907	69.7674	65.5814	66.5116	77.2093	-0.391111	-0.384615	gtg	tag	complete	6731	7376
b139	Caulobothrium sp.	cox2	570	34.386	42.6316	34.7368	25.7895	65.614	57.3684	65.2632	74.2105	-0.256684	-0.367347	atg	tag	complete	3440	4010
b139	Caulobothrium sp.	cox1	1587	33.9004	36.862	38.5633	26.276	66.0996	63.138	61.4367	73.724	-0.306006	-0.263941	atg	taa	complete	1	1588
b139	Caulobothrium sp.	atp6	516	31.3953	34.3023	34.8837	25	68.6047	65.6977	65.1163	75	-0.435028	-0.160494	atg	tag	complete	10236	10752
b143	Dollfusiella sp.	mitogenome	13499	29.4985	30.2667	31	27.2283	70.5015	69.7266	69.0153	72.7717	-0.278344	-0.252637	NA	NA	NA	1	13499
b143	Dollfusiella sp.	trnY	59	23.7288	20	40	10.5263	76.2712	78.9474	57.8947	89.4737	-0.111111	-0.142857	NA	NA	NA	4562	4621
b143	Dollfusiella sp.	trnW	67	23.8806	21.7391	18.1818	31.8182	76.1194	81.8182	81.8182	68.1818	-0.0588235	-0.125	NA	NA	NA	13433	13500
b143	Dollfusiella sp.	trnV	64	21.875	22.7273	9.52381	33.3333	78.125	76.1905	90.4762	66.6667	-0.12	0	NA	NA	NA	11626	11690
b143	Dollfusiella sp.	trnT	63	36.5079	42.8571	33.3333	33.3333	63.4921	57.1429	66.6667	66.6667	-0.3	-0.304348	NA	NA	NA	1585	1648
b143	Dollfusiella sp.	trnS2	66	27.2727	27.2727	36.3636	18.1818	72.7273	72.7273	63.6364	81.8182	-0.0416667	0	NA	NA	NA	4714	4780
b143	Dollfusiella sp.	trnS1	59	25.4237	30	30	15.7895	74.5763	68.4211	68.4211	84.2105	-0.181818	-0.0666667	NA	NA	NA	13374	13433
b143	Dollfusiella sp.	trnR	58	31.0345	25	26.3158	42.1053	68.9655	73.6842	73.6842	57.8947	-0.3	-0.222222	NA	NA	NA	4867	4925
b143	Dollfusiella sp.	trnQ	62	35.4839	28.5714	33.3333	45	64.5161	70	65	55	-0.55	-0.363636	NA	NA	NA	10031	10093
b143	Dollfusiella sp.	trnP	66	34.8485	45.4545	27.2727	31.8182	65.1515	54.5455	72.7273	68.1818	-0.255814	-0.565217	NA	NA	NA	12807	12873
b143	Dollfusiella sp.	trnN	66	30.303	18.1818	27.2727	45.4545	69.697	81.8182	72.7273	54.5455	-0.0869565	-0.1	NA	NA	NA	12731	12797
b143	Dollfusiella sp.	trnM	67	31.3433	26.087	27.2727	40.9091	68.6567	72.7273	72.7273	59.0909	-0.0434783	-0.047619	NA	NA	NA	10149	10216
b143	Dollfusiella sp.	trnL2	65	35.3846	45.4545	31.8182	28.5714	64.6154	57.1429	66.6667	71.4286	-0.0952381	-0.217391	NA	NA	NA	4791	4856
b143	Dollfusiella sp.	trnL1	66	34.8485	45.4545	31.8182	27.2727	65.1515	54.5455	68.1818	72.7273	-0.209302	-0.304348	NA	NA	NA	4635	4701
b143	Dollfusiella sp.	trnK	63	39.6825	38.0952	38.0952	42.8571	60.3175	61.9048	61.9048	57.1429	-0.210526	-0.04	NA	NA	NA	12957	13020
b143	Dollfusiella sp.	trnI	66	39.3939	50	36.3636	31.8182	60.6061	50	63.6364	68.1818	-0.15	-0.230769	NA	NA	NA	12881	12947
b143	Dollfusiella sp.	trnH	66	25.7576	22.7273	18.1818	36.3636	74.2424	77.2727	81.8182	63.6364	0.0612245	-0.529412	NA	NA	NA	7341	7407
b143	Dollfusiella sp.	trnG	68	16.1765	26.087	8.69565	13.6364	83.8235	72.7273	90.9091	86.3636	-0.0526316	-0.0909091	NA	NA	NA	6628	6696
b143	Dollfusiella sp.	trnF	65	30.7692	27.2727	36.3636	28.5714	69.2308	76.1905	61.9048	71.4286	-0.0666667	-0.4	NA	NA	NA	10089	10154
b143	Dollfusiella sp.	trnE	64	31.25	27.2727	23.8095	42.8571	68.75	71.4286	76.1905	57.1429	-0.181818	-0.3	NA	NA	NA	4025	4089
b143	Dollfusiella sp.	trnD	62	37.0968	28.5714	33.3333	50	62.9032	75	65	50	-0.179487	-0.130435	NA	NA	NA	11766	11828
b143	Dollfusiella sp.	trnC	65	30.7692	31.8182	27.2727	33.3333	69.2308	66.6667	71.4286	66.6667	-0.0222222	0	NA	NA	NA	2629	2694
b143	Dollfusiella sp.	trnA	68	32.3529	47.8261	34.7826	13.6364	67.6471	50	68.1818	86.3636	-0.304348	-0.363636	NA	NA	NA	11698	11766
b143	Dollfusiella sp.	srrna	720	32.5	30	32.9167	34.5833	67.5	70	67.0833	65.4167	-0.119342	-0.25641	NA	NA	NA	2696	3416
b143	Dollfusiella sp.	nad6	459	26.7974	26.7974	33.3333	20.2614	73.2026	73.2026	66.6667	79.7386	-0.255952	-0.219512	atg	tag	complete	4092	4551
b143	Dollfusiella sp.	nad5	1572	27.9898	26.3359	34.3511	23.2824	72.0102	73.6641	65.6489	76.7176	-0.257951	-0.209091	atg	taa	complete	4929	6501
b143	Dollfusiella sp.	nad4l	261	26.0536	31.0345	24.1379	22.9885	73.9464	68.9655	75.8621	77.0115	-0.367876	-0.470588	atg	tag	complete	8552	8813
b143	Dollfusiella sp.	nad4	1251	30.5356	32.1343	33.3333	26.1391	69.4644	67.8657	66.6667	73.8609	-0.385501	-0.267016	atg	tag	complete	8779	10030
b143	Dollfusiella sp.	nad3	351	25.9259	24.7863	32.4786	20.5128	74.0741	75.2137	67.5214	79.4872	-0.492308	-0.340659	atg	taa	complete	13025	13376
b143	Dollfusiella sp.	nad2	876	25.3425	23.6301	33.2192	19.1781	74.6575	76.3699	66.7808	80.8219	-0.394495	-0.315315	atg	tag	complete	10741	11617
b143	Dollfusiella sp.	nad1	891	32.0988	33.67	36.0269	26.5993	67.9012	66.33	63.9731	73.4007	-0.378512	-0.328671	atg	taa	complete	11831	12722
b143	Dollfusiella sp.	lrrna	964	29.3568	31.9876	30.8411	25.2336	70.6432	67.9128	69.1589	74.7664	-0.165932	-0.194346	NA	NA	NA	1665	2629
b143	Dollfusiella sp.	cytb	1107	31.617	35.7724	34.1463	24.9322	68.383	64.2276	65.8537	75.0678	-0.291942	-0.2	atg	taa	complete	7414	8521
b143	Dollfusiella sp.	NCR	127	17.3228	16.2791	16.6667	19.0476	82.6772	83.3333	83.3333	80.9524	-0.390476	-0.636364	NA	NA	NA	6501	6628
b143	Dollfusiella sp.	cox3	645	30.0775	35.3488	33.4884	21.3953	69.9225	64.6512	66.5116	78.6047	-0.281596	-0.247423	atg	taa	complete	6698	7343
b143	Dollfusiella sp.	cox2	570	32.2807	41.0526	32.6316	23.1579	67.7193	58.9474	67.3684	76.8421	-0.19171	-0.358696	atg	taa	complete	3440	4010
b143	Dollfusiella sp.	cox1	1572	31.4885	34.542	37.9771	21.9466	68.5115	65.458	62.0229	78.0534	-0.290622	-0.264646	atg	taa	complete	1	1573
b143	Dollfusiella sp.	atp6	516	27.3256	30.814	30.814	20.3488	72.6744	69.186	69.186	79.6512	-0.402667	-0.163121	atg	tag	complete	10219	10735
b146	Rhodobothrium cf. paucitesticulare	mitogenome	13540	32.6588	33.3186	32.218	32.4396	67.3412	66.6962	67.782	67.5604	-0.293705	-0.244233	NA	NA	NA	1	13540
b146	Rhodobothrium cf. paucitesticulare	trnY	57	31.5789	31.5789	42.1053	21.0526	68.4211	68.4211	57.8947	78.9474	-0.0769231	-0.222222	NA	NA	NA	4515	4572
b146	Rhodobothrium cf. paucitesticulare	trnW	64	26.5625	27.2727	33.3333	19.0476	73.4375	76.1905	66.6667	80.9524	-0.106383	-0.294118	NA	NA	NA	13477	13541
b146	Rhodobothrium cf. paucitesticulare	trnV	63	30.1587	19.0476	28.5714	42.8571	69.8413	80.9524	71.4286	57.1429	-0.136364	-0.263158	NA	NA	NA	11698	11761
b146	Rhodobothrium cf. paucitesticulare	trnT	63	30.1587	33.3333	33.3333	23.8095	69.8413	66.6667	66.6667	76.1905	-0.272727	-0.368421	NA	NA	NA	1605	1668
b146	Rhodobothrium cf. paucitesticulare	trnS2	65	29.2308	22.7273	27.2727	38.0952	70.7692	76.1905	71.4286	61.9048	-0.173913	-0.157895	NA	NA	NA	4644	4709
b146	Rhodobothrium cf. paucitesticulare	trnS1	59	33.8983	40	35	26.3158	66.1017	57.8947	63.1579	73.6842	-0.179487	0	NA	NA	NA	13418	13477
b146	Rhodobothrium cf. paucitesticulare	trnR	57	35.0877	36.8421	31.5789	36.8421	64.9123	63.1579	68.4211	63.1579	-0.0810811	0.1	NA	NA	NA	4857	4914
b146	Rhodobothrium cf. paucitesticulare	trnQ	61	34.4262	33.3333	30	40	65.5738	65	70	60	-0.3	-0.52381	NA	NA	NA	10114	10175
b146	Rhodobothrium cf. paucitesticulare	trnP	62	38.7097	38.0952	38.0952	40	61.2903	65	60	60	-0.368421	-0.5	NA	NA	NA	12862	12924
b146	Rhodobothrium cf. paucitesticulare	trnN	65	33.8462	40.9091	31.8182	28.5714	66.1538	61.9048	71.4286	71.4286	-0.116279	-0.181818	NA	NA	NA	12795	12860
b146	Rhodobothrium cf. paucitesticulare	trnM	65	38.4615	45.4545	45.4545	23.8095	61.5385	57.1429	52.381	76.1905	-0.1	-0.12	NA	NA	NA	10234	10299
b146	Rhodobothrium cf. paucitesticulare	trnL2	65	36.9231	50	27.2727	33.3333	63.0769	52.381	71.4286	66.6667	-0.121951	-0.166667	NA	NA	NA	4792	4857
b146	Rhodobothrium cf. paucitesticulare	trnL1	65	40	22.7273	50	47.619	60	80.9524	47.619	52.381	-0.0769231	-0.230769	NA	NA	NA	4717	4782
b146	Rhodobothrium cf. paucitesticulare	trnK	63	39.6825	38.0952	38.0952	42.8571	60.3175	61.9048	61.9048	57.1429	-0.210526	-0.12	NA	NA	NA	13003	13066
b146	Rhodobothrium cf. paucitesticulare	trnI	67	32.8358	43.4783	36.3636	18.1818	67.1642	54.5455	63.6364	81.8182	-0.2	-0.272727	NA	NA	NA	12930	12997
b146	Rhodobothrium cf. paucitesticulare	trnH	64	29.6875	36.3636	19.0476	33.3333	70.3125	66.6667	80.9524	66.6667	-0.288889	-0.263158	NA	NA	NA	7472	7536
b146	Rhodobothrium cf. paucitesticulare	trnG	65	29.2308	27.2727	18.1818	42.8571	70.7692	71.4286	80.9524	57.1429	0	0.0526316	NA	NA	NA	6759	6824
b146	Rhodobothrium cf. paucitesticulare	trnF	65	33.8462	36.3636	36.3636	28.5714	66.1538	66.6667	66.6667	71.4286	-0.116279	-0.272727	NA	NA	NA	10173	10238
b146	Rhodobothrium cf. paucitesticulare	trnE	65	23.0769	22.7273	9.09091	38.0952	76.9231	76.1905	90.4762	61.9048	-0.08	-0.0666667	NA	NA	NA	3983	4048
b146	Rhodobothrium cf. paucitesticulare	trnD	65	32.3077	40.9091	31.8182	23.8095	67.6923	61.9048	66.6667	76.1905	-0.181818	-0.142857	NA	NA	NA	11836	11901
b146	Rhodobothrium cf. paucitesticulare	trnC	65	33.8462	27.2727	31.8182	42.8571	66.1538	71.4286	66.6667	57.1429	-0.0697674	-0.181818	NA	NA	NA	2627	2692
b146	Rhodobothrium cf. paucitesticulare	trnA	63	36.5079	42.8571	23.8095	42.8571	63.4921	57.1429	76.1905	57.1429	-0.2	-0.304348	NA	NA	NA	11767	11830
b146	Rhodobothrium cf. paucitesticulare	srrna	709	35.2609	31.6456	38.5593	35.5932	64.7391	68.2203	61.4407	64.4068	-0.12854	-0.264	NA	NA	NA	2692	3401
b146	Rhodobothrium cf. paucitesticulare	nad6	456	28.9474	27.6316	34.2105	25	71.0526	72.3684	65.7895	75	-0.432099	-0.348485	atg	taa	complete	4051	4507
b146	Rhodobothrium cf. paucitesticulare	nad5	1563	33.3333	33.3973	38.1958	28.4069	66.6667	66.6027	61.8042	71.5931	-0.333973	-0.15547	atg	tag	complete	4914	6477
b146	Rhodobothrium cf. paucitesticulare	nad4l	261	24.1379	31.0345	21.8391	19.5402	75.8621	68.9655	78.1609	80.4598	-0.323232	-0.238095	atg	taa	complete	8639	8900
b146	Rhodobothrium cf. paucitesticulare	nad4	1251	34.6922	35.2518	35.2518	33.5731	65.3078	64.7482	64.7482	66.4269	-0.351285	-0.179724	atg	taa	complete	8860	10111
b146	Rhodobothrium cf. paucitesticulare	nad3	348	27.5862	30.1724	29.3103	23.2759	72.4138	69.8276	70.6897	76.7241	-0.388889	-0.229167	atg	taa	complete	13070	13418
b146	Rhodobothrium cf. paucitesticulare	nad2	873	29.8969	27.4914	34.0206	28.1787	70.1031	72.5086	65.9794	71.8213	-0.408497	-0.318008	atg	tag	complete	10822	11695
b146	Rhodobothrium cf. paucitesticulare	nad1	891	33.5578	33.3333	37.7104	29.6296	66.4422	66.6667	62.2896	70.3704	-0.422297	-0.397993	atg	tag	complete	11904	12795
b146	Rhodobothrium cf. paucitesticulare	lrrna	958	32.881	30.3125	31.348	36.9906	67.119	69.5925	68.652	63.0094	-0.119751	-0.180952	NA	NA	NA	1669	2627
b146	Rhodobothrium cf. paucitesticulare	cytb	1101	33.8783	39.782	35.4223	26.4305	66.1217	60.218	64.5777	73.5695	-0.282967	-0.238606	atg	taa	complete	7539	8640
b146	Rhodobothrium cf. paucitesticulare	NCR	282	18.4397	20.2128	20.2128	14.8936	81.5603	79.7872	79.7872	85.1064	-0.191304	-0.307692	NA	NA	NA	6477	6759
b146	Rhodobothrium cf. paucitesticulare	cox3	645	33.0233	34.4186	34.4186	30.2326	66.9767	65.5814	65.5814	69.7674	-0.356481	-0.370892	gtg	taa	complete	6827	7472
b146	Rhodobothrium cf. paucitesticulare	cox2	570	35.4386	41.5789	34.2105	30.5263	64.5614	58.4211	65.7895	69.4737	-0.228261	-0.207921	atg	taa	complete	3408	3978
b146	Rhodobothrium cf. paucitesticulare	cox1	1599	34.0838	36.9606	38.8368	26.454	65.9162	63.0394	61.1632	73.546	-0.320683	-0.291743	atg	tag	complete	1	1600
b146	Rhodobothrium cf. paucitesticulare	atp6	516	32.9457	34.8837	33.7209	30.2326	67.0543	65.1163	66.2791	69.7674	-0.393064	-0.129412	atg	tag	complete	10302	10818
b149	Rhinebothrium fulbrighti	mitogenome	13503	33.6962	34.2146	34.0591	32.8149	66.3038	65.7854	65.9409	67.1851	-0.328493	-0.272527	NA	NA	NA	1	13503
b149	Rhinebothrium fulbrighti	trnY	57	19.2982	26.3158	21.0526	10.5263	80.7018	73.6842	78.9474	89.4737	-0.0434783	-0.272727	NA	NA	NA	4563	4620
b149	Rhinebothrium fulbrighti	trnW	66	27.2727	22.7273	22.7273	36.3636	72.7273	77.2727	77.2727	63.6364	-0.0416667	-0.111111	NA	NA	NA	13438	13504
b149	Rhinebothrium fulbrighti	trnV	65	26.1538	27.2727	31.8182	19.0476	73.8462	71.4286	66.6667	80.9524	-0.0833333	-0.176471	NA	NA	NA	11649	11714
b149	Rhinebothrium fulbrighti	trnT	63	19.0476	19.0476	19.0476	19.0476	80.9524	80.9524	80.9524	80.9524	-0.137255	-0.333333	NA	NA	NA	1605	1668
b149	Rhinebothrium fulbrighti	trnS2	65	27.6923	18.1818	31.8182	33.3333	72.3077	80.9524	66.6667	66.6667	-0.148936	-0.444444	NA	NA	NA	4639	4704
b149	Rhinebothrium fulbrighti	trnS1	59	30.5085	25	35	31.5789	69.4915	73.6842	63.1579	68.4211	-0.219512	-0.111111	NA	NA	NA	13379	13438
b149	Rhinebothrium fulbrighti	trnR	58	32.7586	35	36.8421	26.3158	67.2414	63.1579	63.1579	73.6842	-0.128205	-0.157895	NA	NA	NA	4862	4920
b149	Rhinebothrium fulbrighti	trnQ	61	34.4262	33.3333	30	40	65.5738	65	70	60	-0.35	-0.428571	NA	NA	NA	10068	10129
b149	Rhinebothrium fulbrighti	trnP	65	35.3846	50	36.3636	19.0476	64.6154	52.381	66.6667	80.9524	-0.333333	-0.652174	NA	NA	NA	12815	12880
b149	Rhinebothrium fulbrighti	trnN	66	31.8182	27.2727	22.7273	45.4545	68.1818	72.7273	77.2727	54.5455	-0.155556	-0.238095	NA	NA	NA	12747	12813
b149	Rhinebothrium fulbrighti	trnM	65	40	50	36.3636	33.3333	60	52.381	61.9048	66.6667	-0.230769	-0.153846	NA	NA	NA	10188	10253
b149	Rhinebothrium fulbrighti	trnL2	66	36.3636	40.9091	36.3636	31.8182	63.6364	59.0909	63.6364	68.1818	-0.190476	-0.333333	NA	NA	NA	4796	4862
b149	Rhinebothrium fulbrighti	trnL1	68	44.1176	47.8261	39.1304	45.4545	55.8824	54.5455	59.0909	54.5455	-0.210526	-0.4	NA	NA	NA	4720	4788
b149	Rhinebothrium fulbrighti	trnK	66	42.4242	50	50	27.2727	57.5758	50	50	72.7273	-0.105263	-0.142857	NA	NA	NA	12962	13028
b149	Rhinebothrium fulbrighti	trnI	66	37.8788	50	36.3636	27.2727	62.1212	50	63.6364	72.7273	-0.0731707	-0.28	NA	NA	NA	12883	12949
b149	Rhinebothrium fulbrighti	trnH	66	34.8485	36.3636	22.7273	45.4545	65.1515	63.6364	77.2727	54.5455	-0.395349	-0.391304	NA	NA	NA	7409	7475
b149	Rhinebothrium fulbrighti	trnG	69	24.6377	43.4783	21.7391	8.69565	75.3623	56.5217	78.2609	91.3043	-0.0769231	-0.176471	NA	NA	NA	6692	6761
b149	Rhinebothrium fulbrighti	trnF	66	39.3939	45.4545	45.4545	27.2727	60.6061	54.5455	54.5455	72.7273	-0.2	-0.307692	NA	NA	NA	10126	10192
b149	Rhinebothrium fulbrighti	trnE	70	40	41.6667	30.4348	47.8261	60	56.5217	69.5652	52.1739	-0.142857	-0.5	NA	NA	NA	4013	4083
b149	Rhinebothrium fulbrighti	trnD	62	29.0323	33.3333	19.0476	35	70.9677	70	80	65	-0.136364	-0.111111	NA	NA	NA	11792	11854
b149	Rhinebothrium fulbrighti	trnC	64	45.3125	27.2727	57.1429	52.381	54.6875	71.4286	42.8571	47.619	-0.314286	-0.172414	NA	NA	NA	2636	2700
b149	Rhinebothrium fulbrighti	trnA	62	32.2581	38.0952	14.2857	45	67.7419	60	85	55	-0.142857	-0.5	NA	NA	NA	11723	11785
b149	Rhinebothrium fulbrighti	srrna	726	34.573	33.4711	35.9504	34.2975	65.427	66.5289	64.0496	65.7025	-0.183158	-0.282869	NA	NA	NA	2700	3426
b149	Rhinebothrium fulbrighti	nad6	459	32.244	35.2941	35.9477	25.4902	67.756	64.7059	64.0523	74.5098	-0.446945	-0.324324	atg	tag	complete	4087	4546
b149	Rhinebothrium fulbrighti	nad5	1563	34.8688	34.9328	37.0441	32.6296	65.1312	65.0672	62.9559	67.3704	-0.339882	-0.255046	atg	taa	complete	4923	6486
b149	Rhinebothrium fulbrighti	nad4l	261	29.1188	36.7816	25.2874	25.2874	70.8812	63.2184	74.7126	74.7126	-0.32973	-0.210526	atg	tag	complete	8590	8851
b149	Rhinebothrium fulbrighti	nad4	1257	35.6404	36.0382	38.4248	32.4582	64.3596	63.9618	61.5752	67.5418	-0.394314	-0.205357	atg	tag	complete	8811	10068
b149	Rhinebothrium fulbrighti	nad3	348	31.0345	31.8966	31.0345	30.1724	68.9655	68.1034	68.9655	69.8276	-0.475	-0.388889	atg	tag	complete	13033	13381
b149	Rhinebothrium fulbrighti	nad2	894	30.2013	29.1946	34.8993	26.5101	69.7987	70.8054	65.1007	73.4899	-0.448718	-0.296296	atg	taa	complete	10775	11669
b149	Rhinebothrium fulbrighti	nad1	891	37.037	38.7205	37.3737	35.0168	62.963	61.2795	62.6263	64.9832	-0.43672	-0.375758	atg	taa	complete	11856	12747
b149	Rhinebothrium fulbrighti	lrrna	961	32.0499	31.4642	37.8125	26.875	67.9501	68.4375	62.1875	73.125	-0.215926	-0.25974	NA	NA	NA	1675	2636
b149	Rhinebothrium fulbrighti	cytb	1098	34.4262	38.2514	33.0601	31.9672	65.5738	61.7486	66.9399	68.0328	-0.327778	-0.222222	atg	tag	complete	7487	8585
b149	Rhinebothrium fulbrighti	NCR	206	19.9029	20.2899	17.3913	22.0588	80.0971	79.4118	82.3529	77.9412	-0.212121	-0.658537	NA	NA	NA	6486	6692
b149	Rhinebothrium fulbrighti	cox3	645	35.969	38.1395	34.4186	35.3488	64.031	61.8605	65.5814	64.6512	-0.404358	-0.353448	gtg	taa	complete	6764	7409
b149	Rhinebothrium fulbrighti	cox2	570	32.9825	37.8947	32.6316	28.4211	67.0175	62.1053	67.3684	71.5789	-0.251309	-0.297872	atg	tag	complete	3432	4002
b149	Rhinebothrium fulbrighti	cox1	1593	34.7772	37.2881	37.8531	29.1902	65.2228	62.7119	62.1469	70.8098	-0.3436	-0.234657	atg	tag	complete	1	1594
b149	Rhinebothrium fulbrighti	atp6	516	33.7209	37.2093	33.7209	30.2326	66.2791	62.7907	66.2791	69.7674	-0.438596	-0.114943	atg	tag	complete	10257	10773
b151	Potamotrygonocestus sp.	mitogenome	13613	27.606	29.4182	29.8149	23.5839	72.394	70.5753	70.2006	76.4161	-0.265956	-0.257052	NA	NA	NA	1	13613
b151	Potamotrygonocestus sp.	trnY	58	20.6897	20	26.3158	15.7895	79.3103	78.9474	73.6842	84.2105	0.0434783	-0.166667	NA	NA	NA	4618	4676
b151	Potamotrygonocestus sp.	trnW	66	25.7576	22.7273	22.7273	31.8182	74.2424	77.2727	77.2727	68.1818	-0.142857	-0.294118	NA	NA	NA	13548	13614
b151	Potamotrygonocestus sp.	trnV	62	27.4194	33.3333	23.8095	25	72.5806	65	75	75	-0.0666667	-0.176471	NA	NA	NA	11738	11800
b151	Potamotrygonocestus sp.	trnT	63	20.6349	23.8095	23.8095	14.2857	79.3651	76.1905	76.1905	85.7143	-0.16	-0.230769	NA	NA	NA	1648	1711
b151	Potamotrygonocestus sp.	trnS2	68	22.0588	17.3913	21.7391	27.2727	77.9412	81.8182	77.2727	72.7273	-0.207547	-0.2	NA	NA	NA	4747	4815
b151	Potamotrygonocestus sp.	trnS1	60	25	30	35	10	75	70	65	90	-0.155556	0.0666667	NA	NA	NA	13488	13548
b151	Potamotrygonocestus sp.	trnR	57	29.8246	21.0526	26.3158	42.1053	70.1754	78.9474	73.6842	57.8947	-0.05	-0.0588235	NA	NA	NA	4968	5025
b151	Potamotrygonocestus sp.	trnQ	63	25.3968	19.0476	19.0476	38.0952	74.6032	80.9524	80.9524	61.9048	-0.191489	-0.5	NA	NA	NA	10143	10206
b151	Potamotrygonocestus sp.	trnP	65	36.9231	45.4545	31.8182	33.3333	63.0769	57.1429	71.4286	66.6667	-0.170732	-0.416667	NA	NA	NA	12926	12991
b151	Potamotrygonocestus sp.	trnN	66	33.3333	45.4545	31.8182	22.7273	66.6667	54.5455	68.1818	77.2727	-0.0909091	-0.0909091	NA	NA	NA	12839	12905
b151	Potamotrygonocestus sp.	trnM	66	39.3939	40.9091	40.9091	36.3636	60.6061	59.0909	59.0909	63.6364	-0.1	-0.0769231	NA	NA	NA	10266	10332
b151	Potamotrygonocestus sp.	trnL2	63	38.0952	52.381	38.0952	23.8095	61.9048	47.619	61.9048	76.1905	-0.230769	-0.25	NA	NA	NA	4900	4963
b151	Potamotrygonocestus sp.	trnL1	67	41.791	43.4783	36.3636	45.4545	58.209	54.5455	63.6364	54.5455	-0.128205	-0.357143	NA	NA	NA	4825	4892
b151	Potamotrygonocestus sp.	trnK	65	32.3077	18.1818	40.9091	38.0952	67.6923	80.9524	57.1429	61.9048	-0.227273	-0.142857	NA	NA	NA	13069	13134
b151	Potamotrygonocestus sp.	trnI	65	35.3846	31.8182	36.3636	38.0952	64.6154	66.6667	61.9048	61.9048	-0.142857	-0.304348	NA	NA	NA	12999	13064
b151	Potamotrygonocestus sp.	trnH	67	22.3881	30.4348	13.6364	22.7273	77.6119	68.1818	86.3636	77.2727	-0.269231	-0.466667	NA	NA	NA	7494	7561
b151	Potamotrygonocestus sp.	trnG	67	22.3881	26.087	22.7273	18.1818	77.6119	72.7273	77.2727	81.8182	-0.0769231	-0.0666667	NA	NA	NA	6781	6848
b151	Potamotrygonocestus sp.	trnF	65	29.2308	22.7273	31.8182	33.3333	70.7692	80.9524	71.4286	66.6667	0	-0.157895	NA	NA	NA	10206	10271
b151	Potamotrygonocestus sp.	trnE	68	27.9412	34.7826	13.0435	36.3636	72.0588	63.6364	86.3636	63.6364	-0.265306	-0.0526316	NA	NA	NA	4079	4147
b151	Potamotrygonocestus sp.	trnD	62	32.2581	33.3333	28.5714	35	67.7419	70	70	65	-0.190476	0	NA	NA	NA	11876	11938
b151	Potamotrygonocestus sp.	trnC	65	35.3846	36.3636	40.9091	28.5714	64.6154	61.9048	57.1429	71.4286	-0.0952381	-0.0434783	NA	NA	NA	2681	2746
b151	Potamotrygonocestus sp.	trnA	65	23.0769	40.9091	13.6364	14.2857	76.9231	57.1429	85.7143	85.7143	-0.16	-0.333333	NA	NA	NA	11803	11868
b151	Potamotrygonocestus sp.	srrna	712	29.4944	29.4118	31.2236	27.8481	70.5056	70.8861	68.7764	72.1519	-0.14741	-0.238095	NA	NA	NA	2748	3460
b151	Potamotrygonocestus sp.	nad6	456	22.5877	23.0263	30.2632	14.4737	77.4123	76.9737	69.7368	85.5263	-0.342776	-0.398058	atg	tag	complete	4150	4606
b151	Potamotrygonocestus sp.	nad5	1572	26.3359	28.8168	35.3053	14.8855	73.6641	71.1832	64.6947	85.1145	-0.264249	-0.231884	atg	taa	complete	5032	6604
b151	Potamotrygonocestus sp.	nad4l	261	20.3065	24.1379	21.8391	14.9425	79.6935	75.8621	78.1609	85.0575	-0.317308	-0.320755	atg	tag	complete	8668	8929
b151	Potamotrygonocestus sp.	nad4	1248	26.5224	28.3654	33.8942	17.3077	73.4776	71.6346	66.1058	82.6923	-0.31952	-0.226586	atg	tag	complete	8895	10143
b151	Potamotrygonocestus sp.	nad3	348	27.0115	30.1724	29.3103	21.5517	72.9885	69.8276	70.6897	78.4483	-0.464567	-0.297872	atg	taa	complete	13140	13488
b151	Potamotrygonocestus sp.	nad2	882	24.8299	24.4898	32.9932	17.0068	75.1701	75.5102	67.0068	82.9932	-0.420814	-0.305936	atg	taa	complete	10856	11738
b151	Potamotrygonocestus sp.	nad1	894	28.7472	34.2282	37.2483	14.7651	71.2528	65.7718	62.7517	85.2349	-0.33752	-0.392996	atg	taa	complete	11941	12835
b151	Potamotrygonocestus sp.	lrrna	957	30.4075	29.4671	28.2132	33.5423	69.5925	70.5329	71.7868	66.4577	-0.135135	-0.223368	NA	NA	NA	1724	2681
b151	Potamotrygonocestus sp.	cytb	1095	29.1324	35.8904	35.0685	16.4384	70.8676	64.1096	64.9315	83.5616	-0.319588	-0.253918	atg	taa	complete	7573	8668
b151	Potamotrygonocestus sp.	NCR	171	18.7135	22.807	14.0351	19.2982	81.2865	77.193	85.9649	80.7018	-0.107914	-0.5	NA	NA	NA	6610	6781
b151	Potamotrygonocestus sp.	cox3	645	27.2868	33.9535	33.0233	14.8837	72.7132	66.0465	66.9767	85.1163	-0.339019	-0.295455	gtg	taa	complete	6851	7496
b151	Potamotrygonocestus sp.	cox2	570	31.2281	37.3684	34.7368	21.5789	68.7719	62.6316	65.2632	78.4211	-0.214286	-0.303371	atg	tag	complete	3491	4061
b151	Potamotrygonocestus sp.	cox1	1629	30.264	36.2799	36.6483	17.8637	69.736	63.7201	63.3517	82.1363	-0.239437	-0.225152	atg	taa	complete	1	1630
b151	Potamotrygonocestus sp.	atp6	516	25.5814	32.5581	30.814	13.3721	74.4186	67.4419	69.186	86.6279	-0.375	-0.19697	atg	taa	complete	10335	10851
b153	Anindobothrium lisae	mitogenome	13546	32.2162	33.7467	30.9635	31.938	67.7838	66.268	69.0365	68.062	-0.332172	-0.332264	NA	NA	NA	1	13546
b153	Anindobothrium lisae	trnY	62	30.6452	28.5714	42.8571	20	69.3548	75	55	80	-0.0232558	-0.0526316	NA	NA	NA	4531	4593
b153	Anindobothrium lisae	trnW	66	33.3333	31.8182	27.2727	40.9091	66.6667	68.1818	72.7273	59.0909	-0.0909091	-0.363636	NA	NA	NA	13481	13547
b153	Anindobothrium lisae	trnV	63	31.746	23.8095	33.3333	38.0952	68.254	76.1905	66.6667	61.9048	-0.162791	-0.2	NA	NA	NA	11677	11740
b153	Anindobothrium lisae	trnT	65	26.1538	27.2727	22.7273	28.5714	73.8462	76.1905	76.1905	71.4286	-0.125	-0.411765	NA	NA	NA	1587	1652
b153	Anindobothrium lisae	trnS2	68	23.5294	26.087	26.087	18.1818	76.4706	72.7273	72.7273	81.8182	0.0384615	0	NA	NA	NA	4570	4638
b153	Anindobothrium lisae	trnS1	59	35.5932	30	40	36.8421	64.4068	68.4211	57.8947	63.1579	-0.368421	-0.238095	NA	NA	NA	13417	13476
b153	Anindobothrium lisae	trnR	57	29.8246	36.8421	26.3158	26.3158	70.1754	63.1579	73.6842	73.6842	-0.2	-0.176471	NA	NA	NA	4851	4908
b153	Anindobothrium lisae	trnQ	61	37.7049	42.8571	35	35	62.2951	55	65	65	-0.368421	-0.391304	NA	NA	NA	10074	10135
b153	Anindobothrium lisae	trnP	64	37.5	36.3636	42.8571	33.3333	62.5	66.6667	57.1429	66.6667	-0.3	-0.5	NA	NA	NA	12848	12912
b153	Anindobothrium lisae	trnN	64	35.9375	59.0909	14.2857	33.3333	64.0625	42.8571	85.7143	66.6667	-0.121951	-0.217391	NA	NA	NA	12781	12845
b153	Anindobothrium lisae	trnM	65	36.9231	45.4545	36.3636	28.5714	63.0769	57.1429	61.9048	71.4286	-0.0731707	0	NA	NA	NA	10190	10255
b153	Anindobothrium lisae	trnL2	64	35.9375	40.9091	33.3333	33.3333	64.0625	57.1429	66.6667	66.6667	-0.170732	-0.304348	NA	NA	NA	4787	4851
b153	Anindobothrium lisae	trnL1	63	39.6825	61.9048	38.0952	19.0476	60.3175	38.0952	61.9048	80.9524	0	-0.2	NA	NA	NA	4698	4761
b153	Anindobothrium lisae	trnK	63	39.6825	42.8571	42.8571	33.3333	60.3175	57.1429	57.1429	66.6667	-0.263158	-0.12	NA	NA	NA	12996	13059
b153	Anindobothrium lisae	trnI	66	39.3939	59.0909	31.8182	27.2727	60.6061	40.9091	68.1818	72.7273	-0.2	-0.307692	NA	NA	NA	12911	12977
b153	Anindobothrium lisae	trnH	71	26.7606	33.3333	16.6667	30.4348	73.2394	65.2174	82.6087	69.5652	-0.384615	-0.473684	NA	NA	NA	7416	7487
b153	Anindobothrium lisae	trnG	69	21.7391	34.7826	8.69565	21.7391	78.2609	65.2174	91.3043	78.2609	-0.222222	-0.2	NA	NA	NA	6699	6768
b153	Anindobothrium lisae	trnF	62	35.4839	42.8571	33.3333	30	64.5161	60	65	70	-0.2	-0.363636	NA	NA	NA	10132	10194
b153	Anindobothrium lisae	trnE	63	36.5079	52.381	47.619	9.52381	63.4921	47.619	52.381	90.4762	-0.2	-0.217391	NA	NA	NA	3995	4058
b153	Anindobothrium lisae	trnD	65	33.8462	27.2727	31.8182	42.8571	66.1538	71.4286	66.6667	57.1429	-0.395349	-0.272727	NA	NA	NA	11810	11875
b153	Anindobothrium lisae	trnC	65	43.0769	27.2727	50	52.381	56.9231	71.4286	47.619	47.619	-0.297297	-0.214286	NA	NA	NA	2618	2683
b153	Anindobothrium lisae	trnA	61	29.5082	38.0952	15	35	70.4918	60	85	65	-0.116279	-0.333333	NA	NA	NA	11746	11807
b153	Anindobothrium lisae	srrna	718	35.2368	37.5	35.5649	32.636	64.7632	62.3431	64.4351	67.364	-0.195699	-0.264822	NA	NA	NA	2683	3401
b153	Anindobothrium lisae	nad6	456	31.1404	28.2895	35.5263	29.6053	68.8596	71.7105	64.4737	70.3947	-0.490446	-0.366197	atg	tag	complete	4061	4517
b153	Anindobothrium lisae	nad5	1569	28.1071	29.0631	34.0344	21.2237	71.8929	70.9369	65.9656	78.7763	-0.230496	-0.183673	atg	taa	complete	4911	6480
b153	Anindobothrium lisae	nad4l	261	29.8851	36.7816	24.1379	28.7356	70.1149	63.2184	75.8621	71.2644	-0.464481	-0.435897	gtg	tag	complete	8602	8863
b153	Anindobothrium lisae	nad4	1251	32.6938	32.6139	36.211	29.2566	67.3062	67.3861	63.789	70.7434	-0.380048	-0.344743	atg	tag	complete	8823	10074
b153	Anindobothrium lisae	nad3	351	27.0655	28.2051	26.4957	26.4957	72.9345	71.7949	73.5043	73.5043	-0.46875	-0.431579	atg	taa	complete	13065	13416
b153	Anindobothrium lisae	nad2	891	30.1908	28.6195	34.0067	27.9461	69.8092	71.3805	65.9933	72.0539	-0.491961	-0.509294	atg	tag	complete	10776	11667
b153	Anindobothrium lisae	nad1	891	35.1291	36.0269	37.3737	31.9865	64.8709	63.9731	62.6263	68.0135	-0.439446	-0.507987	atg	tag	complete	11878	12769
b153	Anindobothrium lisae	lrrna	963	34.2679	38.0062	31.7757	33.0218	65.7321	61.9938	68.2243	66.9782	-0.241706	-0.260606	NA	NA	NA	1655	2618
b153	Anindobothrium lisae	cytb	1101	32.8792	34.8774	35.4223	28.3379	67.1208	65.1226	64.5777	71.6621	-0.358593	-0.331492	atg	taa	complete	7494	8595
b153	Anindobothrium lisae	NCR	219	23.7443	20.5479	24.6575	26.0274	76.2557	79.4521	75.3425	73.9726	-0.113772	-0.461538	NA	NA	NA	6480	6699
b153	Anindobothrium lisae	cox3	645	30.6977	32.093	31.6279	28.3721	69.3023	67.907	68.3721	71.6279	-0.463087	-0.434343	gtg	tag	complete	6768	7413
b153	Anindobothrium lisae	cox2	570	33.8596	40.5263	34.2105	26.8421	66.1404	59.4737	65.7895	73.1579	-0.193634	-0.160622	atg	tag	complete	3420	3990
b153	Anindobothrium lisae	cox1	1569	34.4168	35.3728	38.6233	29.2543	65.5832	64.6272	61.3767	70.7457	-0.364431	-0.359259	atg	tag	complete	1	1570
b153	Anindobothrium lisae	atp6	516	35.6589	38.9535	35.4651	32.5581	64.3411	61.0465	64.5349	67.4419	-0.451807	-0.23913	atg	taa	complete	10259	10775
b155	Echeneibothrium williamsi	mitogenome	13523	30.4962	31.8988	32.8527	26.7362	69.5038	68.0941	67.1622	73.2638	-0.274604	-0.318138	NA	NA	NA	1	13523
b155	Echeneibothrium williamsi	trnY	60	23.3333	20	25	25	76.6667	80	75	75	0.130435	-0.285714	NA	NA	NA	4505	4565
b155	Echeneibothrium williamsi	trnW	65	32.3077	18.1818	45.4545	33.3333	67.6923	80.9524	57.1429	66.6667	0	-0.333333	NA	NA	NA	13459	13524
b155	Echeneibothrium williamsi	trnV	64	21.875	18.1818	19.0476	28.5714	78.125	80.9524	80.9524	71.4286	-0.04	-0.142857	NA	NA	NA	11668	11732
b155	Echeneibothrium williamsi	trnT	61	29.5082	23.8095	40	25	70.4918	75	60	75	-0.209302	-0.111111	NA	NA	NA	1609	1670
b155	Echeneibothrium williamsi	trnS2	66	31.8182	36.3636	27.2727	31.8182	68.1818	63.6364	72.7273	68.1818	-0.0666667	-0.238095	NA	NA	NA	4639	4705
b155	Echeneibothrium williamsi	trnS1	60	28.3333	35	30	20	71.6667	65	70	80	-0.116279	-0.0588235	NA	NA	NA	13398	13458
b155	Echeneibothrium williamsi	trnR	56	26.7857	15.7895	31.5789	33.3333	73.2143	83.3333	66.6667	66.6667	0.121951	-0.0666667	NA	NA	NA	4855	4911
b155	Echeneibothrium williamsi	trnQ	62	30.6452	23.8095	23.8095	45	69.3548	75	75	55	-0.302326	-0.578947	NA	NA	NA	10087	10149
b155	Echeneibothrium williamsi	trnP	67	35.8209	34.7826	36.3636	36.3636	64.1791	68.1818	63.6364	63.6364	-0.348837	-0.583333	NA	NA	NA	12846	12913
b155	Echeneibothrium williamsi	trnN	67	37.3134	43.4783	27.2727	40.9091	62.6866	59.0909	72.7273	59.0909	-0.190476	-0.2	NA	NA	NA	12764	12831
b155	Echeneibothrium williamsi	trnM	64	35.9375	40.9091	38.0952	28.5714	64.0625	57.1429	61.9048	71.4286	-0.0731707	-0.0434783	NA	NA	NA	10207	10271
b155	Echeneibothrium williamsi	trnL2	65	32.3077	31.8182	31.8182	33.3333	67.6923	66.6667	66.6667	66.6667	-0.136364	-0.238095	NA	NA	NA	4790	4855
b155	Echeneibothrium williamsi	trnL1	65	32.3077	40.9091	31.8182	23.8095	67.6923	57.1429	66.6667	76.1905	-0.0909091	-0.428571	NA	NA	NA	4709	4774
b155	Echeneibothrium williamsi	trnK	65	36.9231	40.9091	36.3636	33.3333	63.0769	61.9048	61.9048	66.6667	-0.0243902	-0.166667	NA	NA	NA	12982	13047
b155	Echeneibothrium williamsi	trnI	66	34.8485	50	36.3636	18.1818	65.1515	50	63.6364	81.8182	-0.162791	-0.304348	NA	NA	NA	12913	12979
b155	Echeneibothrium williamsi	trnH	66	24.2424	27.2727	13.6364	31.8182	75.7576	72.7273	86.3636	68.1818	-0.28	-0.5	NA	NA	NA	7430	7496
b155	Echeneibothrium williamsi	trnG	70	22.8571	16.6667	34.7826	17.3913	77.1429	82.6087	65.2174	82.6087	-0.0740741	-0.25	NA	NA	NA	6710	6780
b155	Echeneibothrium williamsi	trnF	65	35.3846	31.8182	31.8182	42.8571	64.6154	71.4286	66.6667	57.1429	-0.238095	-0.391304	NA	NA	NA	10146	10211
b155	Echeneibothrium williamsi	trnE	69	30.4348	43.4783	34.7826	13.0435	69.5652	56.5217	65.2174	86.9565	-0.25	-0.142857	NA	NA	NA	4000	4069
b155	Echeneibothrium williamsi	trnD	62	33.871	47.619	14.2857	40	66.129	55	85	60	-0.219512	-0.238095	NA	NA	NA	11804	11866
b155	Echeneibothrium williamsi	trnC	66	39.3939	54.5455	36.3636	27.2727	60.6061	45.4545	63.6364	72.7273	-0.15	-0.153846	NA	NA	NA	2633	2699
b155	Echeneibothrium williamsi	trnA	64	29.6875	50	14.2857	23.8095	70.3125	47.619	85.7143	76.1905	-0.0222222	-0.368421	NA	NA	NA	11734	11798
b155	Echeneibothrium williamsi	srrna	713	31.2763	35.7143	28.1513	29.9578	68.7237	64.135	71.73	70.0422	-0.138776	-0.273543	NA	NA	NA	2699	3412
b155	Echeneibothrium williamsi	nad6	453	24.5033	23.8411	27.8146	21.8543	75.4967	76.1589	72.1854	78.1457	-0.362573	-0.441441	atg	taa	complete	4072	4525
b155	Echeneibothrium williamsi	nad5	1557	27.8099	28.7091	34.4894	20.2312	72.1901	71.2909	65.5106	79.7688	-0.259786	-0.251732	atg	taa	complete	4915	6472
b155	Echeneibothrium williamsi	nad4l	261	24.1379	27.5862	25.2874	19.5402	75.8621	72.4138	74.7126	80.4598	-0.373737	-0.492063	atg	taa	complete	8614	8875
b155	Echeneibothrium williamsi	nad4	1251	32.454	34.2926	35.2518	27.8177	67.546	65.7074	64.7482	72.1823	-0.377515	-0.295567	atg	taa	complete	8835	10086
b155	Echeneibothrium williamsi	nad3	348	27.2989	28.4483	27.5862	25.8621	72.7011	71.5517	72.4138	74.1379	-0.422925	-0.305263	atg	tag	complete	13049	13397
b155	Echeneibothrium williamsi	nad2	873	27.0332	25.4296	33.3333	22.3368	72.9668	74.5704	66.6667	77.6632	-0.390895	-0.398305	atg	taa	complete	10792	11665
b155	Echeneibothrium williamsi	nad1	891	32.9966	34.6801	37.037	27.2727	67.0034	65.3199	62.963	72.7273	-0.340034	-0.367347	atg	taa	complete	11869	12760
b155	Echeneibothrium williamsi	lrrna	954	30.5031	29.2453	31.4465	30.8176	69.4969	70.7547	68.5535	69.1824	-0.152338	-0.285223	NA	NA	NA	1677	2631
b155	Echeneibothrium williamsi	cytb	1101	32.5159	38.4196	34.0599	25.0681	67.4841	61.5804	65.9401	74.9319	-0.30821	-0.290503	atg	tag	complete	7510	8611
b155	Echeneibothrium williamsi	NCR	243	21.8107	23.4568	18.5185	23.4568	78.1893	76.5432	81.4815	76.5432	-0.0105263	-0.773585	NA	NA	NA	6467	6710
b155	Echeneibothrium williamsi	cox3	645	30.6977	33.9535	33.0233	25.1163	69.3023	66.0465	66.9767	74.8837	-0.404922	-0.414141	gtg	tag	complete	6783	7428
b155	Echeneibothrium williamsi	cox2	570	34.386	41.5789	34.2105	27.3684	65.614	58.4211	65.7895	72.6316	-0.203209	-0.255102	atg	tag	complete	3430	4000
b155	Echeneibothrium williamsi	cox1	1602	32.7091	35.0187	39.3258	23.7828	67.2909	64.9813	60.6742	76.2172	-0.293135	-0.324427	atg	tag	complete	1	1603
b155	Echeneibothrium williamsi	atp6	516	31.2016	35.4651	33.1395	25	68.7984	64.5349	66.8605	75	-0.391549	-0.254658	atg	taa	complete	10274	10790
b161	Acanthobothrium sp.	mitogenome	13618	29.5124	30.9031	28.6186	29.0152	70.4876	69.1121	71.3814	70.9848	-0.283675	-0.223687	NA	NA	NA	1	13618
b161	Acanthobothrium sp.	trnY	51	31.3725	29.4118	23.5294	41.1765	68.6275	70.5882	76.4706	58.8235	-0.0285714	0.125	NA	NA	NA	4561	4612
b161	Acanthobothrium sp.	trnW	66	24.2424	27.2727	18.1818	27.2727	75.7576	72.7273	81.8182	72.7273	-0.04	-0.125	NA	NA	NA	13553	13619
b161	Acanthobothrium sp.	trnV	64	25	27.2727	14.2857	33.3333	75	71.4286	85.7143	66.6667	-0.125	-0.125	NA	NA	NA	11752	11816
b161	Acanthobothrium sp.	trnT	66	27.2727	31.8182	36.3636	13.6364	72.7273	68.1818	63.6364	86.3636	-0.0416667	-0.222222	NA	NA	NA	1607	1673
b161	Acanthobothrium sp.	trnS2	69	21.7391	21.7391	26.087	17.3913	78.2609	78.2609	73.913	82.6087	-0.222222	-0.2	NA	NA	NA	4632	4701
b161	Acanthobothrium sp.	trnS1	60	31.6667	40	35	20	68.3333	60	65	80	-0.170732	0.0526316	NA	NA	NA	13489	13549
b161	Acanthobothrium sp.	trnR	59	32.2034	20	40	36.8421	67.7966	78.9474	57.8947	63.1579	-0.1	-0.0526316	NA	NA	NA	4849	4908
b161	Acanthobothrium sp.	trnQ	63	28.5714	23.8095	28.5714	33.3333	71.4286	76.1905	71.4286	66.6667	-0.333333	-0.555556	NA	NA	NA	10161	10224
b161	Acanthobothrium sp.	trnP	65	33.8462	40.9091	31.8182	28.5714	66.1538	61.9048	71.4286	71.4286	-0.255814	-0.454545	NA	NA	NA	12932	12997
b161	Acanthobothrium sp.	trnN	68	30.8824	30.4348	30.4348	31.8182	69.1176	72.7273	72.7273	68.1818	-0.191489	-0.142857	NA	NA	NA	12863	12931
b161	Acanthobothrium sp.	trnM	67	43.2836	34.7826	54.5455	40.9091	56.7164	63.6364	45.4545	59.0909	0.0526316	0.103448	NA	NA	NA	10289	10356
b161	Acanthobothrium sp.	trnL2	65	35.3846	54.5455	22.7273	28.5714	64.6154	47.619	76.1905	71.4286	-0.142857	-0.217391	NA	NA	NA	4784	4849
b161	Acanthobothrium sp.	trnL1	65	35.3846	40.9091	22.7273	42.8571	64.6154	61.9048	76.1905	57.1429	-0.142857	-0.217391	NA	NA	NA	4716	4781
b161	Acanthobothrium sp.	trnK	63	41.2698	38.0952	47.619	38.0952	58.7302	61.9048	52.381	61.9048	-0.243243	-0.153846	NA	NA	NA	13075	13138
b161	Acanthobothrium sp.	trnI	65	38.4615	31.8182	36.3636	47.619	61.5385	66.6667	61.9048	52.381	-0.2	-0.28	NA	NA	NA	13001	13066
b161	Acanthobothrium sp.	trnH	67	25.3731	21.7391	36.3636	18.1818	74.6269	77.2727	63.6364	81.8182	-0.36	-0.529412	NA	NA	NA	7495	7562
b161	Acanthobothrium sp.	trnG	65	27.6923	13.6364	22.7273	47.619	72.3077	85.7143	76.1905	52.381	-0.106383	0	NA	NA	NA	6781	6846
b161	Acanthobothrium sp.	trnF	66	31.8182	27.2727	31.8182	36.3636	68.1818	72.7273	68.1818	63.6364	-0.2	-0.238095	NA	NA	NA	10227	10293
b161	Acanthobothrium sp.	trnE	68	23.5294	30.4348	17.3913	22.7273	76.4706	68.1818	86.3636	77.2727	-0.192308	-0.25	NA	NA	NA	4021	4089
b161	Acanthobothrium sp.	trnD	64	37.5	31.8182	42.8571	38.0952	62.5	66.6667	57.1429	61.9048	-0.3	-0.166667	NA	NA	NA	11895	11959
b161	Acanthobothrium sp.	trnC	67	34.3284	26.087	40.9091	36.3636	65.6716	72.7273	59.0909	63.6364	-0.136364	-0.0434783	NA	NA	NA	2641	2708
b161	Acanthobothrium sp.	trnA	67	29.8507	30.4348	22.7273	36.3636	70.1493	68.1818	77.2727	63.6364	-0.191489	-0.3	NA	NA	NA	11820	11887
b161	Acanthobothrium sp.	srrna	711	28.8326	26.5823	30.8017	29.1139	71.1674	73.4177	69.1983	70.8861	-0.126482	-0.190244	NA	NA	NA	2708	3419
b161	Acanthobothrium sp.	nad6	456	26.5351	26.9737	30.2632	22.3684	73.4649	73.0263	69.7368	77.6316	-0.420896	-0.371901	atg	tag	complete	4094	4550
b161	Acanthobothrium sp.	nad5	1572	28.117	31.1069	34.3511	18.8931	71.883	68.8931	65.6489	81.1069	-0.292035	-0.235294	atg	taa	complete	4915	6487
b161	Acanthobothrium sp.	nad4l	261	23.7548	21.8391	26.4368	22.9885	76.2452	78.1609	73.5632	77.0115	-0.316583	-0.258065	atg	tag	complete	8689	8950
b161	Acanthobothrium sp.	nad4	1245	30.8434	33.7349	34.2169	24.5783	69.1566	66.2651	65.7831	75.4217	-0.337979	-0.135417	atg	tag	complete	8916	10161
b161	Acanthobothrium sp.	nad3	348	26.1494	30.1724	29.3103	18.9655	73.8506	69.8276	70.6897	81.0345	-0.361868	-0.296703	atg	taa	complete	13142	13490
b161	Acanthobothrium sp.	nad2	873	27.1478	24.055	33.677	23.7113	72.8522	75.945	66.323	76.2887	-0.386792	-0.265823	atg	tag	complete	10877	11750
b161	Acanthobothrium sp.	nad1	891	30.0786	35.6902	37.7104	16.835	69.9214	64.3098	62.2896	83.165	-0.351525	-0.350746	atg	taa	complete	11964	12855
b161	Acanthobothrium sp.	lrrna	955	31.623	34.1693	31.761	28.9308	68.377	65.7233	68.239	71.0692	-0.17611	-0.165563	NA	NA	NA	1686	2641
b161	Acanthobothrium sp.	cytb	1098	31.8761	37.7049	34.153	23.7705	68.1239	62.2951	65.847	76.2295	-0.320856	-0.177143	atg	tag	complete	7575	8673
b161	Acanthobothrium sp.	NCR	294	17.6871	17.3469	19.3878	16.3265	82.3129	82.6531	80.6122	83.6735	-0.214876	-0.576923	NA	NA	NA	6487	6781
b161	Acanthobothrium sp.	cox3	645	29.1473	32.5581	33.4884	21.3953	70.8527	67.4419	66.5116	78.6047	-0.369803	-0.180851	gtg	taa	complete	6849	7494
b161	Acanthobothrium sp.	cox2	570	33.3333	40	36.8421	23.1579	66.6667	60	63.1579	76.8421	-0.168421	-0.294737	atg	taa	complete	3439	4009
b161	Acanthobothrium sp.	cox1	1602	32.0849	34.0824	38.015	24.1573	67.9151	65.9176	61.985	75.8427	-0.264706	-0.210117	atg	tag	complete	1	1603
b161	Acanthobothrium sp.	atp6	516	29.4574	33.7209	30.814	23.8372	70.5426	66.2791	69.186	76.1628	-0.423077	-0.236842	atg	taa	complete	10360	10876
b162	Spongiobothrium sp.	mitogenome	13533	34.1536	35.4245	34.427	32.6092	65.8464	64.5755	65.573	67.3908	-0.281787	-0.199481	NA	NA	NA	1	13533
b162	Spongiobothrium sp.	trnY	56	28.5714	31.5789	31.5789	22.2222	71.4286	66.6667	66.6667	77.7778	-0.05	0	NA	NA	NA	4531	4587
b162	Spongiobothrium sp.	trnW	65	33.8462	22.7273	45.4545	33.3333	66.1538	76.1905	57.1429	66.6667	-0.0232558	-0.272727	NA	NA	NA	13469	13534
b162	Spongiobothrium sp.	trnV	63	36.5079	38.0952	47.619	23.8095	63.4921	61.9048	52.381	76.1905	-0.1	-0.130435	NA	NA	NA	11686	11749
b162	Spongiobothrium sp.	trnT	62	25.8065	19.0476	23.8095	35	74.1935	85	75	65	-0.0869565	-0.375	NA	NA	NA	1621	1683
b162	Spongiobothrium sp.	trnS2	64	31.25	36.3636	23.8095	33.3333	68.75	61.9048	76.1905	66.6667	-0.227273	-0.2	NA	NA	NA	4668	4732
b162	Spongiobothrium sp.	trnS1	59	37.2881	45	25	42.1053	62.7119	52.6316	73.6842	57.8947	-0.135135	-0.181818	NA	NA	NA	13409	13468
b162	Spongiobothrium sp.	trnR	58	41.3793	30	52.6316	42.1053	58.6207	68.4211	47.3684	57.8947	-0.294118	0	NA	NA	NA	4881	4939
b162	Spongiobothrium sp.	trnQ	61	37.7049	42.8571	40	30	62.2951	55	60	70	-0.368421	-0.391304	NA	NA	NA	10092	10153
b162	Spongiobothrium sp.	trnP	63	41.2698	38.0952	38.0952	47.619	58.7302	61.9048	61.9048	52.381	-0.297297	-0.538462	NA	NA	NA	12857	12920
b162	Spongiobothrium sp.	trnN	65	38.4615	40.9091	50	23.8095	61.5385	61.9048	52.381	76.1905	0.05	-0.04	NA	NA	NA	12783	12848
b162	Spongiobothrium sp.	trnM	64	34.375	31.8182	28.5714	42.8571	65.625	66.6667	71.4286	57.1429	-0.0952381	0	NA	NA	NA	10214	10278
b162	Spongiobothrium sp.	trnL2	66	37.8788	36.3636	40.9091	36.3636	62.1212	63.6364	59.0909	63.6364	-0.170732	-0.2	NA	NA	NA	4810	4876
b162	Spongiobothrium sp.	trnL1	66	39.3939	31.8182	45.4545	40.9091	60.6061	68.1818	54.5455	59.0909	-0.15	-0.230769	NA	NA	NA	4734	4800
b162	Spongiobothrium sp.	trnK	63	34.9206	33.3333	38.0952	33.3333	65.0794	66.6667	61.9048	66.6667	-0.121951	-0.0909091	NA	NA	NA	12993	13056
b162	Spongiobothrium sp.	trnI	66	36.3636	50	36.3636	22.7273	63.6364	50	63.6364	77.2727	-0.0952381	-0.333333	NA	NA	NA	12922	12988
b162	Spongiobothrium sp.	trnH	66	25.7576	36.3636	13.6364	27.2727	74.2424	63.6364	86.3636	72.7273	-0.346939	-0.411765	NA	NA	NA	7385	7451
b162	Spongiobothrium sp.	trnG	64	21.875	18.1818	23.8095	23.8095	78.125	80.9524	76.1905	76.1905	0	-0.142857	NA	NA	NA	6672	6736
b162	Spongiobothrium sp.	trnF	65	32.3077	36.3636	36.3636	23.8095	67.6923	61.9048	61.9048	76.1905	-0.0454545	-0.333333	NA	NA	NA	10151	10216
b162	Spongiobothrium sp.	trnE	64	32.8125	50	14.2857	33.3333	67.1875	52.381	85.7143	66.6667	-0.116279	-0.047619	NA	NA	NA	4003	4067
b162	Spongiobothrium sp.	trnD	62	35.4839	28.5714	23.8095	55	64.5161	75	75	45	-0.15	-0.272727	NA	NA	NA	11825	11887
b162	Spongiobothrium sp.	trnC	66	39.3939	36.3636	50	31.8182	60.6061	63.6364	50	68.1818	-0.2	-0.153846	NA	NA	NA	2642	2708
b162	Spongiobothrium sp.	trnA	64	35.9375	50	19.0476	38.0952	64.0625	47.619	80.9524	61.9048	-0.219512	-0.391304	NA	NA	NA	11755	11819
b162	Spongiobothrium sp.	srrna	708	35.7345	34.322	33.0508	39.8305	64.2655	65.678	66.9492	60.1695	-0.120879	-0.201581	NA	NA	NA	2709	3417
b162	Spongiobothrium sp.	nad6	456	29.8246	25.6579	32.2368	31.5789	70.1754	74.3421	67.7632	68.4211	-0.35625	-0.308824	atg	tag	complete	4070	4526
b162	Spongiobothrium sp.	nad5	1563	32.9495	32.0537	35.8925	30.9021	67.0505	67.9463	64.1075	69.0979	-0.282443	-0.11068	atg	taa	complete	4942	6505
b162	Spongiobothrium sp.	nad4l	261	26.8199	34.4828	22.9885	22.9885	73.1801	65.5172	77.0115	77.0115	-0.340314	-0.257143	atg	tag	complete	8564	8825
b162	Spongiobothrium sp.	nad4	1251	36.0512	35.7314	38.3693	34.0528	63.9488	64.2686	61.6307	65.9472	-0.3625	-0.13082	atg	tag	complete	8841	10092
b162	Spongiobothrium sp.	nad3	348	31.8966	31.8966	31.0345	32.7586	68.1034	68.1034	68.9655	67.2414	-0.417722	-0.315315	atg	taa	complete	13059	13407
b162	Spongiobothrium sp.	nad2	873	31.7297	27.8351	34.7079	32.646	68.2703	72.1649	65.2921	67.354	-0.409396	-0.220217	atg	taa	complete	10806	11679
b162	Spongiobothrium sp.	nad1	891	36.8126	39.0572	37.037	34.3434	63.1874	60.9428	62.963	65.6566	-0.39254	-0.286585	atg	taa	complete	11890	12781
b162	Spongiobothrium sp.	lrrna	952	34.1387	31.4465	32.4921	38.4858	65.8613	68.4543	67.5079	61.5142	-0.205742	-0.175385	NA	NA	NA	1690	2642
b162	Spongiobothrium sp.	cytb	1101	35.4223	38.1471	35.9673	32.1526	64.5777	61.8529	64.0327	67.8474	-0.31083	-0.220513	atg	taa	complete	7462	8563
b162	Spongiobothrium sp.	NCR	167	22.1557	25	23.2143	18.1818	77.8443	76.3636	76.3636	81.8182	-0.138462	-0.621622	NA	NA	NA	6505	6672
b162	Spongiobothrium sp.	cox3	645	34.4186	34.8837	34.4186	33.9535	65.5814	65.1163	65.5814	66.0465	-0.29078	-0.279279	gtg	taa	complete	6739	7384
b162	Spongiobothrium sp.	cox2	570	38.5965	40	34.7368	41.0526	61.4035	60	65.2632	58.9474	-0.2	-0.127273	atg	taa	complete	3427	3997
b162	Spongiobothrium sp.	cox1	1599	35.8974	38.4615	38.6492	30.5816	64.1026	61.5385	61.3508	69.4184	-0.272195	-0.212544	gtg	taa	complete	1	1600
b162	Spongiobothrium sp.	atp6	516	31.7829	32.5581	33.1395	29.6512	68.2171	67.4419	66.8605	70.3488	-0.397727	-0.0609756	atg	tag	complete	10281	10797
b166	Anthocephalum cf. caira	mitogenome	13535	35.5744	35.7713	35.9929	34.959	64.4256	64.243	64.0213	65.041	-0.264908	-0.223261	NA	NA	NA	1	13535
b166	Anthocephalum cf. caira	trnY	47	21.2766	6.25	31.25	26.6667	78.7234	93.3333	66.6667	73.3333	-0.189189	-0.4	NA	NA	NA	4612	4659
b166	Anthocephalum cf. caira	trnW	63	41.2698	47.619	42.8571	33.3333	58.7302	52.381	57.1429	66.6667	-0.135135	-0.307692	NA	NA	NA	13473	13536
b166	Anthocephalum cf. caira	trnV	66	31.8182	27.2727	36.3636	31.8182	68.1818	72.7273	63.6364	68.1818	-0.244444	-0.238095	NA	NA	NA	11617	11683
b166	Anthocephalum cf. caira	trnT	64	29.6875	36.3636	19.0476	33.3333	70.3125	61.9048	80.9524	66.6667	-0.0666667	-0.368421	NA	NA	NA	1605	1669
b166	Anthocephalum cf. caira	trnS2	63	25.3968	23.8095	28.5714	23.8095	74.6032	76.1905	71.4286	76.1905	0.106383	-0.125	NA	NA	NA	4676	4739
b166	Anthocephalum cf. caira	trnS1	59	35.5932	40	40	26.3158	64.4068	57.8947	57.8947	73.6842	-0.105263	0.047619	NA	NA	NA	13407	13466
b166	Anthocephalum cf. caira	trnR	59	35.5932	30	30	47.3684	64.4068	68.4211	68.4211	52.6316	-0.0526316	-0.142857	NA	NA	NA	4900	4959
b166	Anthocephalum cf. caira	trnQ	63	36.5079	38.0952	33.3333	38.0952	63.4921	61.9048	66.6667	61.9048	-0.35	-0.478261	NA	NA	NA	10004	10067
b166	Anthocephalum cf. caira	trnP	62	46.7742	47.619	42.8571	50	53.2258	55	55	50	-0.0909091	-0.241379	NA	NA	NA	12807	12869
b166	Anthocephalum cf. caira	trnN	68	33.8235	34.7826	39.1304	27.2727	66.1765	68.1818	63.6364	72.7273	-0.111111	-0.217391	NA	NA	NA	12726	12794
b166	Anthocephalum cf. caira	trnM	65	38.4615	36.3636	40.9091	38.0952	61.5385	61.9048	57.1429	61.9048	-0.15	-0.04	NA	NA	NA	10128	10193
b166	Anthocephalum cf. caira	trnL2	68	38.2353	47.8261	34.7826	31.8182	61.7647	54.5455	63.6364	68.1818	-0.0952381	-0.153846	NA	NA	NA	4832	4900
b166	Anthocephalum cf. caira	trnL1	68	41.1765	60.8696	30.4348	31.8182	58.8235	40.9091	68.1818	68.1818	0	-0.214286	NA	NA	NA	4755	4823
b166	Anthocephalum cf. caira	trnK	62	41.9355	33.3333	47.619	45	58.0645	70	50	55	-0.222222	-0.0769231	NA	NA	NA	12982	13044
b166	Anthocephalum cf. caira	trnI	67	35.8209	47.8261	40.9091	18.1818	64.1791	50	59.0909	81.8182	-0.0232558	-0.333333	NA	NA	NA	12869	12936
b166	Anthocephalum cf. caira	trnH	68	29.4118	47.8261	26.087	13.6364	70.5882	50	77.2727	86.3636	-0.208333	-0.4	NA	NA	NA	7350	7418
b166	Anthocephalum cf. caira	trnG	66	25.7576	40.9091	13.6364	22.7273	74.2424	59.0909	86.3636	77.2727	-0.0204082	-0.294118	NA	NA	NA	6636	6702
b166	Anthocephalum cf. caira	trnF	65	35.3846	45.4545	27.2727	33.3333	64.6154	57.1429	76.1905	66.6667	-0.0952381	-0.304348	NA	NA	NA	10066	10131
b166	Anthocephalum cf. caira	trnE	68	36.7647	26.087	43.4783	40.9091	63.2353	77.2727	54.5455	59.0909	-0.116279	-0.04	NA	NA	NA	4023	4091
b166	Anthocephalum cf. caira	trnD	61	32.7869	19.0476	55	25	67.2131	80	45	75	-0.0731707	-0.1	NA	NA	NA	11765	11826
b166	Anthocephalum cf. caira	trnC	66	43.9394	40.9091	50	40.9091	56.0606	59.0909	50	59.0909	-0.0810811	-0.0344828	NA	NA	NA	2646	2712
b166	Anthocephalum cf. caira	trnA	64	32.8125	40.9091	23.8095	33.3333	67.1875	57.1429	76.1905	66.6667	-0.255814	-0.333333	NA	NA	NA	11698	11762
b166	Anthocephalum cf. caira	srrna	714	36.6947	38.2353	36.5546	35.2941	63.3053	61.7647	63.4454	64.7059	-0.0973451	-0.251908	NA	NA	NA	2713	3427
b166	Anthocephalum cf. caira	nad6	456	31.1404	27.6316	33.5526	32.2368	68.8596	72.3684	66.4474	67.7632	-0.356688	-0.295775	atg	taa	complete	4094	4550
b166	Anthocephalum cf. caira	nad5	1563	36.8522	35.8925	35.8925	38.7716	63.1478	64.1075	64.1075	61.2284	-0.238095	-0.135417	atg	taa	complete	4962	6525
b166	Anthocephalum cf. caira	nad4l	261	28.7356	33.3333	24.1379	28.7356	71.2644	66.6667	75.8621	71.2644	-0.408602	-0.253333	atg	tag	complete	8525	8786
b166	Anthocephalum cf. caira	nad4	1254	35.9649	36.8421	36.3636	34.689	64.0351	63.1579	63.6364	65.311	-0.330012	-0.18847	gtg	tag	complete	8746	10000
b166	Anthocephalum cf. caira	nad3	348	33.3333	33.6207	31.0345	35.3448	66.6667	66.3793	68.9655	64.6552	-0.37931	-0.362069	atg	tag	complete	13047	13395
b166	Anthocephalum cf. caira	nad2	882	34.127	31.6327	36.3946	34.3537	65.873	68.3673	63.6054	65.6463	-0.421687	-0.295681	atg	tag	complete	10720	11602
b166	Anthocephalum cf. caira	nad1	891	36.0269	36.0269	36.3636	35.6902	63.9731	63.9731	63.6364	64.3098	-0.389474	-0.358255	atg	tag	complete	11829	12720
b166	Anthocephalum cf. caira	lrrna	975	36	35.0769	36.9231	36	64	64.9231	63.0769	64	-0.153846	-0.185185	NA	NA	NA	1671	2646
b166	Anthocephalum cf. caira	cytb	1104	35.8696	38.587	34.7826	34.2391	64.1304	61.413	65.2174	65.7609	-0.282486	-0.186869	atg	taa	complete	7421	8525
b166	Anthocephalum cf. caira	NCR	102	17.6471	17.6471	17.6471	17.6471	82.3529	82.3529	82.3529	82.3529	-0.119048	-1	NA	NA	NA	6534	6636
b166	Anthocephalum cf. caira	cox3	645	34.1085	38.1395	33.0233	31.1628	65.8915	61.8605	66.9767	68.8372	-0.298824	-0.336364	gtg	tag	complete	6705	7350
b166	Anthocephalum cf. caira	cox2	570	40.5263	43.6842	35.2632	42.6316	59.4737	56.3158	64.7368	57.3684	-0.162242	-0.134199	atg	tag	complete	3439	4009
b166	Anthocephalum cf. caira	cox1	1605	36.6978	40.3738	38.8785	30.8411	63.3022	59.6262	61.1215	69.1589	-0.265748	-0.212224	atg	tag	complete	1	1606
b166	Anthocephalum cf. caira	atp6	516	37.4031	38.9535	33.1395	40.1163	62.5969	61.0465	66.8605	59.8837	-0.417957	-0.108808	atg	taa	complete	10196	10712
b175	Rhinebothrium cf. copianullum	mitogenome	13611	27.5072	28.6313	28.7855	25.1047	72.4928	71.3687	71.2145	74.8953	-0.242728	-0.240385	NA	NA	NA	1	13611
b175	Rhinebothrium cf. copianullum	trnY	61	21.3115	28.5714	25	10	78.6885	70	75	90	0.125	-0.0769231	NA	NA	NA	4522	4583
b175	Rhinebothrium cf. copianullum	trnW	65	24.6154	22.7273	36.3636	14.2857	75.3846	76.1905	66.6667	85.7143	-0.0612245	-0.375	NA	NA	NA	13547	13612
b175	Rhinebothrium cf. copianullum	trnV	64	28.125	27.2727	23.8095	33.3333	71.875	71.4286	76.1905	66.6667	-0.217391	-0.111111	NA	NA	NA	11690	11754
b175	Rhinebothrium cf. copianullum	trnT	62	19.3548	19.0476	19.0476	20	80.6452	85	80	80	-0.04	-0.333333	NA	NA	NA	1601	1663
b175	Rhinebothrium cf. copianullum	trnS2	63	20.6349	19.0476	28.5714	14.2857	79.3651	80.9524	71.4286	85.7143	-0.16	-0.0769231	NA	NA	NA	4614	4677
b175	Rhinebothrium cf. copianullum	trnS1	59	32.2034	30	35	31.5789	67.7966	68.4211	63.1579	68.4211	-0.15	-0.157895	NA	NA	NA	13477	13536
b175	Rhinebothrium cf. copianullum	trnR	58	27.5862	30	15.7895	36.8421	72.4138	68.4211	84.2105	63.1579	-0.047619	0	NA	NA	NA	4828	4886
b175	Rhinebothrium cf. copianullum	trnQ	64	31.25	36.3636	33.3333	23.8095	68.75	61.9048	66.6667	76.1905	-0.272727	-0.4	NA	NA	NA	10102	10166
b175	Rhinebothrium cf. copianullum	trnP	65	32.3077	45.4545	27.2727	23.8095	67.6923	57.1429	76.1905	76.1905	-0.181818	-0.52381	NA	NA	NA	12895	12960
b175	Rhinebothrium cf. copianullum	trnN	65	29.2308	27.2727	27.2727	33.3333	70.7692	76.1905	76.1905	66.6667	-0.0434783	-0.157895	NA	NA	NA	12825	12890
b175	Rhinebothrium cf. copianullum	trnM	65	30.7692	27.2727	36.3636	28.5714	69.2308	71.4286	61.9048	71.4286	-0.0222222	-0.1	NA	NA	NA	10223	10288
b175	Rhinebothrium cf. copianullum	trnL2	64	37.5	36.3636	42.8571	33.3333	62.5	61.9048	57.1429	66.6667	-0.25	-0.25	NA	NA	NA	4764	4828
b175	Rhinebothrium cf. copianullum	trnL1	65	35.3846	50	22.7273	33.3333	64.6154	47.619	76.1905	66.6667	-0.238095	-0.478261	NA	NA	NA	4688	4753
b175	Rhinebothrium cf. copianullum	trnK	63	33.3333	28.5714	47.619	23.8095	66.6667	71.4286	52.381	76.1905	-0.190476	-0.047619	NA	NA	NA	13042	13105
b175	Rhinebothrium cf. copianullum	trnI	67	32.8358	43.4783	36.3636	18.1818	67.1642	54.5455	63.6364	81.8182	-0.0222222	-0.272727	NA	NA	NA	12968	13035
b175	Rhinebothrium cf. copianullum	trnH	64	26.5625	31.8182	14.2857	33.3333	73.4375	71.4286	85.7143	66.6667	-0.319149	-0.411765	NA	NA	NA	7436	7500
b175	Rhinebothrium cf. copianullum	trnG	69	27.5362	30.4348	17.3913	34.7826	72.4638	69.5652	82.6087	65.2174	-0.12	0.0526316	NA	NA	NA	6719	6788
b175	Rhinebothrium cf. copianullum	trnF	64	35.9375	36.3636	42.8571	28.5714	64.0625	61.9048	57.1429	71.4286	-0.170732	-0.304348	NA	NA	NA	10163	10227
b175	Rhinebothrium cf. copianullum	trnE	67	25.3731	30.4348	13.6364	31.8182	74.6269	68.1818	86.3636	68.1818	-0.12	-0.0588235	NA	NA	NA	3988	4055
b175	Rhinebothrium cf. copianullum	trnD	62	29.0323	28.5714	19.0476	40	70.9677	75	80	60	-0.227273	-0.222222	NA	NA	NA	11861	11923
b175	Rhinebothrium cf. copianullum	trnC	66	33.3333	40.9091	40.9091	18.1818	66.6667	59.0909	59.0909	81.8182	-0.181818	-0.0909091	NA	NA	NA	2621	2687
b175	Rhinebothrium cf. copianullum	trnA	66	27.2727	31.8182	13.6364	36.3636	72.7273	68.1818	86.3636	63.6364	-0.125	-0.333333	NA	NA	NA	11772	11838
b175	Rhinebothrium cf. copianullum	srrna	707	27.7228	27.5424	31.7797	23.8298	72.2772	72.3404	68.0851	76.1702	-0.135029	-0.265306	NA	NA	NA	2688	3395
b175	Rhinebothrium cf. copianullum	nad6	459	23.5294	23.5294	31.3725	15.6863	76.4706	76.4706	68.6275	84.3137	-0.299145	-0.259259	atg	tag	complete	4058	4517
b175	Rhinebothrium cf. copianullum	nad5	1575	27.1746	28.381	33.3333	19.8095	72.8254	71.619	66.6667	80.1905	-0.218832	-0.21028	atg	taa	complete	4880	6455
b175	Rhinebothrium cf. copianullum	nad4l	261	21.0728	31.0345	20.6897	11.4943	78.9272	68.9655	79.3103	88.5057	-0.262136	-0.2	atg	taa	complete	8617	8878
b175	Rhinebothrium cf. copianullum	nad4	1260	27.3016	29.5238	36.1905	16.1905	72.6984	70.4762	63.8095	83.8095	-0.292576	-0.145349	atg	taa	complete	8838	10098
b175	Rhinebothrium cf. copianullum	nad3	348	25	29.3103	26.7241	18.9655	75	70.6897	73.2759	81.0345	-0.32567	-0.425287	atg	taa	complete	13109	13457
b175	Rhinebothrium cf. copianullum	nad2	876	24.3151	22.2603	32.8767	17.8082	75.6849	77.7397	67.1233	82.1918	-0.387632	-0.305164	atg	tag	complete	10808	11684
b175	Rhinebothrium cf. copianullum	nad1	891	29.0685	33.67	36.7003	16.835	70.9315	66.33	63.2997	83.165	-0.329114	-0.351351	atg	tag	complete	11929	12820
b175	Rhinebothrium cf. copianullum	lrrna	952	29.7269	29.2453	33.123	26.8139	70.2731	70.6625	66.877	73.1861	-0.121076	-0.187279	NA	NA	NA	1669	2621
b175	Rhinebothrium cf. copianullum	cytb	1098	29.7814	36.0656	33.3333	19.9454	70.2186	63.9344	66.6667	80.0546	-0.276265	-0.186544	atg	tag	complete	7510	8608
b175	Rhinebothrium cf. copianullum	NCR	264	16.6667	18.1818	13.6364	18.1818	83.3333	81.8182	86.3636	81.8182	-0.00909091	-0.5	NA	NA	NA	6455	6719
b175	Rhinebothrium cf. copianullum	cox3	645	26.8217	26.9767	33.9535	19.5349	73.1783	73.0233	66.0465	80.4651	-0.292373	-0.294798	atg	tag	complete	6791	7436
b175	Rhinebothrium cf. copianullum	cox2	570	29.8246	36.8421	33.6842	18.9474	70.1754	63.1579	66.3158	81.0526	-0.22	-0.211765	atg	taa	complete	3412	3982
b175	Rhinebothrium cf. copianullum	cox1	1599	30.8943	36.5854	37.5235	18.5741	69.1057	63.4146	62.4765	81.4259	-0.263348	-0.287449	atg	taa	complete	1	1600
b175	Rhinebothrium cf. copianullum	atp6	516	25	29.0698	31.3953	14.5349	75	70.9302	68.6047	85.4651	-0.379845	-0.0852713	atg	tag	complete	10291	10807
b188	Anindobothrium anacolum	mitogenome	13550	30.2509	30.0863	30.6841	29.9823	69.7491	69.907	69.3313	70.0177	-0.288753	-0.301293	NA	NA	NA	1	13550
b188	Anindobothrium anacolum	trnY	57	24.5614	15.7895	31.5789	26.3158	75.4386	84.2105	68.4211	73.6842	-0.0232558	-0.285714	NA	NA	NA	4540	4597
b188	Anindobothrium anacolum	trnW	63	31.746	28.5714	28.5714	38.0952	68.254	71.4286	71.4286	61.9048	-0.162791	-0.3	NA	NA	NA	13488	13551
b188	Anindobothrium anacolum	trnV	62	30.6452	33.3333	38.0952	20	69.3548	65	60	80	-0.162791	-0.157895	NA	NA	NA	11698	11760
b188	Anindobothrium anacolum	trnT	65	29.2308	40.9091	27.2727	19.0476	70.7692	61.9048	71.4286	80.9524	-0.130435	-0.263158	NA	NA	NA	1603	1668
b188	Anindobothrium anacolum	trnS2	66	7.57576	4.54545	13.6364	4.54545	92.4242	95.4545	86.3636	95.4545	-0.0491803	-0.2	NA	NA	NA	4604	4670
b188	Anindobothrium anacolum	trnS1	59	30.5085	25	35	31.5789	69.4915	73.6842	63.1579	68.4211	-0.219512	-0.111111	NA	NA	NA	13428	13487
b188	Anindobothrium anacolum	trnR	56	23.2143	10.5263	26.3158	33.3333	76.7857	88.8889	72.2222	66.6667	-0.0697674	-0.0769231	NA	NA	NA	4832	4888
b188	Anindobothrium anacolum	trnQ	62	27.4194	28.5714	19.0476	35	72.5806	70	80	65	-0.333333	-0.529412	NA	NA	NA	10093	10155
b188	Anindobothrium anacolum	trnP	63	33.3333	33.3333	42.8571	23.8095	66.6667	66.6667	57.1429	76.1905	-0.238095	-0.428571	NA	NA	NA	12870	12933
b188	Anindobothrium anacolum	trnN	64	35.9375	54.5455	19.0476	33.3333	64.0625	47.619	80.9524	66.6667	-0.121951	-0.217391	NA	NA	NA	12804	12868
b188	Anindobothrium anacolum	trnM	65	40	45.4545	31.8182	42.8571	60	52.381	66.6667	57.1429	0.025641	0	NA	NA	NA	10211	10276
b188	Anindobothrium anacolum	trnL2	64	32.8125	40.9091	23.8095	33.3333	67.1875	57.1429	76.1905	66.6667	-0.162791	-0.238095	NA	NA	NA	4768	4832
b188	Anindobothrium anacolum	trnL1	65	36.9231	50	18.1818	42.8571	63.0769	52.381	80.9524	57.1429	-0.0243902	-0.333333	NA	NA	NA	4687	4752
b188	Anindobothrium anacolum	trnK	63	33.3333	28.5714	42.8571	28.5714	66.6667	71.4286	57.1429	71.4286	-0.0952381	-0.047619	NA	NA	NA	13010	13073
b188	Anindobothrium anacolum	trnI	66	40.9091	59.0909	31.8182	31.8182	59.0909	40.9091	68.1818	68.1818	-0.179487	-0.333333	NA	NA	NA	12932	12998
b188	Anindobothrium anacolum	trnH	67	25.3731	26.087	22.7273	27.2727	74.6269	72.7273	77.2727	72.7273	-0.36	-0.411765	NA	NA	NA	7429	7496
b188	Anindobothrium anacolum	trnG	66	24.2424	27.2727	4.54545	40.9091	75.7576	72.7273	95.4545	59.0909	0.04	-0.125	NA	NA	NA	6715	6781
b188	Anindobothrium anacolum	trnF	63	34.9206	42.8571	42.8571	19.0476	65.0794	57.1429	57.1429	80.9524	-0.121951	-0.272727	NA	NA	NA	10152	10215
b188	Anindobothrium anacolum	trnE	63	30.1587	42.8571	42.8571	4.7619	69.8413	57.1429	57.1429	95.2381	-0.136364	0.0526316	NA	NA	NA	4011	4074
b188	Anindobothrium anacolum	trnD	62	30.6452	38.0952	23.8095	30	69.3548	65	75	70	-0.255814	-0.157895	NA	NA	NA	11836	11898
b188	Anindobothrium anacolum	trnC	65	44.6154	40.9091	54.5455	38.0952	55.3846	61.9048	42.8571	61.9048	-0.333333	-0.172414	NA	NA	NA	2628	2693
b188	Anindobothrium anacolum	trnA	64	31.25	40.9091	23.8095	28.5714	68.75	57.1429	76.1905	71.4286	-0.181818	-0.3	NA	NA	NA	11768	11832
b188	Anindobothrium anacolum	srrna	737	32.4288	30.8943	31.7073	34.6939	67.5712	68.9796	68.1633	65.3061	-0.13253	-0.196653	NA	NA	NA	2693	3430
b188	Anindobothrium anacolum	nad6	456	25.4386	25	30.2632	21.0526	74.5614	75	69.7368	78.9474	-0.394118	-0.413793	atg	taa	complete	4077	4533
b188	Anindobothrium anacolum	nad5	1569	28.8719	30.2103	35.9465	20.4589	71.1281	69.7897	64.0535	79.5411	-0.225806	-0.240618	atg	taa	complete	4892	6461
b188	Anindobothrium anacolum	nad4l	261	24.9042	27.5862	25.2874	21.8391	75.0958	72.4138	74.7126	78.1609	-0.336735	-0.384615	atg	tag	complete	8621	8882
b188	Anindobothrium anacolum	nad4	1251	31.7346	31.4149	36.4508	27.3381	68.2654	68.5851	63.5492	72.6619	-0.34192	-0.264484	atg	tag	complete	8842	10093
b188	Anindobothrium anacolum	nad3	348	24.1379	24.1379	28.4483	19.8276	75.8621	75.8621	71.5517	80.1724	-0.454545	-0.428571	atg	taa	complete	13079	13427
b188	Anindobothrium anacolum	nad2	888	28.0405	27.7027	33.4459	22.973	71.9595	72.2973	66.5541	77.027	-0.402191	-0.429719	atg	taa	complete	10800	11688
b188	Anindobothrium anacolum	nad1	891	31.2009	34.3434	37.037	22.2222	68.7991	65.6566	62.963	77.7778	-0.360522	-0.446043	atg	taa	complete	11901	12792
b188	Anindobothrium anacolum	lrrna	960	30.3125	28.75	28.75	33.4375	69.6875	71.25	71.25	66.5625	-0.216741	-0.271478	NA	NA	NA	1668	2628
b188	Anindobothrium anacolum	cytb	1110	31.5315	35.4054	35.6757	23.5135	68.4685	64.5946	64.3243	76.4865	-0.310526	-0.285714	atg	tag	complete	7505	8615
b188	Anindobothrium anacolum	NCR	318	20.4403	21.6981	19.8113	19.8113	79.5597	78.3019	80.1887	80.1887	-0.13834	-0.446154	NA	NA	NA	6397	6715
b188	Anindobothrium anacolum	cox3	645	28.3721	30.2326	31.6279	23.2558	71.6279	69.7674	68.3721	76.7442	-0.363636	-0.453552	gtg	taa	complete	6784	7429
b188	Anindobothrium anacolum	cox2	570	33.3333	39.4737	34.2105	26.3158	66.6667	60.5263	65.7895	73.6842	-0.189474	-0.136842	atg	tag	complete	3430	4000
b188	Anindobothrium anacolum	cox1	1596	33.2707	35.9023	38.5338	25.3759	66.7293	64.0977	61.4662	74.6241	-0.331455	-0.318267	atg	taa	complete	1	1597
b188	Anindobothrium anacolum	atp6	516	32.1705	37.2093	34.3023	25	67.8295	62.7907	65.6977	75	-0.428571	-0.240964	atg	taa	complete	10280	10796
b189	Anindobothrium anacolum	mitogenome	13662	30.3103	29.8639	30.303	30.7642	69.6897	70.1361	69.697	69.2358	-0.28915	-0.299686	NA	NA	NA	1	13662
b189	Anindobothrium anacolum	trnY	57	24.5614	15.7895	31.5789	26.3158	75.4386	84.2105	68.4211	73.6842	-0.0232558	-0.285714	NA	NA	NA	4539	4596
b189	Anindobothrium anacolum	trnW	63	31.746	28.5714	28.5714	38.0952	68.254	71.4286	71.4286	61.9048	-0.162791	-0.3	NA	NA	NA	13600	13663
b189	Anindobothrium anacolum	trnV	62	30.6452	33.3333	38.0952	20	69.3548	65	60	80	-0.162791	-0.157895	NA	NA	NA	11810	11872
b189	Anindobothrium anacolum	trnT	64	25	18.1818	28.5714	28.5714	75	80.9524	71.4286	71.4286	0	-0.125	NA	NA	NA	4539	4603
b189	Anindobothrium anacolum	trnS2	70	17.1429	20.8333	13.0435	17.3913	82.8571	82.6087	86.9565	82.6087	-0.103448	0.166667	NA	NA	NA	4617	4687
b189	Anindobothrium anacolum	trnS1	59	30.5085	25	35	31.5789	69.4915	73.6842	63.1579	68.4211	-0.219512	-0.111111	NA	NA	NA	13540	13599
b189	Anindobothrium anacolum	trnR	56	23.2143	10.5263	26.3158	33.3333	76.7857	88.8889	72.2222	66.6667	-0.0697674	-0.0769231	NA	NA	NA	4823	4879
b189	Anindobothrium anacolum	trnQ	62	29.0323	33.3333	19.0476	35	70.9677	65	80	65	-0.363636	-0.555556	NA	NA	NA	10205	10267
b189	Anindobothrium anacolum	trnP	63	33.3333	33.3333	42.8571	23.8095	66.6667	66.6667	57.1429	76.1905	-0.238095	-0.428571	NA	NA	NA	12982	13045
b189	Anindobothrium anacolum	trnN	64	35.9375	54.5455	19.0476	33.3333	64.0625	47.619	80.9524	66.6667	-0.121951	-0.217391	NA	NA	NA	12916	12980
b189	Anindobothrium anacolum	trnM	65	40	45.4545	31.8182	42.8571	60	52.381	66.6667	57.1429	0.025641	0	NA	NA	NA	10323	10388
b189	Anindobothrium anacolum	trnL2	64	32.8125	40.9091	23.8095	33.3333	67.1875	57.1429	76.1905	66.6667	-0.162791	-0.238095	NA	NA	NA	4759	4823
b189	Anindobothrium anacolum	trnL1	65	36.9231	50	18.1818	42.8571	63.0769	52.381	80.9524	57.1429	-0.0243902	-0.333333	NA	NA	NA	4678	4743
b189	Anindobothrium anacolum	trnK	63	34.9206	28.5714	42.8571	33.3333	65.0794	71.4286	57.1429	66.6667	-0.0731707	0	NA	NA	NA	13122	13185
b189	Anindobothrium anacolum	trnI	66	40.9091	59.0909	31.8182	31.8182	59.0909	40.9091	68.1818	68.1818	-0.179487	-0.333333	NA	NA	NA	13044	13110
b189	Anindobothrium anacolum	trnH	67	25.3731	26.087	22.7273	27.2727	74.6269	72.7273	77.2727	72.7273	-0.36	-0.411765	NA	NA	NA	7436	7503
b189	Anindobothrium anacolum	trnG	66	24.2424	27.2727	4.54545	40.9091	75.7576	72.7273	95.4545	59.0909	0.04	-0.125	NA	NA	NA	6722	6788
b189	Anindobothrium anacolum	trnF	63	34.9206	42.8571	42.8571	19.0476	65.0794	57.1429	57.1429	80.9524	-0.121951	-0.272727	NA	NA	NA	10264	10327
b189	Anindobothrium anacolum	trnE	63	30.1587	42.8571	42.8571	4.7619	69.8413	57.1429	57.1429	95.2381	-0.136364	0.0526316	NA	NA	NA	4010	4073
b189	Anindobothrium anacolum	trnD	62	32.2581	38.0952	23.8095	35	67.7419	65	75	65	-0.238095	-0.1	NA	NA	NA	11948	12010
b189	Anindobothrium anacolum	trnC	65	44.6154	40.9091	54.5455	38.0952	55.3846	61.9048	42.8571	61.9048	-0.333333	-0.172414	NA	NA	NA	2627	2692
b189	Anindobothrium anacolum	trnA	64	31.25	40.9091	23.8095	28.5714	68.75	57.1429	76.1905	71.4286	-0.181818	-0.3	NA	NA	NA	11880	11944
b189	Anindobothrium anacolum	srrna	737	32.4288	30.8943	31.7073	34.6939	67.5712	68.9796	68.1633	65.3061	-0.13253	-0.196653	NA	NA	NA	2692	3429
b189	Anindobothrium anacolum	nad6	456	25.2193	25	29.6053	21.0526	74.7807	75	70.3947	78.9474	-0.395894	-0.426087	atg	taa	complete	4076	4532
b189	Anindobothrium anacolum	nad5	1569	28.6807	29.6367	35.9465	20.4589	71.3193	70.3633	64.0535	79.5411	-0.220733	-0.226667	atg	taa	complete	4883	6452
b189	Anindobothrium anacolum	nad4l	261	24.9042	27.5862	25.2874	21.8391	75.0958	72.4138	74.7126	78.1609	-0.336735	-0.384615	atg	tag	complete	8628	8889
b189	Anindobothrium anacolum	nad4	1251	31.8945	31.6547	36.4508	27.5779	68.1055	68.3453	63.5492	72.4221	-0.342723	-0.263158	atg	tag	complete	8954	10205
b189	Anindobothrium anacolum	nad3	348	23.8506	24.1379	27.5862	19.8276	76.1494	75.8621	72.4138	80.1724	-0.456604	-0.421687	atg	taa	complete	13191	13539
b189	Anindobothrium anacolum	nad2	888	28.1532	27.3649	33.4459	23.6486	71.8468	72.6351	66.5541	76.3514	-0.407524	-0.44	atg	taa	complete	10912	11800
b189	Anindobothrium anacolum	nad1	891	31.2009	34.3434	37.037	22.2222	68.7991	65.6566	62.963	77.7778	-0.360522	-0.446043	atg	taa	complete	12013	12904
b189	Anindobothrium anacolum	lrrna	959	30.4484	28.75	33.4375	29.1536	69.5516	71.1599	66.4577	70.8464	-0.217391	-0.273973	NA	NA	NA	1668	2627
b189	Anindobothrium anacolum	cytb	1110	31.5315	35.4054	35.6757	23.5135	68.4685	64.5946	64.3243	76.4865	-0.307895	-0.28	atg	tag	complete	7512	8622
b189	Anindobothrium anacolum	NCR	270	20.3704	22.2222	18.8889	20	79.6296	77.7778	81.1111	80	-0.153488	-0.454545	NA	NA	NA	6452	6722
b189	Anindobothrium anacolum	cox3	645	28.5271	30.2326	31.6279	23.7209	71.4729	69.7674	68.3721	76.2791	-0.362256	-0.445652	gtg	taa	complete	6791	7436
b189	Anindobothrium anacolum	cox2	570	33.6842	39.4737	34.2105	27.3684	66.3158	60.5263	65.7895	72.6316	-0.185185	-0.125	atg	tag	complete	3429	3999
b189	Anindobothrium anacolum	cox1	1596	33.0827	35.7143	38.5338	25	66.9173	64.2857	61.4662	75	-0.333333	-0.32197	atg	taa	complete	1	1597
b189	Anindobothrium anacolum	atp6	516	32.1705	37.2093	34.3023	25	67.8295	62.7907	65.6977	75	-0.434286	-0.253012	atg	taa	complete	10392	10908
b193	Caulobothrium sp.	mitogenome	13458	30.3983	31.3197	30.2274	29.6478	69.6017	68.6803	69.7726	70.3522	-0.311199	-0.29846	NA	NA	NA	1	13458
b193	Caulobothrium sp.	trnY	65	23.0769	27.2727	27.2727	14.2857	76.9231	71.4286	71.4286	85.7143	-0.24	-0.0666667	NA	NA	NA	4537	4602
b193	Caulobothrium sp.	trnW	67	28.3582	30.4348	36.3636	18.1818	71.6418	72.7273	63.6364	81.8182	-0.125	-0.157895	NA	NA	NA	13392	13459
b193	Caulobothrium sp.	trnV	62	29.0323	38.0952	23.8095	25	70.9677	65	75	75	-0.136364	-0.222222	NA	NA	NA	11584	11646
b193	Caulobothrium sp.	trnT	64	31.25	27.2727	42.8571	23.8095	68.75	71.4286	57.1429	76.1905	-0.227273	-0.3	NA	NA	NA	1594	1658
b193	Caulobothrium sp.	trnS2	65	21.5385	22.7273	18.1818	23.8095	78.4615	76.1905	80.9524	76.1905	-0.176471	-0.142857	NA	NA	NA	4617	4682
b193	Caulobothrium sp.	trnS1	60	31.6667	35	30	30	68.3333	65	70	70	-0.268293	-0.157895	NA	NA	NA	13321	13381
b193	Caulobothrium sp.	trnR	58	36.2069	35	42.1053	31.5789	63.7931	63.1579	57.8947	68.4211	-0.027027	-0.047619	NA	NA	NA	4827	4885
b193	Caulobothrium sp.	trnQ	63	36.5079	42.8571	28.5714	38.0952	63.4921	57.1429	71.4286	61.9048	-0.45	-0.478261	NA	NA	NA	9986	10049
b193	Caulobothrium sp.	trnP	63	41.2698	47.619	38.0952	38.0952	58.7302	52.381	61.9048	61.9048	-0.243243	-0.538462	NA	NA	NA	12767	12830
b193	Caulobothrium sp.	trnN	67	35.8209	47.8261	27.2727	31.8182	64.1791	54.5455	72.7273	68.1818	-0.116279	-0.25	NA	NA	NA	12691	12758
b193	Caulobothrium sp.	trnM	66	33.3333	31.8182	40.9091	27.2727	66.6667	68.1818	59.0909	72.7273	-0.0909091	0	NA	NA	NA	10109	10175
b193	Caulobothrium sp.	trnL2	66	36.3636	50	36.3636	22.7273	63.6364	50	63.6364	77.2727	-0.238095	-0.25	NA	NA	NA	4761	4827
b193	Caulobothrium sp.	trnL1	67	37.3134	43.4783	27.2727	40.9091	62.6866	54.5455	72.7273	59.0909	-0.142857	-0.2	NA	NA	NA	4683	4750
b193	Caulobothrium sp.	trnK	62	30.6452	38.0952	28.5714	25	69.3548	65	70	75	-0.255814	-0.0526316	NA	NA	NA	12901	12963
b193	Caulobothrium sp.	trnI	65	36.9231	45.4545	40.9091	23.8095	63.0769	52.381	57.1429	76.1905	-0.170732	-0.333333	NA	NA	NA	12834	12899
b193	Caulobothrium sp.	trnH	67	29.8507	39.1304	18.1818	31.8182	70.1493	59.0909	81.8182	68.1818	-0.276596	-0.5	NA	NA	NA	7322	7389
b193	Caulobothrium sp.	trnG	65	23.0769	13.6364	18.1818	38.0952	76.9231	85.7143	80.9524	61.9048	-0.04	-0.2	NA	NA	NA	6610	6675
b193	Caulobothrium sp.	trnF	64	32.8125	27.2727	33.3333	38.0952	67.1875	76.1905	66.6667	61.9048	-0.0697674	-0.238095	NA	NA	NA	10049	10113
b193	Caulobothrium sp.	trnE	68	32.3529	39.1304	43.4783	13.6364	67.6471	63.6364	59.0909	86.3636	-0.26087	-0.272727	NA	NA	NA	4008	4076
b193	Caulobothrium sp.	trnD	63	31.746	33.3333	42.8571	19.0476	68.254	66.6667	57.1429	80.9524	-0.255814	-0.2	NA	NA	NA	11728	11791
b193	Caulobothrium sp.	trnC	70	38.5714	29.1667	43.4783	43.4783	61.4286	69.5652	56.5217	56.5217	-0.116279	-0.111111	NA	NA	NA	2627	2697
b193	Caulobothrium sp.	trnA	64	32.8125	45.4545	28.5714	23.8095	67.1875	52.381	71.4286	76.1905	-0.162791	-0.428571	NA	NA	NA	11654	11718
b193	Caulobothrium sp.	srrna	718	32.5905	34.5833	31.7992	31.3808	67.4095	65.272	68.2008	68.6192	-0.128099	-0.247863	NA	NA	NA	2698	3416
b193	Caulobothrium sp.	nad6	456	26.7544	28.2895	31.5789	20.3947	73.2456	71.7105	68.4211	79.6053	-0.461078	-0.360656	atg	taa	complete	4080	4536
b193	Caulobothrium sp.	nad5	1569	28.8082	29.4455	34.2256	22.7533	71.1918	70.5545	65.7744	77.2467	-0.287377	-0.256637	atg	taa	complete	4888	6457
b193	Caulobothrium sp.	nad4l	261	23.3716	31.0345	24.1379	14.9425	76.6284	68.9655	75.8621	85.0575	-0.34	-0.344262	atg	tag	complete	8511	8772
b193	Caulobothrium sp.	nad4	1248	29.0064	31.0096	36.0577	19.9519	70.9936	68.9904	63.9423	80.0481	-0.367946	-0.220994	atg	tag	complete	8738	9986
b193	Caulobothrium sp.	nad3	348	25.8621	28.4483	27.5862	21.5517	74.1379	71.5517	72.4138	78.4483	-0.410853	-0.444444	atg	tag	complete	12969	13317
b193	Caulobothrium sp.	nad2	879	28.1001	26.6212	34.1297	23.5495	71.8999	73.3788	65.8703	76.4505	-0.449367	-0.449393	atg	tag	complete	10703	11582
b193	Caulobothrium sp.	nad1	891	33.8945	36.7003	37.3737	27.6094	66.1055	63.2997	62.6263	72.3906	-0.426146	-0.423841	atg	taa	complete	11794	12685
b193	Caulobothrium sp.	lrrna	967	31.0238	34.6749	30.7453	27.6398	68.9762	65.2174	69.2547	72.3602	-0.181409	-0.233333	NA	NA	NA	1660	2627
b193	Caulobothrium sp.	cytb	1098	30.8743	37.7049	33.6066	21.3115	69.1257	62.2951	66.3934	78.6885	-0.328063	-0.309735	atg	tag	complete	7404	8502
b193	Caulobothrium sp.	NCR	125	21.6	23.8095	19.0476	21.9512	78.4	75.6098	80.4878	78.0488	-0.163265	-0.703704	NA	NA	NA	6485	6610
b193	Caulobothrium sp.	cox3	645	30.8527	34.8837	33.0233	24.6512	69.1473	65.1163	66.9767	75.3488	-0.412556	-0.246231	gtg	tag	complete	6678	7323
b193	Caulobothrium sp.	cox2	570	34.0351	39.4737	34.2105	28.4211	65.9649	60.5263	65.7895	71.5789	-0.164894	-0.298969	atg	tag	complete	3436	4006
b193	Caulobothrium sp.	cox1	1578	34.0938	37.4525	38.7833	26.0456	65.9062	62.5475	61.2167	73.9544	-0.326923	-0.30855	atg	tag	complete	1	1579
b193	Caulobothrium sp.	atp6	516	27.3256	31.3953	31.9767	18.6047	72.6744	68.6047	68.0233	81.3953	-0.413333	-0.177305	atg	taa	complete	10180	10696
bIII	Scyphophyllidium guariticus	mitogenome	13675	26.6764	24.4791	28.1264	27.4243	73.3236	75.5375	71.8736	72.5757	-0.275157	-0.291667	NA	NA	NA	1	13675
bIII	Scyphophyllidium guariticus	trnY	60	25	20	30	25	75	80	70	75	-0.0666667	-0.333333	NA	NA	NA	4556	4616
bIII	Scyphophyllidium guariticus	trnW	65	23.0769	13.6364	27.2727	28.5714	76.9231	85.7143	76.1905	71.4286	-0.16	-0.2	NA	NA	NA	13611	13676
bIII	Scyphophyllidium guariticus	trnV	63	25.3968	19.0476	23.8095	33.3333	74.6032	80.9524	76.1905	66.6667	-0.148936	-0.125	NA	NA	NA	11801	11864
bIII	Scyphophyllidium guariticus	trnT	63	23.8095	28.5714	9.52381	33.3333	76.1905	71.4286	90.4762	66.6667	-0.208333	-0.466667	NA	NA	NA	1609	1672
bIII	Scyphophyllidium guariticus	trnS2	66	21.2121	22.7273	27.2727	13.6364	78.7879	77.2727	72.7273	86.3636	-0.192308	-0.142857	NA	NA	NA	4682	4748
bIII	Scyphophyllidium guariticus	trnS1	60	25	40	30	5	75	60	70	95	-0.2	-0.0666667	NA	NA	NA	13539	13599
bIII	Scyphophyllidium guariticus	trnR	57	29.8246	31.5789	26.3158	31.5789	70.1754	68.4211	73.6842	68.4211	0	-0.176471	NA	NA	NA	4915	4972
bIII	Scyphophyllidium guariticus	trnQ	63	34.9206	47.619	19.0476	38.0952	65.0794	52.381	80.9524	61.9048	-0.414634	-0.454545	NA	NA	NA	10209	10272
bIII	Scyphophyllidium guariticus	trnP	67	38.806	47.8261	31.8182	36.3636	61.194	54.5455	68.1818	63.6364	-0.365854	-0.461538	NA	NA	NA	12973	13040
bIII	Scyphophyllidium guariticus	trnN	64	39.0625	54.5455	23.8095	38.0952	60.9375	47.619	76.1905	61.9048	-0.0769231	-0.2	NA	NA	NA	12898	12962
bIII	Scyphophyllidium guariticus	trnM	68	33.8235	34.7826	30.4348	36.3636	66.1765	68.1818	68.1818	63.6364	0.111111	-0.0434783	NA	NA	NA	10335	10403
bIII	Scyphophyllidium guariticus	trnL2	66	28.7879	36.3636	31.8182	18.1818	71.2121	63.6364	68.1818	81.8182	-0.148936	-0.263158	NA	NA	NA	4849	4915
bIII	Scyphophyllidium guariticus	trnL1	68	35.2941	34.7826	26.087	45.4545	64.7059	68.1818	72.7273	54.5455	-0.272727	-0.416667	NA	NA	NA	4764	4832
bIII	Scyphophyllidium guariticus	trnK	63	34.9206	33.3333	52.381	19.0476	65.0794	66.6667	47.619	80.9524	-0.219512	0	NA	NA	NA	13126	13189
bIII	Scyphophyllidium guariticus	trnI	65	40	31.8182	45.4545	42.8571	60	66.6667	52.381	57.1429	-0.128205	-0.307692	NA	NA	NA	13046	13111
bIII	Scyphophyllidium guariticus	trnH	68	23.5294	26.087	17.3913	27.2727	76.4706	72.7273	81.8182	72.7273	-0.384615	-0.375	NA	NA	NA	7510	7578
bIII	Scyphophyllidium guariticus	trnG	68	19.1176	26.087	8.69565	22.7273	80.8824	72.7273	90.9091	77.2727	-0.127273	-0.384615	NA	NA	NA	6789	6857
bIII	Scyphophyllidium guariticus	trnF	65	23.0769	22.7273	18.1818	28.5714	76.9231	76.1905	80.9524	71.4286	0	-0.0666667	NA	NA	NA	10270	10335
bIII	Scyphophyllidium guariticus	trnE	66	25.7576	31.8182	13.6364	31.8182	74.2424	68.1818	86.3636	68.1818	-0.183673	-0.176471	NA	NA	NA	4023	4089
bIII	Scyphophyllidium guariticus	trnD	64	26.5625	18.1818	28.5714	33.3333	73.4375	80.9524	71.4286	66.6667	-0.234043	-0.176471	NA	NA	NA	11935	11999
bIII	Scyphophyllidium guariticus	trnC	65	33.8462	31.8182	31.8182	38.0952	66.1538	66.6667	66.6667	61.9048	-0.116279	-0.181818	NA	NA	NA	2648	2713
bIII	Scyphophyllidium guariticus	trnA	64	28.125	27.2727	23.8095	33.3333	71.875	71.4286	76.1905	66.6667	-0.130435	-0.444444	NA	NA	NA	11871	11935
bIII	Scyphophyllidium guariticus	srrna	719	28.5118	26.25	32.0833	27.1967	71.4882	73.6402	67.7824	72.8033	-0.128405	-0.219512	NA	NA	NA	2714	3433
bIII	Scyphophyllidium guariticus	nad6	456	22.5877	25	28.9474	13.8158	77.4123	75	71.0526	86.1842	-0.348442	-0.398058	atg	taa	complete	4092	4548
bIII	Scyphophyllidium guariticus	nad5	1566	24.3295	24.5211	31.8008	16.6667	75.6705	75.4789	68.1992	83.3333	-0.267511	-0.328084	atg	taa	complete	5027	6593
bIII	Scyphophyllidium guariticus	nad4l	261	21.4559	26.4368	25.2874	12.6437	78.5441	73.5632	74.7126	87.3563	-0.336585	-0.285714	atg	tag	complete	8690	8951
bIII	Scyphophyllidium guariticus	nad4	1245	25.3815	27.2289	33.012	15.9036	74.6185	72.7711	66.988	84.0964	-0.351991	-0.246835	atg	taa	complete	8963	10208
bIII	Scyphophyllidium guariticus	nad3	348	22.9885	25.8621	26.7241	16.3793	77.0115	74.1379	73.2759	83.6207	-0.440299	-0.4	atg	taa	complete	13192	13540
bIII	Scyphophyllidium guariticus	nad2	873	24.3986	24.055	32.646	16.4948	75.6014	75.945	67.354	83.5052	-0.412121	-0.389671	atg	taa	complete	10925	11798
bIII	Scyphophyllidium guariticus	nad1	891	28.6195	31.9865	36.7003	17.1717	71.3805	68.0135	63.2997	82.8283	-0.358491	-0.435294	atg	tag	complete	12002	12893
bIII	Scyphophyllidium guariticus	lrrna	970	26.5979	27.7778	27.5542	24.4582	73.4021	72.1362	72.4458	75.5418	-0.0730337	-0.170543	NA	NA	NA	1675	2645
bIII	Scyphophyllidium guariticus	cytb	1098	29.0528	34.4262	34.4262	18.306	70.9472	65.5738	65.5738	81.694	-0.299101	-0.203762	atg	taa	complete	7591	8689
bIII	Scyphophyllidium guariticus	NCR	195	20	23.0769	18.4615	18.4615	80	76.9231	81.5385	81.5385	-0.141026	-0.589744	NA	NA	NA	6593	6788
bIII	Scyphophyllidium guariticus	cox3	645	27.7519	32.093	32.5581	18.6047	72.2481	67.907	67.4419	81.3953	-0.39485	-0.329609	gtg	taa	complete	6860	7505
bIII	Scyphophyllidium guariticus	cox2	570	30.1754	37.3684	33.6842	19.4737	69.8246	62.6316	66.3158	80.5263	-0.246231	-0.244186	atg	taa	complete	3453	4023
bIII	Scyphophyllidium guariticus	cox1	1602	29.588	33.3333	38.015	17.4157	70.412	66.6667	61.985	82.5843	-0.306738	-0.295359	atg	taa	complete	1	1603
bIII	Scyphophyllidium guariticus	atp6	516	26.3566	29.6512	31.9767	17.4419	73.6434	70.3488	68.0233	82.5581	-0.336842	-0.25	atg	taa	complete	10408	10924
bIV	Scyphophyllidium guariticus	mitogenome	13679	26.6613	29.1228	24.5175	26.3435	73.3387	70.8708	75.499	73.6565	-0.276316	-0.293118	NA	NA	NA	1	13679
bIV	Scyphophyllidium guariticus	trnY	60	25	20	30	25	75	80	70	75	-0.0666667	-0.333333	NA	NA	NA	4556	4616
bIV	Scyphophyllidium guariticus	trnW	65	23.0769	13.6364	27.2727	28.5714	76.9231	85.7143	76.1905	71.4286	-0.16	-0.2	NA	NA	NA	13615	13680
bIV	Scyphophyllidium guariticus	trnV	63	25.3968	19.0476	23.8095	33.3333	74.6032	80.9524	76.1905	66.6667	-0.148936	-0.125	NA	NA	NA	11805	11868
bIV	Scyphophyllidium guariticus	trnT	63	23.8095	28.5714	9.52381	33.3333	76.1905	71.4286	90.4762	66.6667	-0.208333	-0.466667	NA	NA	NA	1609	1672
bIV	Scyphophyllidium guariticus	trnS2	66	21.2121	22.7273	27.2727	13.6364	78.7879	77.2727	72.7273	86.3636	-0.192308	-0.142857	NA	NA	NA	4670	4736
bIV	Scyphophyllidium guariticus	trnS1	60	25	40	30	5	75	60	70	95	-0.2	-0.0666667	NA	NA	NA	13543	13603
bIV	Scyphophyllidium guariticus	trnR	57	29.8246	31.5789	26.3158	31.5789	70.1754	68.4211	73.6842	68.4211	0	-0.176471	NA	NA	NA	4903	4960
bIV	Scyphophyllidium guariticus	trnQ	63	34.9206	47.619	19.0476	38.0952	65.0794	52.381	80.9524	61.9048	-0.414634	-0.454545	NA	NA	NA	10213	10276
bIV	Scyphophyllidium guariticus	trnP	67	38.806	47.8261	31.8182	36.3636	61.194	54.5455	68.1818	63.6364	-0.365854	-0.461538	NA	NA	NA	12977	13044
bIV	Scyphophyllidium guariticus	trnN	64	39.0625	54.5455	23.8095	38.0952	60.9375	47.619	76.1905	61.9048	-0.0769231	-0.2	NA	NA	NA	12902	12966
bIV	Scyphophyllidium guariticus	trnM	68	33.8235	34.7826	30.4348	36.3636	66.1765	68.1818	68.1818	63.6364	0.111111	-0.0434783	NA	NA	NA	10339	10407
bIV	Scyphophyllidium guariticus	trnL2	66	28.7879	36.3636	31.8182	18.1818	71.2121	63.6364	68.1818	81.8182	-0.148936	-0.263158	NA	NA	NA	4837	4903
bIV	Scyphophyllidium guariticus	trnL1	68	35.2941	34.7826	26.087	45.4545	64.7059	68.1818	72.7273	54.5455	-0.272727	-0.416667	NA	NA	NA	4752	4820
bIV	Scyphophyllidium guariticus	trnK	63	34.9206	33.3333	52.381	19.0476	65.0794	66.6667	47.619	80.9524	-0.219512	0	NA	NA	NA	13130	13193
bIV	Scyphophyllidium guariticus	trnI	65	40	31.8182	45.4545	42.8571	60	66.6667	52.381	57.1429	-0.128205	-0.307692	NA	NA	NA	13050	13115
bIV	Scyphophyllidium guariticus	trnH	67	23.8806	26.087	22.7273	22.7273	76.1194	72.7273	77.2727	77.2727	-0.372549	-0.375	NA	NA	NA	7515	7582
bIV	Scyphophyllidium guariticus	trnG	68	19.1176	26.087	8.69565	22.7273	80.8824	72.7273	90.9091	77.2727	-0.127273	-0.384615	NA	NA	NA	6794	6862
bIV	Scyphophyllidium guariticus	trnF	65	23.0769	22.7273	18.1818	28.5714	76.9231	76.1905	80.9524	71.4286	0	-0.0666667	NA	NA	NA	10274	10339
bIV	Scyphophyllidium guariticus	trnE	66	25.7576	31.8182	13.6364	31.8182	74.2424	68.1818	86.3636	68.1818	-0.183673	-0.176471	NA	NA	NA	4023	4089
bIV	Scyphophyllidium guariticus	trnD	64	26.5625	18.1818	28.5714	33.3333	73.4375	80.9524	71.4286	66.6667	-0.234043	-0.176471	NA	NA	NA	11939	12003
bIV	Scyphophyllidium guariticus	trnC	65	33.8462	31.8182	31.8182	38.0952	66.1538	66.6667	66.6667	61.9048	-0.116279	-0.181818	NA	NA	NA	2648	2713
bIV	Scyphophyllidium guariticus	trnA	64	28.125	27.2727	23.8095	33.3333	71.875	71.4286	76.1905	66.6667	-0.130435	-0.444444	NA	NA	NA	11875	11939
bIV	Scyphophyllidium guariticus	srrna	719	28.3727	26.25	31.6667	27.1967	71.6273	73.6402	68.2008	72.8033	-0.130097	-0.22549	NA	NA	NA	2714	3433
bIV	Scyphophyllidium guariticus	nad6	456	22.807	25.6579	28.9474	13.8158	77.193	74.3421	71.0526	86.1842	-0.352273	-0.403846	atg	taa	complete	4092	4548
bIV	Scyphophyllidium guariticus	nad5	1578	24.2079	24.5247	31.749	16.3498	75.7921	75.4753	68.251	83.6502	-0.267559	-0.324607	atg	taa	complete	4971	6549
bIV	Scyphophyllidium guariticus	nad4l	261	22.2222	26.4368	25.2874	14.9425	77.7778	73.5632	74.7126	85.0575	-0.330049	-0.241379	atg	tag	complete	8694	8955
bIV	Scyphophyllidium guariticus	nad4	1245	25.3815	27.4699	33.253	15.4217	74.6185	72.5301	66.747	84.5783	-0.351991	-0.246835	atg	taa	complete	8967	10212
bIV	Scyphophyllidium guariticus	nad3	348	22.9885	26.7241	26.7241	15.5172	77.0115	73.2759	73.2759	84.4828	-0.447761	-0.425	atg	taa	complete	13196	13544
bIV	Scyphophyllidium guariticus	nad2	873	24.2841	23.7113	32.9897	16.1512	75.7159	76.2887	67.0103	83.8488	-0.413011	-0.386792	atg	taa	complete	10929	11802
bIV	Scyphophyllidium guariticus	nad1	891	28.5073	31.9865	36.7003	16.835	71.4927	68.0135	63.2997	83.165	-0.359498	-0.433071	atg	tag	complete	12006	12897
bIV	Scyphophyllidium guariticus	lrrna	970	26.5979	27.4691	27.5542	24.7678	73.4021	72.4458	72.4458	75.2322	-0.0730337	-0.170543	NA	NA	NA	1675	2645
bIV	Scyphophyllidium guariticus	cytb	1098	29.235	34.4262	34.4262	18.8525	70.765	65.5738	65.5738	81.1475	-0.299871	-0.208723	atg	taa	complete	7595	8693
bIV	Scyphophyllidium guariticus	NCR	244	18.0328	15.8537	19.7531	18.5185	81.9672	83.9506	80.2469	81.4815	-0.18	-0.545455	NA	NA	NA	6549	6793
bIV	Scyphophyllidium guariticus	cox3	645	27.907	32.093	32.5581	19.0698	72.093	67.907	67.4419	80.9302	-0.397849	-0.333333	gtg	taa	complete	6865	7510
bIV	Scyphophyllidium guariticus	cox2	570	30	37.3684	33.6842	18.9474	70	62.6316	66.3158	81.0526	-0.243108	-0.239766	atg	taa	complete	3453	4023
bIV	Scyphophyllidium guariticus	cox1	1602	29.5256	33.3333	37.8277	17.4157	70.4744	66.6667	62.1723	82.5843	-0.310895	-0.302326	atg	taa	complete	1	1603
bIV	Scyphophyllidium guariticus	atp6	516	26.1628	29.6512	31.3953	17.4419	73.8372	70.3488	68.6047	82.5581	-0.338583	-0.259259	atg	taa	complete	10412	10928
BU001	Anthocephalum sp.	mitogenome	13554	35.3106	34.8606	36.0558	35.0155	64.6894	65.1394	63.9442	64.9845	-0.290602	-0.24112	NA	NA	NA	1	13554
BU001	Anthocephalum sp.	trnY	59	25.4237	20	35	21.0526	74.5763	84.2105	68.4211	78.9474	-0.0909091	-0.333333	NA	NA	NA	4558	4617
BU001	Anthocephalum sp.	trnW	63	41.2698	38.0952	47.619	38.0952	58.7302	61.9048	52.381	61.9048	-0.0810811	-0.230769	NA	NA	NA	13492	13555
BU001	Anthocephalum sp.	trnV	63	31.746	33.3333	28.5714	33.3333	68.254	66.6667	71.4286	66.6667	-0.116279	-0.1	NA	NA	NA	11640	11703
BU001	Anthocephalum sp.	trnT	66	19.697	22.7273	22.7273	13.6364	80.303	77.2727	77.2727	86.3636	0.0188679	-0.384615	NA	NA	NA	1607	1673
BU001	Anthocephalum sp.	trnS2	66	22.7273	18.1818	36.3636	13.6364	77.2727	81.8182	63.6364	86.3636	-0.176471	-0.0666667	NA	NA	NA	4631	4697
BU001	Anthocephalum sp.	trnS1	59	33.8983	40	30	31.5789	66.1017	57.8947	68.4211	68.4211	-0.128205	0	NA	NA	NA	13416	13475
BU001	Anthocephalum sp.	trnR	58	44.8276	40	47.3684	47.3684	55.1724	57.8947	52.6316	52.6316	-0.0625	-0.0769231	NA	NA	NA	4914	4972
BU001	Anthocephalum sp.	trnQ	62	40.3226	33.3333	38.0952	50	59.6774	65	60	50	-0.297297	-0.36	NA	NA	NA	10037	10099
BU001	Anthocephalum sp.	trnP	63	41.2698	42.8571	42.8571	38.0952	58.7302	57.1429	57.1429	61.9048	-0.135135	-0.307692	NA	NA	NA	12842	12905
BU001	Anthocephalum sp.	trnN	68	35.2941	34.7826	47.8261	22.7273	64.7059	68.1818	54.5455	77.2727	-0.227273	-0.166667	NA	NA	NA	12767	12835
BU001	Anthocephalum sp.	trnM	66	42.4242	36.3636	45.4545	45.4545	57.5758	63.6364	54.5455	54.5455	-0.105263	-0.0714286	NA	NA	NA	10158	10224
BU001	Anthocephalum sp.	trnL2	66	43.9394	54.5455	45.4545	31.8182	56.0606	45.4545	54.5455	68.1818	-0.0810811	-0.103448	NA	NA	NA	4848	4914
BU001	Anthocephalum sp.	trnL1	67	37.3134	34.7826	36.3636	40.9091	62.6866	63.6364	63.6364	59.0909	-0.238095	-0.36	NA	NA	NA	4709	4776
BU001	Anthocephalum sp.	trnK	62	43.5484	28.5714	52.381	50	56.4516	75	50	50	-0.2	-0.037037	NA	NA	NA	12999	13061
BU001	Anthocephalum sp.	trnI	67	38.806	47.8261	50	18.1818	61.194	50	50	81.8182	-0.121951	-0.230769	NA	NA	NA	12905	12972
BU001	Anthocephalum sp.	trnH	64	31.25	50	19.0476	23.8095	68.75	52.381	80.9524	76.1905	-0.272727	-0.4	NA	NA	NA	7395	7459
BU001	Anthocephalum sp.	trnG	66	19.697	31.8182	9.09091	18.1818	80.303	68.1818	90.9091	81.8182	-0.0566038	-0.230769	NA	NA	NA	6677	6743
BU001	Anthocephalum sp.	trnF	65	38.4615	50	36.3636	28.5714	61.5385	52.381	61.9048	71.4286	0	-0.2	NA	NA	NA	10097	10162
BU001	Anthocephalum sp.	trnE	67	41.791	56.5217	50	18.1818	58.209	45.4545	50	81.8182	-0.128205	-0.0714286	NA	NA	NA	4025	4092
BU001	Anthocephalum sp.	trnD	62	37.0968	38.0952	23.8095	50	62.9032	65	75	50	-0.179487	-0.130435	NA	NA	NA	11786	11848
BU001	Anthocephalum sp.	trnC	64	50	40.9091	61.9048	47.619	50	57.1429	38.0952	52.381	-0.25	-0.0625	NA	NA	NA	2655	2719
BU001	Anthocephalum sp.	trnA	65	38.4615	50	27.2727	38.0952	61.5385	47.619	71.4286	61.9048	-0.1	-0.12	NA	NA	NA	11716	11781
BU001	Anthocephalum sp.	srrna	701	38.2311	38.8889	34.188	41.6309	61.7689	60.9442	65.6652	58.3691	-0.127021	-0.216418	NA	NA	NA	2719	3420
BU001	Anthocephalum sp.	nad6	456	32.2368	28.9474	34.2105	33.5526	67.7632	71.0526	65.7895	66.4474	-0.352751	-0.333333	atg	tag	complete	4096	4552
BU001	Anthocephalum sp.	nad5	1563	36.5323	36.2764	36.6603	36.6603	63.4677	63.7236	63.3397	63.3397	-0.340726	-0.215412	atg	taa	complete	4975	6538
BU001	Anthocephalum sp.	nad4l	261	30.6513	35.6322	25.2874	31.0345	69.3487	64.3678	74.7126	68.9655	-0.381215	-0.2	atg	tag	complete	8562	8823
BU001	Anthocephalum sp.	nad4	1254	36.6826	36.3636	37.799	35.8852	63.3174	63.6364	62.201	64.1148	-0.319899	-0.169565	atg	taa	complete	8783	10037
BU001	Anthocephalum sp.	nad3	348	29.5977	29.3103	30.1724	29.3103	70.4023	70.6897	69.8276	70.6897	-0.420408	-0.300971	atg	tag	complete	13065	13413
BU001	Anthocephalum sp.	nad2	882	33.1066	30.6122	35.034	33.6735	66.8934	69.3878	64.966	66.3265	-0.461017	-0.335616	atg	tag	complete	10756	11638
BU001	Anthocephalum sp.	nad1	891	35.0168	36.0269	37.037	31.9865	64.9832	63.9731	62.963	68.0135	-0.357513	-0.333333	atg	taa	complete	11851	12742
BU001	Anthocephalum sp.	lrrna	977	36.2334	34.3558	38.0368	36.3077	63.7666	65.5385	61.8462	63.6923	-0.18138	-0.259887	NA	NA	NA	1678	2655
BU001	Anthocephalum sp.	cytb	1098	35.7923	37.4317	35.7923	34.153	64.2077	62.5683	64.2077	65.847	-0.270922	-0.231552	atg	taa	complete	7462	8560
BU001	Anthocephalum sp.	NCR	139	18.705	19.1489	15.2174	21.7391	81.295	82.6087	84.7826	78.2609	-0.168142	-0.692308	NA	NA	NA	6538	6677
BU001	Anthocephalum sp.	cox3	645	35.3488	36.2791	34.8837	34.8837	64.6512	63.7209	65.1163	65.1163	-0.328537	-0.377193	gtg	tag	complete	6746	7391
BU001	Anthocephalum sp.	cox2	570	37.7193	42.1053	34.2105	36.8421	62.2807	57.8947	65.7895	63.1579	-0.216901	-0.227907	atg	taa	complete	3443	4013
BU001	Anthocephalum sp.	cox1	1599	37.0231	38.6492	38.4615	33.9587	62.9769	61.3508	61.5385	66.0413	-0.290963	-0.182432	atg	taa	complete	1	1600
BU001	Anthocephalum sp.	atp6	516	33.1395	35.4651	33.1395	30.814	66.8605	64.5349	66.8605	69.186	-0.443478	-0.22807	atg	taa	complete	10227	10743
BU002	Anthocephalum sp.	mitogenome	13659	35.0758	35.0318	35.7127	34.4828	64.9242	64.9682	64.2873	65.5172	-0.288453	-0.24066	NA	NA	NA	1	13659
BU002	Anthocephalum sp.	trnY	67	25.3731	26.087	27.2727	22.7273	74.6269	72.7273	72.7273	77.2727	-0.12	0.411765	NA	NA	NA	4558	4625
BU002	Anthocephalum sp.	trnW	65	38.4615	27.2727	50	38.0952	61.5385	76.1905	52.381	61.9048	-0.15	-0.28	NA	NA	NA	13595	13660
BU002	Anthocephalum sp.	trnV	63	31.746	33.3333	28.5714	33.3333	68.254	66.6667	71.4286	66.6667	-0.116279	-0.1	NA	NA	NA	11745	11808
BU002	Anthocephalum sp.	trnT	66	19.697	22.7273	22.7273	13.6364	80.303	77.2727	77.2727	86.3636	0.0188679	-0.384615	NA	NA	NA	1607	1673
BU002	Anthocephalum sp.	trnS2	66	22.7273	18.1818	36.3636	13.6364	77.2727	81.8182	63.6364	86.3636	-0.176471	-0.0666667	NA	NA	NA	4596	4662
BU002	Anthocephalum sp.	trnS1	59	32.2034	40	25	31.5789	67.7966	57.8947	73.6842	68.4211	-0.15	-0.0526316	NA	NA	NA	13519	13578
BU002	Anthocephalum sp.	trnR	58	44.8276	40	47.3684	47.3684	55.1724	57.8947	52.6316	52.6316	-0.0625	-0.0769231	NA	NA	NA	4879	4937
BU002	Anthocephalum sp.	trnQ	62	40.3226	33.3333	38.0952	50	59.6774	65	60	50	-0.297297	-0.36	NA	NA	NA	10142	10204
BU002	Anthocephalum sp.	trnP	63	41.2698	42.8571	42.8571	38.0952	58.7302	57.1429	57.1429	61.9048	-0.135135	-0.307692	NA	NA	NA	12945	13008
BU002	Anthocephalum sp.	trnN	68	36.7647	34.7826	47.8261	27.2727	63.2353	68.1818	54.5455	72.7273	-0.209302	-0.12	NA	NA	NA	12870	12938
BU002	Anthocephalum sp.	trnM	66	42.4242	36.3636	45.4545	45.4545	57.5758	63.6364	54.5455	54.5455	-0.105263	-0.0714286	NA	NA	NA	10263	10329
BU002	Anthocephalum sp.	trnL2	66	43.9394	54.5455	45.4545	31.8182	56.0606	45.4545	54.5455	68.1818	-0.0810811	-0.103448	NA	NA	NA	4813	4879
BU002	Anthocephalum sp.	trnL1	67	37.3134	34.7826	36.3636	40.9091	62.6866	63.6364	63.6364	59.0909	-0.238095	-0.36	NA	NA	NA	4674	4741
BU002	Anthocephalum sp.	trnK	62	43.5484	28.5714	52.381	50	56.4516	75	50	50	-0.2	-0.037037	NA	NA	NA	13102	13164
BU002	Anthocephalum sp.	trnI	67	38.806	47.8261	50	18.1818	61.194	50	50	81.8182	-0.121951	-0.230769	NA	NA	NA	13008	13075
BU002	Anthocephalum sp.	trnH	64	31.25	50	19.0476	23.8095	68.75	52.381	80.9524	76.1905	-0.272727	-0.4	NA	NA	NA	7500	7564
BU002	Anthocephalum sp.	trnG	66	19.697	31.8182	9.09091	18.1818	80.303	68.1818	90.9091	81.8182	-0.0566038	-0.230769	NA	NA	NA	6782	6848
BU002	Anthocephalum sp.	trnF	65	38.4615	50	36.3636	28.5714	61.5385	52.381	61.9048	71.4286	0	-0.2	NA	NA	NA	10202	10267
BU002	Anthocephalum sp.	trnE	67	40.2985	56.5217	45.4545	18.1818	59.7015	45.4545	54.5455	81.8182	-0.15	-0.111111	NA	NA	NA	4025	4092
BU002	Anthocephalum sp.	trnD	62	35.4839	38.0952	23.8095	45	64.5161	65	75	55	-0.2	-0.181818	NA	NA	NA	11891	11953
BU002	Anthocephalum sp.	trnC	64	50	40.9091	61.9048	47.619	50	57.1429	38.0952	52.381	-0.25	-0.0625	NA	NA	NA	2655	2719
BU002	Anthocephalum sp.	trnA	65	38.4615	50	27.2727	38.0952	61.5385	47.619	71.4286	61.9048	-0.1	-0.12	NA	NA	NA	11821	11886
BU002	Anthocephalum sp.	srrna	701	38.2311	38.8889	34.188	41.6309	61.7689	60.9442	65.6652	58.3691	-0.127021	-0.208955	NA	NA	NA	2719	3420
BU002	Anthocephalum sp.	nad6	456	32.0175	28.2895	34.8684	32.8947	67.9825	71.7105	65.1316	67.1053	-0.341935	-0.315068	atg	tag	complete	4096	4552
BU002	Anthocephalum sp.	nad5	1563	36.9802	36.6603	36.6603	37.62	63.0198	63.3397	63.3397	62.38	-0.342132	-0.214533	atg	taa	complete	4940	6503
BU002	Anthocephalum sp.	nad4l	261	30.2682	34.4828	25.2874	31.0345	69.7318	65.5172	74.7126	68.9655	-0.395604	-0.21519	atg	tag	complete	8667	8928
BU002	Anthocephalum sp.	nad4	1254	36.5231	36.6029	37.799	35.1675	63.4769	63.3971	62.201	64.8325	-0.321608	-0.170306	atg	taa	complete	8888	10142
BU002	Anthocephalum sp.	nad3	348	29.3103	29.3103	30.1724	28.4483	70.6897	70.6897	69.8276	71.5517	-0.422764	-0.313725	atg	tag	complete	13168	13516
BU002	Anthocephalum sp.	nad2	882	33.4467	30.6122	35.3741	34.3537	66.5533	69.3878	64.6259	65.6463	-0.458262	-0.315254	atg	tag	complete	10861	11743
BU002	Anthocephalum sp.	nad1	891	34.3434	35.6902	37.3737	29.9663	65.6566	64.3098	62.6263	70.0337	-0.350427	-0.333333	atg	taa	complete	11956	12847
BU002	Anthocephalum sp.	lrrna	977	36.2334	34.3558	38.0368	36.3077	63.7666	65.5385	61.8462	63.6923	-0.17817	-0.254237	NA	NA	NA	1678	2655
BU002	Anthocephalum sp.	cytb	1098	35.7013	37.1585	35.7923	34.153	64.2987	62.8415	64.2077	65.847	-0.269122	-0.22449	atg	taa	complete	7567	8665
BU002	Anthocephalum sp.	NCR	279	18.2796	16.129	19.3548	19.3548	81.7204	83.871	80.6452	80.6452	-0.175439	-0.764706	NA	NA	NA	6503	6782
BU002	Anthocephalum sp.	cox3	645	35.1938	36.2791	34.8837	34.4186	64.8062	63.7209	65.1163	65.5814	-0.334928	-0.38326	gtg	tag	complete	6851	7496
BU002	Anthocephalum sp.	cox2	570	38.0702	42.6316	34.2105	37.3684	61.9298	57.3684	65.7895	62.6316	-0.223796	-0.235023	atg	taa	complete	3443	4013
BU002	Anthocephalum sp.	cox1	1599	36.5854	38.6492	38.4615	32.6454	63.4146	61.3508	61.5385	67.3546	-0.289941	-0.186325	atg	taa	complete	1	1600
BU002	Anthocephalum sp.	atp6	516	33.1395	35.4651	33.1395	30.814	66.8605	64.5349	66.8605	69.186	-0.443478	-0.22807	atg	taa	complete	10332	10848
BU004	Rhinebothrium flexile	mitogenome	13464	32.3901	33.5339	32.4421	31.1943	67.6099	66.4661	67.5579	68.8057	-0.297374	-0.218069	NA	NA	NA	1	13464
BU004	Rhinebothrium flexile	trnY	59	32.2034	30	30	36.8421	67.7966	68.4211	68.4211	63.1579	0	-0.0526316	NA	NA	NA	4551	4610
BU004	Rhinebothrium flexile	trnW	67	26.8657	26.087	45.4545	9.09091	73.1343	77.2727	54.5455	90.9091	-0.102041	-0.222222	NA	NA	NA	13398	13465
BU004	Rhinebothrium flexile	trnV	62	29.0323	33.3333	33.3333	20	70.9677	65	65	80	-0.0909091	-0.111111	NA	NA	NA	11602	11664
BU004	Rhinebothrium flexile	trnT	66	24.2424	31.8182	13.6364	27.2727	75.7576	68.1818	86.3636	72.7273	-0.16	-0.375	NA	NA	NA	1617	1683
BU004	Rhinebothrium flexile	trnS2	72	25	29.1667	29.1667	16.6667	75	70.8333	70.8333	83.3333	-0.296296	-0.333333	NA	NA	NA	4617	4689
BU004	Rhinebothrium flexile	trnS1	59	30.5085	25	35	31.5789	69.4915	73.6842	63.1579	68.4211	-0.121951	0	NA	NA	NA	13334	13393
BU004	Rhinebothrium flexile	trnR	58	27.5862	35	21.0526	26.3158	72.4138	63.1579	78.9474	73.6842	-0.047619	0	NA	NA	NA	4844	4902
BU004	Rhinebothrium flexile	trnQ	62	32.2581	23.8095	28.5714	45	67.7419	75	70	55	-0.380952	-0.4	NA	NA	NA	10014	10076
BU004	Rhinebothrium flexile	trnP	65	41.5385	40.9091	31.8182	52.381	58.4615	61.9048	66.6667	47.619	-0.368421	-0.555556	NA	NA	NA	12775	12840
BU004	Rhinebothrium flexile	trnN	64	39.0625	50	28.5714	38.0952	60.9375	52.381	71.4286	61.9048	-0.0769231	-0.12	NA	NA	NA	12706	12770
BU004	Rhinebothrium flexile	trnM	64	34.375	36.3636	33.3333	33.3333	65.625	61.9048	66.6667	66.6667	-0.0952381	0	NA	NA	NA	10134	10198
BU004	Rhinebothrium flexile	trnL2	65	38.4615	36.3636	40.9091	38.0952	61.5385	66.6667	57.1429	61.9048	-0.25	-0.28	NA	NA	NA	4779	4844
BU004	Rhinebothrium flexile	trnL1	67	38.806	43.4783	31.8182	40.9091	61.194	54.5455	68.1818	59.0909	-0.121951	-0.230769	NA	NA	NA	4703	4770
BU004	Rhinebothrium flexile	trnK	63	41.2698	38.0952	42.8571	42.8571	58.7302	61.9048	57.1429	57.1429	-0.135135	0	NA	NA	NA	12915	12978
BU004	Rhinebothrium flexile	trnI	66	34.8485	50	36.3636	18.1818	65.1515	50	63.6364	81.8182	-0.162791	-0.304348	NA	NA	NA	12844	12910
BU004	Rhinebothrium flexile	trnH	66	31.8182	31.8182	27.2727	36.3636	68.1818	68.1818	72.7273	63.6364	-0.2	-0.238095	NA	NA	NA	7370	7436
BU004	Rhinebothrium flexile	trnG	69	17.3913	21.7391	8.69565	21.7391	82.6087	78.2609	91.3043	78.2609	0.0877193	0	NA	NA	NA	6648	6717
BU004	Rhinebothrium flexile	trnF	66	34.8485	31.8182	40.9091	31.8182	65.1515	68.1818	59.0909	68.1818	-0.116279	-0.304348	NA	NA	NA	10073	10139
BU004	Rhinebothrium flexile	trnE	69	31.8841	30.4348	34.7826	30.4348	68.1159	69.5652	65.2174	69.5652	-0.234043	-0.272727	NA	NA	NA	4005	4074
BU004	Rhinebothrium flexile	trnD	65	27.6923	31.8182	18.1818	33.3333	72.3077	71.4286	80.9524	66.6667	-0.191489	-0.222222	NA	NA	NA	11744	11809
BU004	Rhinebothrium flexile	trnC	67	40.2985	34.7826	45.4545	40.9091	59.7015	63.6364	54.5455	59.0909	-0.15	-0.111111	NA	NA	NA	2645	2712
BU004	Rhinebothrium flexile	trnA	64	32.8125	45.4545	23.8095	28.5714	67.1875	52.381	76.1905	71.4286	-0.162791	-0.333333	NA	NA	NA	11667	11731
BU004	Rhinebothrium flexile	srrna	709	35.2609	36.2869	32.6271	36.8644	64.7391	63.9831	67.3729	63.1356	-0.163399	-0.216	NA	NA	NA	2714	3423
BU004	Rhinebothrium flexile	nad6	456	28.2895	28.2895	32.2368	24.3421	71.7105	71.7105	67.7632	75.6579	-0.370031	-0.286822	atg	tag	complete	4077	4533
BU004	Rhinebothrium flexile	nad5	1560	32.5	32.1154	37.5	27.8846	67.5	67.8846	62.5	72.1154	-0.293447	-0.151874	atg	taa	complete	4905	6465
BU004	Rhinebothrium flexile	nad4l	261	27.5862	27.5862	24.1379	31.0345	72.4138	72.4138	75.8621	68.9655	-0.343915	-0.25	atg	tag	complete	8541	8802
BU004	Rhinebothrium flexile	nad4	1251	34.0528	37.1703	37.8897	27.0983	65.9472	62.8297	62.1103	72.9017	-0.369697	-0.187793	atg	tag	complete	8762	10013
BU004	Rhinebothrium flexile	nad3	348	27.5862	32.7586	31.8966	18.1034	72.4138	67.2414	68.1034	81.8966	-0.412698	-0.1875	atg	tag	complete	12983	13331
BU004	Rhinebothrium flexile	nad2	873	29.7824	27.8351	36.4261	25.0859	70.2176	72.1649	63.5739	74.9141	-0.458401	-0.323077	atg	taa	complete	10726	11599
BU004	Rhinebothrium flexile	nad1	891	33.3333	35.3535	37.037	27.6094	66.6667	64.6465	62.963	72.3906	-0.397306	-0.373737	atg	tag	complete	11812	12703
BU004	Rhinebothrium flexile	lrrna	960	32.9167	30.3125	35	33.4375	67.0833	69.6875	65	66.5625	-0.189441	-0.170886	NA	NA	NA	1685	2645
BU004	Rhinebothrium flexile	cytb	1098	33.6066	36.3388	35.7923	28.6885	66.3934	63.6612	64.2077	71.3115	-0.300412	-0.181572	atg	taa	complete	7440	8538
BU004	Rhinebothrium flexile	NCR	180	22.7778	23.3333	21.6667	23.3333	77.2222	76.6667	78.3333	76.6667	0.0791367	-0.560976	NA	NA	NA	6468	6648
BU004	Rhinebothrium flexile	cox3	645	31.6279	34.8837	33.4884	26.5116	68.3721	65.1163	66.5116	73.4884	-0.365079	-0.235294	gtg	tag	complete	6720	7365
BU004	Rhinebothrium flexile	cox2	570	34.386	40.5263	35.7895	26.8421	65.614	59.4737	64.2105	73.1579	-0.203209	-0.153061	atg	tag	complete	3430	4000
BU004	Rhinebothrium flexile	cox1	1608	34.6393	38.0597	38.2463	27.6119	65.3607	61.9403	61.7537	72.3881	-0.2902	-0.213645	atg	taa	complete	1	1609
BU004	Rhinebothrium flexile	atp6	516	31.5891	35.4651	31.9767	27.3256	68.4109	64.5349	68.0233	72.6744	-0.473088	-0.153374	atg	tag	complete	10201	10717
BU005	Spongiobothrium variabile	mitogenome	13488	34.1192	35.2758	34.7642	32.3176	65.8808	64.7242	65.2358	67.6824	-0.284492	-0.199478	NA	NA	NA	1	13488
BU005	Spongiobothrium variabile	trnY	69	28.9855	21.7391	26.087	39.1304	71.0145	78.2609	73.913	60.8696	-0.306122	-0.2	NA	NA	NA	4532	4601
BU005	Spongiobothrium variabile	trnW	65	33.8462	22.7273	45.4545	33.3333	66.1538	76.1905	57.1429	66.6667	-0.0232558	-0.181818	NA	NA	NA	13424	13489
BU005	Spongiobothrium variabile	trnV	63	36.5079	38.0952	47.619	23.8095	63.4921	61.9048	52.381	76.1905	-0.1	-0.130435	NA	NA	NA	11642	11705
BU005	Spongiobothrium variabile	trnT	62	25.8065	19.0476	23.8095	35	74.1935	85	75	65	-0.0869565	-0.375	NA	NA	NA	1621	1683
BU005	Spongiobothrium variabile	trnS2	64	29.6875	36.3636	23.8095	28.5714	70.3125	61.9048	76.1905	71.4286	-0.244444	-0.263158	NA	NA	NA	4635	4699
BU005	Spongiobothrium variabile	trnS1	59	35.5932	45	25	36.8421	64.4068	52.6316	73.6842	63.1579	-0.105263	-0.142857	NA	NA	NA	13364	13423
BU005	Spongiobothrium variabile	trnR	58	41.3793	30	52.6316	42.1053	58.6207	68.4211	47.3684	57.8947	-0.294118	0	NA	NA	NA	4848	4906
BU005	Spongiobothrium variabile	trnQ	61	37.7049	42.8571	40	30	62.2951	55	60	70	-0.368421	-0.391304	NA	NA	NA	10048	10109
BU005	Spongiobothrium variabile	trnP	63	41.2698	38.0952	38.0952	47.619	58.7302	61.9048	61.9048	52.381	-0.297297	-0.538462	NA	NA	NA	12812	12875
BU005	Spongiobothrium variabile	trnN	65	38.4615	40.9091	50	23.8095	61.5385	61.9048	52.381	76.1905	0.05	-0.04	NA	NA	NA	12738	12803
BU005	Spongiobothrium variabile	trnM	64	34.375	31.8182	28.5714	42.8571	65.625	66.6667	71.4286	57.1429	-0.0952381	0	NA	NA	NA	10170	10234
BU005	Spongiobothrium variabile	trnL2	66	37.8788	36.3636	40.9091	36.3636	62.1212	63.6364	59.0909	63.6364	-0.170732	-0.2	NA	NA	NA	4777	4843
BU005	Spongiobothrium variabile	trnL1	66	40.9091	31.8182	45.4545	45.4545	59.0909	68.1818	54.5455	54.5455	-0.128205	-0.185185	NA	NA	NA	4701	4767
BU005	Spongiobothrium variabile	trnK	63	34.9206	33.3333	38.0952	33.3333	65.0794	66.6667	61.9048	66.6667	-0.121951	-0.0909091	NA	NA	NA	12948	13011
BU005	Spongiobothrium variabile	trnI	66	36.3636	50	36.3636	22.7273	63.6364	50	63.6364	77.2727	-0.0952381	-0.333333	NA	NA	NA	12877	12943
BU005	Spongiobothrium variabile	trnH	66	27.2727	36.3636	18.1818	27.2727	72.7273	63.6364	81.8182	72.7273	-0.375	-0.333333	NA	NA	NA	7352	7418
BU005	Spongiobothrium variabile	trnG	64	20.3125	13.6364	23.8095	23.8095	79.6875	85.7143	76.1905	76.1905	0.0196078	-0.0769231	NA	NA	NA	6639	6703
BU005	Spongiobothrium variabile	trnF	65	32.3077	36.3636	36.3636	23.8095	67.6923	61.9048	61.9048	76.1905	-0.0454545	-0.333333	NA	NA	NA	10107	10172
BU005	Spongiobothrium variabile	trnE	64	32.8125	50	14.2857	33.3333	67.1875	52.381	85.7143	66.6667	-0.116279	-0.047619	NA	NA	NA	4004	4068
BU005	Spongiobothrium variabile	trnD	62	35.4839	28.5714	23.8095	55	64.5161	75	75	45	-0.15	-0.272727	NA	NA	NA	11780	11842
BU005	Spongiobothrium variabile	trnC	66	40.9091	40.9091	50	31.8182	59.0909	59.0909	50	68.1818	-0.179487	-0.111111	NA	NA	NA	2643	2709
BU005	Spongiobothrium variabile	trnA	64	35.9375	50	19.0476	38.0952	64.0625	47.619	80.9524	61.9048	-0.219512	-0.391304	NA	NA	NA	11710	11774
BU005	Spongiobothrium variabile	srrna	709	35.6841	34.1772	33.4746	39.4068	64.3159	66.1017	66.5254	60.5932	-0.114035	-0.185771	NA	NA	NA	2710	3419
BU005	Spongiobothrium variabile	nad6	456	30.0439	25.6579	32.2368	32.2368	69.9561	74.3421	67.7632	67.7632	-0.347962	-0.29927	atg	tag	complete	4071	4527
BU005	Spongiobothrium variabile	nad5	1563	32.6296	32.2457	35.7006	29.9424	67.3704	67.7543	64.2994	70.0576	-0.289649	-0.12549	atg	taa	complete	4909	6472
BU005	Spongiobothrium variabile	nad4l	261	27.2031	34.4828	22.9885	24.1379	72.7969	65.5172	77.0115	75.8621	-0.347368	-0.267606	atg	tag	complete	8530	8791
BU005	Spongiobothrium variabile	nad4	1251	35.9712	35.2518	38.3693	34.2926	64.0288	64.7482	61.6307	65.7074	-0.360799	-0.128889	atg	tag	complete	8797	10048
BU005	Spongiobothrium variabile	nad3	348	32.4713	31.8966	31.0345	34.4828	67.5287	68.1034	68.9655	65.5172	-0.429787	-0.327434	atg	taa	complete	13014	13362
BU005	Spongiobothrium variabile	nad2	873	31.8442	27.8351	34.7079	32.9897	68.1558	72.1649	65.2921	67.0103	-0.411765	-0.223022	atg	taa	complete	10762	11635
BU005	Spongiobothrium variabile	nad1	891	36.0269	38.3838	37.037	32.6599	63.9731	61.6162	62.963	67.3401	-0.396491	-0.302181	atg	taa	complete	11845	12736
BU005	Spongiobothrium variabile	lrrna	952	33.9286	31.4465	31.8612	38.4858	66.0714	68.4543	68.1388	61.5142	-0.198728	-0.170279	NA	NA	NA	1691	2643
BU005	Spongiobothrium variabile	cytb	1101	35.5132	37.8747	35.9673	32.6975	64.4868	62.1253	64.0327	67.3025	-0.307042	-0.207161	atg	taa	complete	7428	8529
BU005	Spongiobothrium variabile	NCR	167	22.1557	25	23.2143	18.1818	77.8443	76.3636	76.3636	81.8182	-0.138462	-0.621622	NA	NA	NA	6472	6639
BU005	Spongiobothrium variabile	cox3	645	34.5736	34.8837	34.8837	33.9535	65.4264	65.1163	65.1163	66.0465	-0.293839	-0.282511	gtg	taa	complete	6706	7351
BU005	Spongiobothrium variabile	cox2	570	38.7719	39.4737	35.2632	41.5789	61.2281	60.5263	64.7368	58.4211	-0.203438	-0.131222	atg	taa	complete	3428	3998
BU005	Spongiobothrium variabile	cox1	1599	36.0225	38.6492	38.6492	30.7692	63.9775	61.3508	61.3508	69.2308	-0.276637	-0.21875	atg	taa	complete	1	1600
BU005	Spongiobothrium variabile	atp6	516	31.3953	31.9767	33.1395	29.0698	68.6047	68.0233	66.8605	70.9302	-0.389831	-0.0617284	atg	tag	complete	10237	10753
BU006	Rhinebothrium flexile	mitogenome	13481	32.4012	32.7548	32.332	32.1166	67.5988	67.2379	67.6831	67.8834	-0.296829	-0.217033	NA	NA	NA	1	13481
BU006	Rhinebothrium flexile	trnY	59	32.2034	30	30	36.8421	67.7966	68.4211	68.4211	63.1579	0	-0.0526316	NA	NA	NA	4548	4607
BU006	Rhinebothrium flexile	trnW	67	28.3582	26.087	50	9.09091	71.6418	77.2727	50	90.9091	-0.125	-0.263158	NA	NA	NA	13415	13482
BU006	Rhinebothrium flexile	trnV	62	29.0323	33.3333	33.3333	20	70.9677	65	65	80	-0.0909091	-0.111111	NA	NA	NA	11619	11681
BU006	Rhinebothrium flexile	trnT	66	24.2424	31.8182	13.6364	27.2727	75.7576	68.1818	86.3636	72.7273	-0.16	-0.375	NA	NA	NA	1617	1683
BU006	Rhinebothrium flexile	trnS2	65	29.2308	31.8182	22.7273	33.3333	70.7692	66.6667	76.1905	66.6667	-0.26087	-0.263158	NA	NA	NA	4641	4706
BU006	Rhinebothrium flexile	trnS1	59	30.5085	25	35	31.5789	69.4915	73.6842	63.1579	68.4211	-0.121951	0	NA	NA	NA	13351	13410
BU006	Rhinebothrium flexile	trnR	58	27.5862	35	21.0526	26.3158	72.4138	63.1579	78.9474	73.6842	-0.047619	0	NA	NA	NA	4861	4919
BU006	Rhinebothrium flexile	trnQ	62	32.2581	23.8095	28.5714	45	67.7419	75	70	55	-0.380952	-0.4	NA	NA	NA	10031	10093
BU006	Rhinebothrium flexile	trnP	65	41.5385	40.9091	31.8182	52.381	58.4615	61.9048	66.6667	47.619	-0.368421	-0.555556	NA	NA	NA	12792	12857
BU006	Rhinebothrium flexile	trnN	64	40.625	50	33.3333	38.0952	59.375	52.381	66.6667	61.9048	-0.105263	-0.153846	NA	NA	NA	12723	12787
BU006	Rhinebothrium flexile	trnM	64	34.375	36.3636	33.3333	33.3333	65.625	61.9048	66.6667	66.6667	-0.0952381	0	NA	NA	NA	10151	10215
BU006	Rhinebothrium flexile	trnL2	65	38.4615	36.3636	40.9091	38.0952	61.5385	66.6667	57.1429	61.9048	-0.25	-0.28	NA	NA	NA	4796	4861
BU006	Rhinebothrium flexile	trnL1	67	38.806	43.4783	31.8182	40.9091	61.194	54.5455	68.1818	59.0909	-0.121951	-0.230769	NA	NA	NA	4720	4787
BU006	Rhinebothrium flexile	trnK	63	41.2698	38.0952	42.8571	42.8571	58.7302	61.9048	57.1429	57.1429	-0.135135	0	NA	NA	NA	12932	12995
BU006	Rhinebothrium flexile	trnI	66	34.8485	50	36.3636	18.1818	65.1515	50	63.6364	81.8182	-0.162791	-0.304348	NA	NA	NA	12861	12927
BU006	Rhinebothrium flexile	trnH	66	31.8182	31.8182	27.2727	36.3636	68.1818	68.1818	72.7273	63.6364	-0.2	-0.238095	NA	NA	NA	7387	7453
BU006	Rhinebothrium flexile	trnG	69	17.3913	21.7391	8.69565	21.7391	82.6087	78.2609	91.3043	78.2609	0.0877193	0	NA	NA	NA	6665	6734
BU006	Rhinebothrium flexile	trnF	66	34.8485	31.8182	40.9091	31.8182	65.1515	68.1818	59.0909	68.1818	-0.116279	-0.304348	NA	NA	NA	10090	10156
BU006	Rhinebothrium flexile	trnE	67	32.8358	34.7826	27.2727	36.3636	67.1642	68.1818	72.7273	63.6364	-0.244444	-0.272727	NA	NA	NA	4004	4071
BU006	Rhinebothrium flexile	trnD	65	27.6923	31.8182	18.1818	33.3333	72.3077	71.4286	80.9524	66.6667	-0.191489	-0.222222	NA	NA	NA	11761	11826
BU006	Rhinebothrium flexile	trnC	67	40.2985	34.7826	45.4545	40.9091	59.7015	63.6364	54.5455	59.0909	-0.15	-0.111111	NA	NA	NA	2644	2711
BU006	Rhinebothrium flexile	trnA	64	32.8125	45.4545	23.8095	28.5714	67.1875	52.381	76.1905	71.4286	-0.162791	-0.333333	NA	NA	NA	11684	11748
BU006	Rhinebothrium flexile	srrna	709	35.402	36.2869	33.0508	36.8644	64.598	63.9831	66.9492	63.1356	-0.161572	-0.219124	NA	NA	NA	2713	3422
BU006	Rhinebothrium flexile	nad6	456	27.8509	28.2895	32.2368	23.0263	72.1491	71.7105	67.7632	76.9737	-0.361702	-0.275591	atg	tag	complete	4074	4530
BU006	Rhinebothrium flexile	nad5	1560	32.7564	32.3077	37.6923	28.2692	67.2436	67.6923	62.3077	71.7308	-0.29266	-0.150685	atg	taa	complete	4922	6482
BU006	Rhinebothrium flexile	nad4l	261	27.5862	27.5862	24.1379	31.0345	72.4138	72.4138	75.8621	68.9655	-0.343915	-0.25	atg	tag	complete	8558	8819
BU006	Rhinebothrium flexile	nad4	1251	33.8929	37.1703	37.8897	26.6187	66.1071	62.8297	62.1103	73.3813	-0.371221	-0.188679	atg	tag	complete	8779	10030
BU006	Rhinebothrium flexile	nad3	348	27.5862	32.7586	31.8966	18.1034	72.4138	67.2414	68.1034	81.8966	-0.412698	-0.1875	atg	tag	complete	13000	13348
BU006	Rhinebothrium flexile	nad2	873	29.7824	27.4914	36.4261	25.4296	70.2176	72.5086	63.5739	74.5704	-0.451876	-0.315385	atg	taa	complete	10743	11616
BU006	Rhinebothrium flexile	nad1	891	33.2211	35.3535	36.7003	27.6094	66.7789	64.6465	63.2997	72.3906	-0.398319	-0.378378	atg	tag	complete	11829	12720
BU006	Rhinebothrium flexile	lrrna	962	32.8482	35.2025	33.3333	30	67.1518	64.6875	66.5625	70	-0.19195	-0.170886	NA	NA	NA	1682	2644
BU006	Rhinebothrium flexile	cytb	1098	33.6976	36.612	35.7923	28.6885	66.3024	63.388	64.2077	71.3115	-0.296703	-0.172973	atg	taa	complete	7457	8555
BU006	Rhinebothrium flexile	NCR	183	22.4044	22.9508	21.3115	22.9508	77.5956	77.0492	78.6885	77.0492	0.0985915	-0.560976	NA	NA	NA	6482	6665
BU006	Rhinebothrium flexile	cox3	645	31.7829	34.8837	33.4884	26.9767	68.2171	65.1163	66.5116	73.0233	-0.363636	-0.229268	gtg	tag	complete	6737	7382
BU006	Rhinebothrium flexile	cox2	570	34.386	40.5263	35.7895	26.8421	65.614	59.4737	64.2105	73.1579	-0.203209	-0.153061	atg	tag	complete	3429	3999
BU006	Rhinebothrium flexile	cox1	1608	34.7015	38.2463	38.2463	27.6119	65.2985	61.7537	61.7537	72.3881	-0.291429	-0.215054	atg	taa	complete	1	1609
BU006	Rhinebothrium flexile	atp6	516	31.5891	35.4651	31.9767	27.3256	68.4109	64.5349	68.0233	72.6744	-0.473088	-0.153374	atg	tag	complete	10218	10734
BU009	Scalithirium magniphalum	mitogenome	13516	33.1163	32.49	34.0954	32.7636	66.8837	67.525	65.9046	67.2364	-0.307522	-0.254692	NA	NA	NA	1	13516
BU009	Scalithirium magniphalum	trnY	48	29.1667	12.5	43.75	31.25	70.8333	87.5	56.25	68.75	-0.352941	0	NA	NA	NA	4572	4620
BU009	Scalithirium magniphalum	trnW	64	37.5	40.9091	38.0952	33.3333	62.5	61.9048	61.9048	66.6667	0	-0.0833333	NA	NA	NA	13453	13517
BU009	Scalithirium magniphalum	trnV	63	28.5714	23.8095	28.5714	33.3333	71.4286	76.1905	71.4286	66.6667	-0.2	-0.111111	NA	NA	NA	11647	11710
BU009	Scalithirium magniphalum	trnT	64	25	18.1818	28.5714	28.5714	75	80.9524	71.4286	71.4286	-0.208333	-0.375	NA	NA	NA	1631	1695
BU009	Scalithirium magniphalum	trnS2	66	24.2424	22.7273	31.8182	18.1818	75.7576	77.2727	68.1818	81.8182	-0.24	-0.125	NA	NA	NA	4658	4724
BU009	Scalithirium magniphalum	trnS1	59	37.2881	30	40	42.1053	62.7119	68.4211	57.8947	57.8947	-0.0810811	0	NA	NA	NA	13390	13449
BU009	Scalithirium magniphalum	trnR	58	29.3103	30	21.0526	36.8421	70.6897	68.4211	78.9474	63.1579	-0.268293	-0.176471	NA	NA	NA	4884	4942
BU009	Scalithirium magniphalum	trnQ	61	34.4262	33.3333	30	40	65.5738	65	70	60	-0.35	-0.428571	NA	NA	NA	10048	10109
BU009	Scalithirium magniphalum	trnP	63	36.5079	33.3333	42.8571	33.3333	63.4921	66.6667	57.1429	66.6667	-0.25	-0.478261	NA	NA	NA	12826	12889
BU009	Scalithirium magniphalum	trnN	66	36.3636	31.8182	31.8182	45.4545	63.6364	68.1818	68.1818	54.5455	-0.047619	-0.166667	NA	NA	NA	12749	12815
BU009	Scalithirium magniphalum	trnM	65	43.0769	40.9091	45.4545	42.8571	56.9231	61.9048	52.381	57.1429	-0.0810811	0	NA	NA	NA	10168	10233
BU009	Scalithirium magniphalum	trnL2	65	41.5385	54.5455	31.8182	38.0952	58.4615	47.619	66.6667	61.9048	-0.210526	-0.185185	NA	NA	NA	4819	4884
BU009	Scalithirium magniphalum	trnL1	67	37.3134	30.4348	40.9091	40.9091	62.6866	68.1818	59.0909	59.0909	-0.142857	-0.2	NA	NA	NA	4744	4811
BU009	Scalithirium magniphalum	trnK	63	34.9206	28.5714	42.8571	33.3333	65.0794	71.4286	57.1429	66.6667	-0.219512	-0.0909091	NA	NA	NA	12976	13039
BU009	Scalithirium magniphalum	trnI	67	34.3284	43.4783	36.3636	22.7273	65.6716	54.5455	63.6364	77.2727	-0.0909091	-0.217391	NA	NA	NA	12893	12960
BU009	Scalithirium magniphalum	trnH	66	28.7879	36.3636	18.1818	31.8182	71.2121	63.6364	81.8182	68.1818	-0.446809	-0.263158	NA	NA	NA	7398	7464
BU009	Scalithirium magniphalum	trnG	65	24.6154	13.6364	13.6364	47.619	75.3846	85.7143	85.7143	52.381	-0.0612245	-0.125	NA	NA	NA	6684	6749
BU009	Scalithirium magniphalum	trnF	66	36.3636	45.4545	40.9091	22.7273	63.6364	54.5455	59.0909	77.2727	-0.190476	-0.416667	NA	NA	NA	10106	10172
BU009	Scalithirium magniphalum	trnE	66	31.8182	45.4545	13.6364	36.3636	68.1818	54.5455	86.3636	63.6364	-0.2	-0.142857	NA	NA	NA	4045	4111
BU009	Scalithirium magniphalum	trnD	64	35.9375	31.8182	38.0952	38.0952	64.0625	66.6667	61.9048	61.9048	-0.268293	-0.130435	NA	NA	NA	11791	11855
BU009	Scalithirium magniphalum	trnC	66	34.8485	31.8182	40.9091	31.8182	65.1515	68.1818	59.0909	68.1818	-0.0697674	-0.0434783	NA	NA	NA	2660	2726
BU009	Scalithirium magniphalum	trnA	63	31.746	33.3333	23.8095	38.0952	68.254	66.6667	76.1905	61.9048	-0.209302	-0.3	NA	NA	NA	11715	11778
BU009	Scalithirium magniphalum	srrna	711	34.1772	33.3333	34.1772	35.0211	65.8228	66.6667	65.8228	64.9789	-0.123932	-0.251029	NA	NA	NA	2727	3438
BU009	Scalithirium magniphalum	nad6	456	28.2895	26.3158	33.5526	25	71.7105	73.6842	66.4474	75	-0.357798	-0.379845	atg	tag	complete	4111	4567
BU009	Scalithirium magniphalum	nad5	1563	33.0134	33.3973	37.8119	27.8311	66.9866	66.6027	62.1881	72.1689	-0.30086	-0.20155	gtg	taa	complete	4946	6509
BU009	Scalithirium magniphalum	nad4l	261	28.7356	28.7356	27.5862	29.8851	71.2644	71.2644	72.4138	70.1149	-0.376344	-0.253333	atg	tag	complete	8575	8836
BU009	Scalithirium magniphalum	nad4	1251	34.8521	35.4916	37.1703	31.8945	65.1479	64.5084	62.8297	68.1055	-0.384049	-0.233945	atg	taa	complete	8796	10047
BU009	Scalithirium magniphalum	nad3	348	29.5977	31.8966	30.1724	26.7241	70.4023	68.1034	69.8276	73.2759	-0.371429	-0.378641	gtg	tag	complete	13042	13390
BU009	Scalithirium magniphalum	nad2	879	28.7827	26.2799	33.7884	26.2799	71.2173	73.7201	66.2116	73.7201	-0.402556	-0.343874	atg	tag	complete	10759	11638
BU009	Scalithirium magniphalum	nad1	891	35.2413	36.0269	38.0471	31.6498	64.7587	63.9731	61.9529	68.3502	-0.438475	-0.33758	atg	tag	complete	11858	12749
BU009	Scalithirium magniphalum	lrrna	958	33.0898	34.6875	31.0345	33.5423	66.9102	65.2038	68.9655	66.4577	-0.188768	-0.230284	NA	NA	NA	1702	2660
BU009	Scalithirium magniphalum	cytb	1095	33.1507	36.7123	35.6164	27.1233	66.8493	63.2877	64.3836	72.8767	-0.330601	-0.22314	atg	tag	complete	7474	8569
BU009	Scalithirium magniphalum	NCR	174	22.9885	27.5862	24.1379	17.2414	77.0115	72.4138	75.8621	82.7586	-0.134328	-0.5	NA	NA	NA	6509	6683
BU009	Scalithirium magniphalum	cox3	645	32.8682	34.8837	34.8837	28.8372	67.1318	65.1163	65.1163	71.1628	-0.321016	-0.273585	gtg	taa	complete	6752	7397
BU009	Scalithirium magniphalum	cox2	570	38.0702	40	34.7368	39.4737	61.9298	60	65.2632	60.5263	-0.246459	-0.179724	atg	tag	complete	3458	4028
BU009	Scalithirium magniphalum	cox1	1599	35.5847	36.773	39.212	30.7692	64.4153	63.227	60.788	69.2308	-0.345631	-0.275923	atg	tag	complete	1	1600
BU009	Scalithirium magniphalum	atp6	516	34.1085	36.6279	34.3023	31.3953	65.8915	63.3721	65.6977	68.6047	-0.458824	-0.25	atg	tag	complete	10236	10752
BU015	Rhinebothrium sp.	mitogenome	13388	31.8793	33.6097	31.6827	30.3451	68.1207	66.3828	68.3326	69.6549	-0.276535	-0.238051	NA	NA	NA	1	13388
BU015	Rhinebothrium sp.	trnY	58	24.1379	20	42.1053	10.5263	75.8621	78.9474	57.8947	89.4737	-0.0454545	-0.285714	NA	NA	NA	4526	4584
BU015	Rhinebothrium sp.	trnW	67	31.3433	26.087	31.8182	36.3636	68.6567	77.2727	68.1818	63.6364	0	-0.238095	NA	NA	NA	13322	13389
BU015	Rhinebothrium sp.	trnV	64	28.125	31.8182	23.8095	28.5714	71.875	66.6667	76.1905	71.4286	-0.130435	-0.111111	NA	NA	NA	11529	11593
BU015	Rhinebothrium sp.	trnT	65	23.0769	27.2727	18.1818	23.8095	76.9231	76.1905	80.9524	76.1905	-0.12	-0.333333	NA	NA	NA	1598	1663
BU015	Rhinebothrium sp.	trnS2	65	20	27.2727	22.7273	9.52381	80	71.4286	76.1905	90.4762	-0.153846	-0.0769231	NA	NA	NA	4644	4709
BU015	Rhinebothrium sp.	trnS1	59	35.5932	30	40	36.8421	64.4068	68.4211	57.8947	63.1579	-0.105263	-0.142857	NA	NA	NA	13263	13322
BU015	Rhinebothrium sp.	trnR	55	32.7273	42.1053	38.8889	16.6667	67.2727	55.5556	61.1111	83.3333	-0.027027	-0.111111	NA	NA	NA	4850	4905
BU015	Rhinebothrium sp.	trnQ	62	32.2581	28.5714	28.5714	40	67.7419	70	70	60	-0.333333	-0.4	NA	NA	NA	9939	10001
BU015	Rhinebothrium sp.	trnP	65	36.9231	40.9091	27.2727	42.8571	63.0769	61.9048	76.1905	57.1429	-0.317073	-0.583333	NA	NA	NA	12701	12766
BU015	Rhinebothrium sp.	trnN	64	37.5	50	23.8095	38.0952	62.5	52.381	76.1905	61.9048	-0.05	-0.166667	NA	NA	NA	12626	12690
BU015	Rhinebothrium sp.	trnM	65	33.8462	27.2727	36.3636	38.0952	66.1538	71.4286	61.9048	61.9048	-0.0697674	0	NA	NA	NA	10059	10124
BU015	Rhinebothrium sp.	trnL2	67	40.2985	43.4783	36.3636	40.9091	59.7015	54.5455	63.6364	59.0909	-0.2	-0.259259	NA	NA	NA	4783	4850
BU015	Rhinebothrium sp.	trnL1	65	41.5385	50	18.1818	57.1429	58.4615	52.381	80.9524	42.8571	-0.157895	-0.259259	NA	NA	NA	4718	4783
BU015	Rhinebothrium sp.	trnK	64	35.9375	31.8182	47.619	28.5714	64.0625	66.6667	52.381	71.4286	-0.0243902	0.0434783	NA	NA	NA	12838	12902
BU015	Rhinebothrium sp.	trnI	67	35.8209	47.8261	36.3636	22.7273	64.1791	50	63.6364	77.2727	-0.162791	-0.333333	NA	NA	NA	12766	12833
BU015	Rhinebothrium sp.	trnH	69	31.8841	34.7826	21.7391	39.1304	68.1159	65.2174	78.2609	60.8696	-0.361702	-0.272727	NA	NA	NA	7292	7361
BU015	Rhinebothrium sp.	trnG	64	26.5625	22.7273	19.0476	38.0952	73.4375	76.1905	80.9524	61.9048	-0.148936	-0.176471	NA	NA	NA	6578	6642
BU015	Rhinebothrium sp.	trnF	65	36.9231	50	31.8182	28.5714	63.0769	52.381	66.6667	71.4286	-0.219512	-0.333333	NA	NA	NA	9998	10063
BU015	Rhinebothrium sp.	trnE	72	23.6111	33.3333	8.33333	29.1667	76.3889	66.6667	91.6667	70.8333	-0.2	-0.176471	NA	NA	NA	3990	4062
BU015	Rhinebothrium sp.	trnD	62	37.0968	28.5714	33.3333	50	62.9032	75	65	50	-0.282051	-0.217391	NA	NA	NA	11668	11730
BU015	Rhinebothrium sp.	trnC	65	40	27.2727	54.5455	38.0952	60	71.4286	42.8571	61.9048	-0.128205	-0.153846	NA	NA	NA	2634	2699
BU015	Rhinebothrium sp.	trnA	65	32.3077	40.9091	27.2727	28.5714	67.6923	57.1429	71.4286	71.4286	-0.0909091	-0.428571	NA	NA	NA	11598	11663
BU015	Rhinebothrium sp.	srrna	707	32.8147	28.8136	35.1695	34.4681	67.1853	71.4894	64.6809	65.5319	-0.153684	-0.232759	NA	NA	NA	2699	3406
BU015	Rhinebothrium sp.	nad6	456	31.5789	31.5789	33.5526	29.6053	68.4211	68.4211	66.4474	70.3947	-0.365385	-0.25	atg	taa	complete	4065	4521
BU015	Rhinebothrium sp.	nad5	1572	32.1883	34.542	35.3053	26.7176	67.8117	65.458	64.6947	73.2824	-0.253283	-0.233202	atg	taa	complete	4908	6480
BU015	Rhinebothrium sp.	nad4l	261	24.5211	26.4368	21.8391	25.2874	75.4789	73.5632	78.1609	74.7126	-0.28934	-0.28125	atg	tag	complete	8464	8725
BU015	Rhinebothrium sp.	nad4	1254	32.6954	33.7321	37.3206	27.0335	67.3046	66.2679	62.6794	72.9665	-0.341232	-0.195122	atg	taa	complete	8685	9939
BU015	Rhinebothrium sp.	nad3	348	27.5862	28.4483	32.7586	21.5517	72.4138	71.5517	67.2414	78.4483	-0.388889	-0.270833	atg	tag	complete	12905	13253
BU015	Rhinebothrium sp.	nad2	876	28.0822	25.3425	34.2466	24.6575	71.9178	74.6575	65.7534	75.3425	-0.415873	-0.284553	atg	tag	complete	10643	11519
BU015	Rhinebothrium sp.	nad1	891	35.2413	38.0471	37.3737	30.303	64.7587	61.9529	62.6263	69.697	-0.386482	-0.299363	atg	taa	complete	11734	12625
BU015	Rhinebothrium sp.	lrrna	966	32.7122	33.2298	31.3665	33.5404	67.2878	66.7702	68.6335	66.4596	-0.141538	-0.196203	NA	NA	NA	1667	2633
BU015	Rhinebothrium sp.	cytb	1098	32.0583	36.8852	33.8798	25.4098	67.9417	63.1148	66.1202	74.5902	-0.310992	-0.215909	atg	taa	complete	7366	8464
BU015	Rhinebothrium sp.	NCR	98	21.4286	21.2121	27.2727	15.625	78.5714	78.125	71.875	84.375	0.038961	-0.52381	NA	NA	NA	6480	6578
BU015	Rhinebothrium sp.	cox3	645	32.2481	33.4884	33.9535	29.3023	67.7519	66.5116	66.0465	70.6977	-0.327231	-0.269231	gtg	taa	complete	6645	7290
BU015	Rhinebothrium sp.	cox2	570	33.3333	38.4211	35.2632	26.3158	66.6667	61.5789	64.7368	73.6842	-0.221053	-0.221053	atg	taa	complete	3415	3985
BU015	Rhinebothrium sp.	cox1	1593	32.2662	35.0282	39.1714	22.5989	67.7338	64.9718	60.8286	77.4011	-0.282669	-0.284047	atg	taa	complete	1	1594
BU015	Rhinebothrium sp.	atp6	516	33.5271	40.1163	36.0465	24.4186	66.4729	59.8837	63.9535	75.5814	-0.41691	-0.144509	atg	taa	complete	10127	10643
BU018	Rhinebothrium megacanthophallus	mitogenome	13402	31.9206	32.1397	33.3109	30.3112	68.0794	67.8755	66.6891	69.6888	-0.275318	-0.239364	NA	NA	NA	1	13402
BU018	Rhinebothrium megacanthophallus	trnY	58	24.1379	20	42.1053	10.5263	75.8621	78.9474	57.8947	89.4737	-0.0454545	-0.285714	NA	NA	NA	4527	4585
BU018	Rhinebothrium megacanthophallus	trnW	67	31.3433	26.087	31.8182	36.3636	68.6567	77.2727	68.1818	63.6364	0	-0.238095	NA	NA	NA	13336	13403
BU018	Rhinebothrium megacanthophallus	trnV	64	29.6875	31.8182	23.8095	33.3333	70.3125	66.6667	76.1905	66.6667	-0.2	-0.157895	NA	NA	NA	11543	11607
BU018	Rhinebothrium megacanthophallus	trnT	65	23.0769	27.2727	18.1818	23.8095	76.9231	76.1905	80.9524	76.1905	-0.12	-0.333333	NA	NA	NA	1598	1663
BU018	Rhinebothrium megacanthophallus	trnS2	65	20	27.2727	22.7273	9.52381	80	71.4286	76.1905	90.4762	-0.153846	-0.0769231	NA	NA	NA	4594	4659
BU018	Rhinebothrium megacanthophallus	trnS1	59	35.5932	30	40	36.8421	64.4068	68.4211	57.8947	63.1579	-0.105263	-0.142857	NA	NA	NA	13277	13336
BU018	Rhinebothrium megacanthophallus	trnR	55	32.7273	42.1053	38.8889	16.6667	67.2727	55.5556	61.1111	83.3333	-0.027027	-0.111111	NA	NA	NA	4800	4855
BU018	Rhinebothrium megacanthophallus	trnQ	62	32.2581	28.5714	28.5714	40	67.7419	70	70	60	-0.333333	-0.4	NA	NA	NA	9953	10015
BU018	Rhinebothrium megacanthophallus	trnP	65	35.3846	40.9091	27.2727	38.0952	64.6154	61.9048	76.1905	61.9048	-0.285714	-0.565217	NA	NA	NA	12715	12780
BU018	Rhinebothrium megacanthophallus	trnN	64	37.5	50	23.8095	38.0952	62.5	52.381	76.1905	61.9048	-0.05	-0.166667	NA	NA	NA	12640	12704
BU018	Rhinebothrium megacanthophallus	trnM	65	35.3846	31.8182	36.3636	38.0952	64.6154	71.4286	61.9048	61.9048	-0.047619	0.0434783	NA	NA	NA	10073	10138
BU018	Rhinebothrium megacanthophallus	trnL2	67	40.2985	43.4783	36.3636	40.9091	59.7015	54.5455	63.6364	59.0909	-0.2	-0.259259	NA	NA	NA	4733	4800
BU018	Rhinebothrium megacanthophallus	trnL1	65	40	45.4545	18.1818	57.1429	60	57.1429	80.9524	42.8571	-0.179487	-0.307692	NA	NA	NA	4668	4733
BU018	Rhinebothrium megacanthophallus	trnK	64	34.375	27.2727	47.619	28.5714	65.625	71.4286	52.381	71.4286	-0.047619	0	NA	NA	NA	12852	12916
BU018	Rhinebothrium megacanthophallus	trnI	67	35.8209	47.8261	36.3636	22.7273	64.1791	50	63.6364	77.2727	-0.162791	-0.333333	NA	NA	NA	12780	12847
BU018	Rhinebothrium megacanthophallus	trnH	69	31.8841	34.7826	21.7391	39.1304	68.1159	65.2174	78.2609	60.8696	-0.361702	-0.272727	NA	NA	NA	7306	7375
BU018	Rhinebothrium megacanthophallus	trnG	64	26.5625	22.7273	19.0476	38.0952	73.4375	76.1905	80.9524	61.9048	-0.148936	-0.176471	NA	NA	NA	6592	6656
BU018	Rhinebothrium megacanthophallus	trnF	65	36.9231	50	31.8182	28.5714	63.0769	52.381	66.6667	71.4286	-0.219512	-0.333333	NA	NA	NA	10012	10077
BU018	Rhinebothrium megacanthophallus	trnE	72	23.6111	33.3333	8.33333	29.1667	76.3889	66.6667	91.6667	70.8333	-0.163636	-0.176471	NA	NA	NA	3991	4063
BU018	Rhinebothrium megacanthophallus	trnD	62	37.0968	28.5714	33.3333	50	62.9032	75	65	50	-0.230769	-0.217391	NA	NA	NA	11682	11744
BU018	Rhinebothrium megacanthophallus	trnC	65	40	27.2727	54.5455	38.0952	60	71.4286	42.8571	61.9048	-0.128205	-0.153846	NA	NA	NA	2634	2699
BU018	Rhinebothrium megacanthophallus	trnA	65	32.3077	40.9091	27.2727	28.5714	67.6923	57.1429	71.4286	71.4286	-0.0909091	-0.428571	NA	NA	NA	11612	11677
BU018	Rhinebothrium megacanthophallus	srrna	708	32.7684	34.322	30.9322	33.0508	67.2316	65.678	69.0678	66.9492	-0.155462	-0.224138	NA	NA	NA	2699	3407
BU018	Rhinebothrium megacanthophallus	nad6	456	31.1404	32.2368	33.5526	27.6316	68.8596	67.7632	66.4474	72.3684	-0.369427	-0.28169	atg	taa	complete	4066	4522
BU018	Rhinebothrium megacanthophallus	nad5	1572	32.3155	34.542	35.3053	27.0992	67.6845	65.458	64.6947	72.9008	-0.253759	-0.232283	atg	taa	complete	4858	6430
BU018	Rhinebothrium megacanthophallus	nad4l	261	24.1379	26.4368	21.8391	24.1379	75.8621	73.5632	78.1609	75.8621	-0.282828	-0.269841	atg	tag	complete	8478	8739
BU018	Rhinebothrium megacanthophallus	nad4	1254	32.6954	34.2105	37.0813	26.7943	67.3046	65.7895	62.9187	73.2057	-0.334123	-0.170732	atg	taa	complete	8699	9953
BU018	Rhinebothrium megacanthophallus	nad3	348	27.0115	26.7241	32.7586	21.5517	72.9885	73.2759	67.2414	78.4483	-0.393701	-0.340426	atg	tag	complete	12919	13267
BU018	Rhinebothrium megacanthophallus	nad2	876	27.968	25.6849	34.589	23.6301	72.032	74.3151	65.411	76.3699	-0.40729	-0.265306	atg	tag	complete	10657	11533
BU018	Rhinebothrium megacanthophallus	nad1	891	34.7924	37.3737	37.3737	29.6296	65.2076	62.6263	62.6263	70.3704	-0.387263	-0.296774	atg	taa	complete	11748	12639
BU018	Rhinebothrium megacanthophallus	lrrna	959	32.7424	31.5625	33.4375	33.2288	67.2576	68.3386	66.4577	66.7712	-0.137984	-0.197452	NA	NA	NA	1674	2633
BU018	Rhinebothrium megacanthophallus	cytb	1098	32.7869	36.8852	33.8798	27.5956	67.2131	63.1148	66.1202	72.4044	-0.308943	-0.205556	atg	taa	complete	7380	8478
BU018	Rhinebothrium megacanthophallus	NCR	162	21.6049	16.6667	24.0741	24.0741	78.3951	83.3333	75.9259	75.9259	0.0551181	-0.485714	NA	NA	NA	6430	6592
BU018	Rhinebothrium megacanthophallus	cox3	645	31.7829	33.4884	33.4884	28.3721	68.2171	66.5116	66.5116	71.6279	-0.322727	-0.278049	gtg	taa	complete	6659	7304
BU018	Rhinebothrium megacanthophallus	cox2	570	33.3333	38.4211	35.2632	26.3158	66.6667	61.5789	64.7368	73.6842	-0.215789	-0.221053	atg	taa	complete	3416	3986
BU018	Rhinebothrium megacanthophallus	cox1	1593	32.58	35.4049	39.1714	23.1638	67.42	64.5951	60.8286	76.8362	-0.288641	-0.294798	atg	taa	complete	1	1594
BU018	Rhinebothrium megacanthophallus	atp6	516	34.3023	41.2791	36.0465	25.5814	65.6977	58.7209	63.9535	74.4186	-0.421829	-0.141243	atg	taa	complete	10141	10657
BU019	Caulobothrium sp.	mitogenome	13491	32.266	30.9317	32.7996	33.0665	67.734	69.0683	67.2004	66.9335	-0.286496	-0.245118	NA	NA	NA	1	13491
BU019	Caulobothrium sp.	trnY	54	18.5185	11.1111	33.3333	11.1111	81.4815	88.8889	66.6667	88.8889	0	-0.2	NA	NA	NA	4613	4667
BU019	Caulobothrium sp.	trnW	62	35.4839	23.8095	42.8571	40	64.5161	75	60	60	-0.05	-0.272727	NA	NA	NA	1	63
BU019	Caulobothrium sp.	trnV	67	26.8657	26.087	18.1818	36.3636	73.1343	72.7273	81.8182	63.6364	-0.0204082	-0.222222	NA	NA	NA	11687	11754
BU019	Caulobothrium sp.	trnT	64	23.4375	27.2727	19.0476	23.8095	76.5625	71.4286	80.9524	76.1905	-0.22449	-0.466667	NA	NA	NA	1677	1741
BU019	Caulobothrium sp.	trnS2	69	18.8406	17.3913	26.087	13.0435	81.1594	82.6087	73.913	86.9565	-0.107143	-0.230769	NA	NA	NA	4710	4779
BU019	Caulobothrium sp.	trnS1	60	31.6667	35	40	20	68.3333	65	60	80	-0.219512	-0.0526316	NA	NA	NA	13429	13489
BU019	Caulobothrium sp.	trnR	57	29.8246	26.3158	36.8421	26.3158	70.1754	73.6842	63.1579	73.6842	0.1	-0.0588235	NA	NA	NA	4927	4984
BU019	Caulobothrium sp.	trnQ	63	28.5714	33.3333	9.52381	42.8571	71.4286	66.6667	90.4762	57.1429	-0.288889	-0.555556	NA	NA	NA	10091	10154
BU019	Caulobothrium sp.	trnP	65	36.9231	40.9091	27.2727	42.8571	63.0769	61.9048	71.4286	57.1429	-0.170732	-0.5	NA	NA	NA	12879	12944
BU019	Caulobothrium sp.	trnN	67	40.2985	52.1739	31.8182	36.3636	59.7015	50	68.1818	63.6364	-0.1	-0.111111	NA	NA	NA	12804	12871
BU019	Caulobothrium sp.	trnM	67	46.2687	47.8261	40.9091	50	53.7313	50	59.0909	50	-0.222222	-0.0967742	NA	NA	NA	10215	10282
BU019	Caulobothrium sp.	trnL2	66	34.8485	45.4545	36.3636	22.7273	65.1515	54.5455	63.6364	77.2727	-0.116279	-0.130435	NA	NA	NA	4861	4927
BU019	Caulobothrium sp.	trnL1	68	36.7647	47.8261	30.4348	31.8182	63.2353	54.5455	68.1818	68.1818	-0.0697674	-0.28	NA	NA	NA	4781	4849
BU019	Caulobothrium sp.	trnK	62	40.3226	28.5714	42.8571	50	59.6774	75	55	50	-0.297297	-0.12	NA	NA	NA	13014	13076
BU019	Caulobothrium sp.	trnI	66	37.8788	45.4545	36.3636	31.8182	62.1212	54.5455	63.6364	68.1818	-0.0243902	-0.2	NA	NA	NA	12948	13014
BU019	Caulobothrium sp.	trnH	56	28.5714	36.8421	15.7895	33.3333	71.4286	61.1111	83.3333	66.6667	-0.3	-0.375	NA	NA	NA	7425	7481
BU019	Caulobothrium sp.	trnG	65	16.9231	31.8182	4.54545	14.2857	83.0769	66.6667	95.2381	85.7143	-0.111111	-0.0909091	NA	NA	NA	6708	6773
BU019	Caulobothrium sp.	trnF	65	30.7692	22.7273	36.3636	33.3333	69.2308	80.9524	66.6667	66.6667	-0.111111	-0.1	NA	NA	NA	10154	10219
BU019	Caulobothrium sp.	trnE	67	28.3582	34.7826	36.3636	13.6364	71.6418	63.6364	63.6364	86.3636	-0.166667	-0.0526316	NA	NA	NA	4077	4144
BU019	Caulobothrium sp.	trnD	64	28.125	27.2727	28.5714	28.5714	71.875	71.4286	71.4286	71.4286	-0.173913	-0.111111	NA	NA	NA	11831	11895
BU019	Caulobothrium sp.	trnC	65	44.6154	31.8182	50	52.381	55.3846	66.6667	47.619	47.619	-0.166667	-0.103448	NA	NA	NA	2712	2777
BU019	Caulobothrium sp.	trnA	66	36.3636	22.7273	36.3636	50	63.6364	77.2727	63.6364	50	-0.285714	-0.333333	NA	NA	NA	11761	11827
BU019	Caulobothrium sp.	srrna	712	33.1461	36.1345	29.9578	33.3333	66.8539	63.7131	70.0422	66.6667	-0.147059	-0.262712	NA	NA	NA	2778	3490
BU019	Caulobothrium sp.	nad6	456	28.0702	27.6316	32.2368	24.3421	71.9298	72.3684	67.7632	75.6579	-0.390244	-0.234375	atg	taa	complete	4147	4603
BU019	Caulobothrium sp.	nad5	1569	32.0586	32.5048	35.9465	27.7247	67.9414	67.4952	64.0535	72.2753	-0.317073	-0.244533	atg	taa	complete	4985	6554
BU019	Caulobothrium sp.	nad4l	261	26.4368	26.4368	26.4368	26.4368	73.5632	73.5632	73.5632	73.5632	-0.322917	-0.188406	atg	tag	complete	8614	8875
BU019	Caulobothrium sp.	nad4	1251	35.2518	35.9712	37.4101	32.3741	64.7482	64.0288	62.5899	67.6259	-0.367901	-0.160998	gtg	tag	complete	8835	10086
BU019	Caulobothrium sp.	nad3	348	27.5862	30.1724	29.3103	23.2759	72.4138	69.8276	70.6897	76.7241	-0.412698	-0.333333	atg	tag	complete	13083	13431
BU019	Caulobothrium sp.	nad2	879	30.3754	29.3515	34.1297	27.6451	69.6246	70.6485	65.8703	72.3549	-0.408497	-0.363296	atg	tag	complete	10807	11686
BU019	Caulobothrium sp.	nad1	891	33.8945	38.7205	37.3737	25.5892	66.1055	61.2795	62.6263	74.4108	-0.33107	-0.284768	atg	tag	complete	11900	12791
BU019	Caulobothrium sp.	lrrna	959	32.1168	31.875	31.875	32.6019	67.8832	68.0251	68.0251	67.3981	-0.130568	-0.207792	NA	NA	NA	1753	2712
BU019	Caulobothrium sp.	cytb	1101	34.6957	38.4196	34.8774	30.7902	65.3043	61.5804	65.1226	69.2098	-0.307371	-0.235602	atg	tag	complete	7505	8606
BU019	Caulobothrium sp.	NCR	154	12.987	11.5385	15.6863	11.7647	87.013	90.1961	84.3137	88.2353	-0.149254	-0.6	NA	NA	NA	6554	6708
BU019	Caulobothrium sp.	cox3	645	31.4729	36.2791	32.5581	25.5814	68.5271	63.7209	67.4419	74.4186	-0.40724	-0.330049	gtg	taa	complete	6776	7421
BU019	Caulobothrium sp.	cox2	570	35.9649	38.4211	35.7895	33.6842	64.0351	61.5789	64.2105	66.3158	-0.194521	-0.2	atg	tag	complete	3498	4068
BU019	Caulobothrium sp.	cox1	1575	34.3492	35.4286	37.5238	30.0952	65.6508	64.5714	62.4762	69.9048	-0.286267	-0.279113	atg	taa	complete	60	1635
BU019	Caulobothrium sp.	atp6	516	31.5891	34.8837	34.8837	25	68.4109	65.1163	65.1163	75	-0.365439	-0.116564	atg	tag	complete	10285	10801
BU025	Rhinebothrium taeniuri	mitogenome	13598	35.7626	35.5394	36.0026	35.7458	64.2374	64.4528	64.0115	64.2542	-0.28838	-0.234629	NA	NA	NA	1	13598
BU025	Rhinebothrium taeniuri	trnY	58	22.4138	15	36.8421	15.7895	77.5862	84.2105	63.1579	84.2105	-0.0666667	-0.0769231	NA	NA	NA	4580	4638
BU025	Rhinebothrium taeniuri	trnW	67	41.791	34.7826	50	40.9091	58.209	68.1818	50	59.0909	-0.0769231	-0.142857	NA	NA	NA	13532	13599
BU025	Rhinebothrium taeniuri	trnV	62	32.2581	33.3333	38.0952	25	67.7419	65	60	75	-0.047619	-0.2	NA	NA	NA	11705	11767
BU025	Rhinebothrium taeniuri	trnT	64	32.8125	36.3636	28.5714	33.3333	67.1875	61.9048	71.4286	66.6667	-0.255814	-0.238095	NA	NA	NA	1613	1677
BU025	Rhinebothrium taeniuri	trnS2	64	34.375	31.8182	33.3333	38.0952	65.625	66.6667	66.6667	61.9048	-0.142857	-0.181818	NA	NA	NA	4672	4736
BU025	Rhinebothrium taeniuri	trnS1	59	35.5932	35	35	36.8421	64.4068	63.1579	63.1579	63.1579	-0.105263	-0.238095	NA	NA	NA	13462	13521
BU025	Rhinebothrium taeniuri	trnR	60	41.6667	55	35	35	58.3333	45	65	65	-0.0857143	-0.2	NA	NA	NA	4880	4940
BU025	Rhinebothrium taeniuri	trnQ	62	32.2581	33.3333	19.0476	45	67.7419	65	80	55	-0.428571	-0.5	NA	NA	NA	10101	10163
BU025	Rhinebothrium taeniuri	trnP	57	38.5965	36.8421	42.1053	36.8421	61.4035	63.1579	57.8947	63.1579	-0.371429	-0.454545	NA	NA	NA	12884	12941
BU025	Rhinebothrium taeniuri	trnN	65	41.5385	40.9091	54.5455	28.5714	58.4615	61.9048	47.619	71.4286	-0.0526316	-0.111111	NA	NA	NA	12809	12874
BU025	Rhinebothrium taeniuri	trnM	65	36.9231	36.3636	40.9091	33.3333	63.0769	61.9048	57.1429	66.6667	-0.0731707	0	NA	NA	NA	10222	10287
BU025	Rhinebothrium taeniuri	trnL2	65	33.8462	36.3636	31.8182	33.3333	66.1538	66.6667	66.6667	66.6667	-0.0697674	-0.272727	NA	NA	NA	4815	4880
BU025	Rhinebothrium taeniuri	trnL1	64	40.625	54.5455	28.5714	38.0952	59.375	42.8571	71.4286	61.9048	-0.157895	-0.153846	NA	NA	NA	4742	4806
BU025	Rhinebothrium taeniuri	trnK	64	46.875	36.3636	52.381	52.381	53.125	61.9048	47.619	47.619	-0.294118	-0.0666667	NA	NA	NA	13039	13103
BU025	Rhinebothrium taeniuri	trnI	67	35.8209	47.8261	40.9091	18.1818	64.1791	50	59.0909	81.8182	-0.116279	-0.25	NA	NA	NA	12957	13024
BU025	Rhinebothrium taeniuri	trnH	65	27.6923	27.2727	22.7273	33.3333	72.3077	71.4286	76.1905	66.6667	-0.319149	-0.444444	NA	NA	NA	7414	7479
BU025	Rhinebothrium taeniuri	trnG	67	23.8806	21.7391	18.1818	31.8182	76.1194	77.2727	81.8182	68.1818	-0.0196078	-0.125	NA	NA	NA	6695	6762
BU025	Rhinebothrium taeniuri	trnF	66	37.8788	36.3636	50	27.2727	62.1212	63.6364	50	72.7273	-0.219512	-0.36	NA	NA	NA	10160	10226
BU025	Rhinebothrium taeniuri	trnE	71	33.8028	33.3333	37.5	30.4348	66.1972	65.2174	60.8696	69.5652	-0.234043	-0.166667	NA	NA	NA	4042	4113
BU025	Rhinebothrium taeniuri	trnD	65	33.8462	31.8182	31.8182	38.0952	66.1538	71.4286	66.6667	61.9048	-0.0697674	-0.272727	NA	NA	NA	11849	11914
BU025	Rhinebothrium taeniuri	trnC	69	40.5797	34.7826	43.4783	43.4783	59.4203	65.2174	56.5217	56.5217	-0.219512	-0.142857	NA	NA	NA	2645	2714
BU025	Rhinebothrium taeniuri	trnA	66	34.8485	45.4545	22.7273	36.3636	65.1515	54.5455	77.2727	63.6364	-0.255814	-0.391304	NA	NA	NA	11772	11838
BU025	Rhinebothrium taeniuri	srrna	708	36.5819	36.4407	36.4407	36.8644	63.4181	63.5593	63.5593	63.1356	-0.158129	-0.212355	NA	NA	NA	2713	3421
BU025	Rhinebothrium taeniuri	nad6	456	34.8684	32.2368	32.2368	40.1316	65.1316	67.7632	67.7632	59.8684	-0.441077	-0.345912	atg	tag	complete	4116	4572
BU025	Rhinebothrium taeniuri	nad5	1569	34.2894	34.7992	35.5641	32.5048	65.7106	65.2008	64.4359	67.4952	-0.307468	-0.219331	atg	taa	complete	4943	6512
BU025	Rhinebothrium taeniuri	nad4l	261	30.2682	32.1839	26.4368	32.1839	69.7318	67.8161	73.5632	67.8161	-0.285714	-0.164557	atg	tag	complete	8587	8848
BU025	Rhinebothrium taeniuri	nad4	1251	36.6107	36.4508	36.6906	36.6906	63.3893	63.5492	63.3094	63.3094	-0.379571	-0.19214	atg	tag	complete	8848	10099
BU025	Rhinebothrium taeniuri	nad3	348	33.3333	33.6207	32.7586	33.6207	66.6667	66.3793	67.2414	66.3793	-0.422414	-0.293103	atg	taa	complete	13106	13454
BU025	Rhinebothrium taeniuri	nad2	879	34.6985	30.0341	35.4949	38.5666	65.3015	69.9659	64.5051	61.4334	-0.442509	-0.265574	atg	tag	complete	10811	11690
BU025	Rhinebothrium taeniuri	nad1	891	37.8227	40.0673	37.3737	36.0269	62.1773	59.9327	62.6263	63.9731	-0.400722	-0.335312	atg	tag	complete	11917	12808
BU025	Rhinebothrium taeniuri	lrrna	962	36.4865	35.2025	36.1371	38.125	63.5135	64.6875	63.75	61.875	-0.145663	-0.168091	NA	NA	NA	1683	2645
BU025	Rhinebothrium taeniuri	cytb	1095	37.0776	40	35.0685	36.1644	62.9224	60	64.9315	63.8356	-0.256894	-0.187192	atg	taa	complete	7490	8585
BU025	Rhinebothrium taeniuri	NCR	183	22.9508	26.2295	18.0328	24.5902	77.0492	73.7705	81.9672	75.4098	0.035461	-0.619048	NA	NA	NA	6512	6695
BU025	Rhinebothrium taeniuri	cox3	645	34.8837	36.7442	33.4884	34.4186	65.1163	63.2558	66.5116	65.5814	-0.347619	-0.244444	gtg	tag	complete	6765	7410
BU025	Rhinebothrium taeniuri	cox2	570	38.0702	39.4737	35.7895	38.9474	61.9298	60.5263	64.2105	61.0526	-0.229462	-0.198157	atg	taa	complete	3447	4017
BU025	Rhinebothrium taeniuri	cox1	1647	37.5835	38.0692	38.2514	36.4299	62.4165	61.9308	61.7486	63.5701	-0.287938	-0.263328	atg	taa	complete	1	1648
BU025	Rhinebothrium taeniuri	atp6	516	35.6589	40.6977	31.9767	34.3023	64.3411	59.3023	68.0233	65.6977	-0.36747	-0.173913	atg	tag	complete	10291	10807
BU026	Rhinebothrium sp.	mitogenome	13442	34.6079	34.2111	34.9252	34.6875	65.3921	65.7812	65.0893	65.3125	-0.247782	-0.186156	NA	NA	NA	1	13442
BU026	Rhinebothrium sp.	trnY	59	25.4237	20	30	26.3158	74.5763	78.9474	68.4211	73.6842	0	-0.2	NA	NA	NA	4522	4581
BU026	Rhinebothrium sp.	trnW	65	35.3846	40.9091	45.4545	19.0476	64.6154	57.1429	57.1429	80.9524	0.047619	-0.217391	NA	NA	NA	13378	13443
BU026	Rhinebothrium sp.	trnV	64	23.4375	31.8182	4.7619	33.3333	76.5625	66.6667	95.2381	66.6667	-0.0204082	-0.0666667	NA	NA	NA	11573	11637
BU026	Rhinebothrium sp.	trnT	63	31.746	28.5714	33.3333	33.3333	68.254	71.4286	66.6667	66.6667	-0.0232558	-0.1	NA	NA	NA	1594	1657
BU026	Rhinebothrium sp.	trnS2	65	21.5385	22.7273	22.7273	19.0476	78.4615	76.1905	76.1905	80.9524	-0.0980392	-0.142857	NA	NA	NA	4593	4658
BU026	Rhinebothrium sp.	trnS1	59	32.2034	30	35	31.5789	67.7966	68.4211	63.1579	68.4211	-0.1	0.0526316	NA	NA	NA	13319	13378
BU026	Rhinebothrium sp.	trnR	54	46.2963	50	44.4444	44.4444	53.7037	50	55.5556	55.5556	-0.172414	-0.2	NA	NA	NA	4817	4871
BU026	Rhinebothrium sp.	trnQ	62	35.4839	28.5714	28.5714	50	64.5161	70	70	50	-0.4	-0.272727	NA	NA	NA	9985	10047
BU026	Rhinebothrium sp.	trnP	63	39.6825	47.619	47.619	23.8095	60.3175	52.381	52.381	76.1905	-0.157895	-0.36	NA	NA	NA	12765	12828
BU026	Rhinebothrium sp.	trnN	65	35.3846	31.8182	45.4545	28.5714	64.6154	71.4286	57.1429	71.4286	-0.0952381	-0.130435	NA	NA	NA	12682	12747
BU026	Rhinebothrium sp.	trnM	66	51.5152	40.9091	59.0909	54.5455	48.4848	59.0909	40.9091	45.4545	-0.1875	-0.117647	NA	NA	NA	10105	10171
BU026	Rhinebothrium sp.	trnL2	65	38.4615	45.4545	36.3636	33.3333	61.5385	57.1429	61.9048	66.6667	-0.2	-0.2	NA	NA	NA	4744	4809
BU026	Rhinebothrium sp.	trnL1	65	41.5385	54.5455	40.9091	28.5714	58.4615	47.619	57.1429	71.4286	-0.210526	-0.259259	NA	NA	NA	4669	4734
BU026	Rhinebothrium sp.	trnK	65	38.4615	27.2727	45.4545	42.8571	61.5385	76.1905	52.381	57.1429	-0.2	0.04	NA	NA	NA	12904	12969
BU026	Rhinebothrium sp.	trnI	66	36.3636	50	36.3636	22.7273	63.6364	50	63.6364	77.2727	-0.0952381	-0.333333	NA	NA	NA	12830	12896
BU026	Rhinebothrium sp.	trnH	66	33.3333	27.2727	31.8182	40.9091	66.6667	72.7273	68.1818	59.0909	-0.0454545	-0.363636	NA	NA	NA	7334	7400
BU026	Rhinebothrium sp.	trnG	64	29.6875	22.7273	28.5714	38.0952	70.3125	76.1905	71.4286	61.9048	-0.111111	-0.0526316	NA	NA	NA	6619	6683
BU026	Rhinebothrium sp.	trnF	65	35.3846	36.3636	31.8182	38.0952	64.6154	61.9048	66.6667	61.9048	-0.190476	-0.304348	NA	NA	NA	10044	10109
BU026	Rhinebothrium sp.	trnE	64	37.5	45.4545	19.0476	47.619	62.5	52.381	80.9524	52.381	-0.15	-0.25	NA	NA	NA	3996	4060
BU026	Rhinebothrium sp.	trnD	64	34.375	40.9091	19.0476	42.8571	65.625	57.1429	80.9524	57.1429	-0.142857	0	NA	NA	NA	11710	11774
BU026	Rhinebothrium sp.	trnC	63	36.5079	42.8571	42.8571	23.8095	63.4921	57.1429	57.1429	76.1905	-0.05	-0.0434783	NA	NA	NA	2633	2696
BU026	Rhinebothrium sp.	trnA	63	36.5079	42.8571	33.3333	33.3333	63.4921	57.1429	66.6667	66.6667	0.05	-0.391304	NA	NA	NA	11640	11703
BU026	Rhinebothrium sp.	srrna	714	32.9132	34.0336	31.0924	33.6134	67.0868	65.9664	68.9076	66.3866	-0.118998	-0.259574	NA	NA	NA	2698	3412
BU026	Rhinebothrium sp.	nad6	456	33.3333	27.6316	36.8421	35.5263	66.6667	72.3684	63.1579	64.4737	-0.414474	-0.210526	atg	tag	complete	4060	4516
BU026	Rhinebothrium sp.	nad5	1572	36.0687	37.7863	37.5954	32.8244	63.9313	62.2137	62.4046	67.1756	-0.255721	-0.202822	atg	taa	complete	4872	6444
BU026	Rhinebothrium sp.	nad4l	261	30.2682	34.4828	28.7356	27.5862	69.7318	65.5172	71.2644	72.4138	-0.318681	-0.21519	atg	taa	complete	8503	8764
BU026	Rhinebothrium sp.	nad4	1254	35.8852	36.1244	38.5167	33.0144	64.1148	63.8756	61.4833	66.9856	-0.233831	-0.142222	atg	taa	complete	8724	9978
BU026	Rhinebothrium sp.	nad3	348	31.6092	34.4828	28.4483	31.8966	68.3908	65.5172	71.5517	68.1034	-0.453782	-0.254545	atg	tag	complete	12973	13321
BU026	Rhinebothrium sp.	nad2	876	34.7032	32.8767	36.6438	34.589	65.2968	67.1233	63.3562	65.411	-0.36014	-0.184211	atg	tag	complete	10690	11566
BU026	Rhinebothrium sp.	nad1	891	34.5679	35.6902	36.7003	31.3131	65.4321	64.3098	63.2997	68.6869	-0.276158	-0.25974	atg	tag	complete	11774	12665
BU026	Rhinebothrium sp.	lrrna	976	34.3238	32.2086	32.6154	38.1538	65.6762	67.6923	67.3846	61.8462	-0.188768	-0.18209	NA	NA	NA	1657	2633
BU026	Rhinebothrium sp.	cytb	1095	35.7991	40.8219	34.2466	32.3288	64.2009	59.1781	65.7534	67.6712	-0.271693	-0.183673	atg	taa	complete	7404	8499
BU026	Rhinebothrium sp.	NCR	175	18.8571	8.47458	18.9655	29.3103	81.1429	91.3793	81.0345	70.6897	0.140845	0.151515	NA	NA	NA	6444	6619
BU026	Rhinebothrium sp.	cox3	645	35.0388	38.1395	36.7442	30.2326	64.9612	61.8605	63.2558	69.7674	-0.331742	-0.20354	gtg	taa	complete	6686	7331
BU026	Rhinebothrium sp.	cox2	570	36.4912	42.6316	36.3158	30.5263	63.5088	57.3684	63.6842	69.4737	-0.18232	-0.134615	atg	tag	complete	3422	3992
BU026	Rhinebothrium sp.	cox1	1590	35.5346	39.434	39.8113	27.3585	64.4654	60.566	60.1887	72.6415	-0.289756	-0.210619	atg	taa	complete	1	1591
BU026	Rhinebothrium sp.	atp6	516	32.1705	34.8837	34.3023	27.3256	67.8295	65.1163	65.6977	72.6744	-0.36	-0.0120482	atg	taa	complete	10174	10690
BU027	Rhinebothrium sp.	mitogenome	13544	35.7575	36.1683	36.3012	34.8028	64.2425	63.8237	63.7129	65.1972	-0.287438	-0.234359	NA	NA	NA	1	13544
BU027	Rhinebothrium sp.	trnY	58	27.5862	20	42.1053	21.0526	72.4138	78.9474	57.8947	78.9474	0.047619	0	NA	NA	NA	4580	4638
BU027	Rhinebothrium sp.	trnW	67	41.791	34.7826	50	40.9091	58.209	68.1818	50	59.0909	-0.0769231	-0.142857	NA	NA	NA	13478	13545
BU027	Rhinebothrium sp.	trnV	62	32.2581	33.3333	38.0952	25	67.7419	65	60	75	-0.047619	-0.2	NA	NA	NA	11655	11717
BU027	Rhinebothrium sp.	trnT	64	32.8125	36.3636	28.5714	33.3333	67.1875	61.9048	71.4286	66.6667	-0.255814	-0.238095	NA	NA	NA	1613	1677
BU027	Rhinebothrium sp.	trnS2	64	34.375	31.8182	33.3333	38.0952	65.625	66.6667	66.6667	61.9048	-0.142857	-0.181818	NA	NA	NA	4662	4726
BU027	Rhinebothrium sp.	trnS1	59	35.5932	35	35	36.8421	64.4068	63.1579	63.1579	63.1579	-0.105263	-0.238095	NA	NA	NA	13408	13467
BU027	Rhinebothrium sp.	trnR	60	41.6667	55	35	35	58.3333	45	65	65	-0.0857143	-0.2	NA	NA	NA	4870	4930
BU027	Rhinebothrium sp.	trnQ	62	32.2581	33.3333	19.0476	45	67.7419	65	80	55	-0.428571	-0.5	NA	NA	NA	10051	10113
BU027	Rhinebothrium sp.	trnP	57	38.5965	36.8421	42.1053	36.8421	61.4035	63.1579	57.8947	63.1579	-0.371429	-0.454545	NA	NA	NA	12834	12891
BU027	Rhinebothrium sp.	trnN	65	41.5385	40.9091	54.5455	28.5714	58.4615	61.9048	47.619	71.4286	-0.0526316	-0.111111	NA	NA	NA	12759	12824
BU027	Rhinebothrium sp.	trnM	65	36.9231	36.3636	40.9091	33.3333	63.0769	61.9048	57.1429	66.6667	-0.0731707	0	NA	NA	NA	10172	10237
BU027	Rhinebothrium sp.	trnL2	65	33.8462	36.3636	31.8182	33.3333	66.1538	66.6667	66.6667	66.6667	-0.0697674	-0.272727	NA	NA	NA	4805	4870
BU027	Rhinebothrium sp.	trnL1	64	40.625	54.5455	28.5714	38.0952	59.375	42.8571	71.4286	61.9048	-0.157895	-0.153846	NA	NA	NA	4732	4796
BU027	Rhinebothrium sp.	trnK	64	46.875	36.3636	52.381	52.381	53.125	61.9048	47.619	47.619	-0.294118	-0.0666667	NA	NA	NA	12985	13049
BU027	Rhinebothrium sp.	trnI	67	35.8209	47.8261	40.9091	18.1818	64.1791	50	59.0909	81.8182	-0.116279	-0.25	NA	NA	NA	12907	12974
BU027	Rhinebothrium sp.	trnH	65	27.6923	27.2727	22.7273	33.3333	72.3077	71.4286	76.1905	66.6667	-0.319149	-0.444444	NA	NA	NA	7404	7469
BU027	Rhinebothrium sp.	trnG	67	25.3731	26.087	18.1818	31.8182	74.6269	72.7273	81.8182	68.1818	0	-0.176471	NA	NA	NA	6685	6752
BU027	Rhinebothrium sp.	trnF	66	37.8788	36.3636	50	27.2727	62.1212	63.6364	50	72.7273	-0.219512	-0.36	NA	NA	NA	10110	10176
BU027	Rhinebothrium sp.	trnE	71	33.8028	33.3333	37.5	30.4348	66.1972	65.2174	60.8696	69.5652	-0.234043	-0.166667	NA	NA	NA	4042	4113
BU027	Rhinebothrium sp.	trnD	65	33.8462	31.8182	31.8182	38.0952	66.1538	71.4286	66.6667	61.9048	-0.0697674	-0.272727	NA	NA	NA	11799	11864
BU027	Rhinebothrium sp.	trnC	69	40.5797	34.7826	43.4783	43.4783	59.4203	65.2174	56.5217	56.5217	-0.219512	-0.142857	NA	NA	NA	2645	2714
BU027	Rhinebothrium sp.	trnA	66	34.8485	45.4545	22.7273	36.3636	65.1515	54.5455	77.2727	63.6364	-0.255814	-0.391304	NA	NA	NA	11722	11788
BU027	Rhinebothrium sp.	srrna	708	36.5819	36.4407	36.4407	36.8644	63.4181	63.5593	63.5593	63.1356	-0.158129	-0.212355	NA	NA	NA	2713	3421
BU027	Rhinebothrium sp.	nad6	456	35.307	31.5789	32.2368	42.1053	64.693	68.4211	67.7632	57.8947	-0.444068	-0.341615	atg	tag	complete	4116	4572
BU027	Rhinebothrium sp.	nad5	1569	34.4168	34.9904	35.5641	32.696	65.5832	65.0096	64.4359	67.304	-0.306122	-0.211111	atg	taa	complete	4933	6502
BU027	Rhinebothrium sp.	nad4l	261	30.2682	32.1839	26.4368	32.1839	69.7318	67.8161	73.5632	67.8161	-0.285714	-0.164557	atg	tag	complete	8577	8838
BU027	Rhinebothrium sp.	nad4	1251	36.6107	36.211	36.6906	36.9305	63.3893	63.789	63.3094	63.0695	-0.382093	-0.196507	atg	tag	complete	8798	10049
BU027	Rhinebothrium sp.	nad3	348	33.908	33.6207	32.7586	35.3448	66.092	66.3793	67.2414	64.6552	-0.426087	-0.288136	atg	taa	complete	13052	13400
BU027	Rhinebothrium sp.	nad2	879	34.471	29.3515	35.4949	38.5666	65.529	70.6485	64.5051	61.4334	-0.4375	-0.267327	atg	tag	complete	10761	11640
BU027	Rhinebothrium sp.	nad1	891	37.9349	39.7306	37.3737	36.7003	62.0651	60.2694	62.6263	63.2997	-0.399638	-0.331361	atg	tag	complete	11867	12758
BU027	Rhinebothrium sp.	lrrna	961	36.2123	36.1371	37.5	35	63.7877	63.75	62.5	65	-0.138662	-0.16092	NA	NA	NA	1684	2645
BU027	Rhinebothrium sp.	cytb	1095	36.9863	40	35.0685	35.8904	63.0137	60	64.9315	64.1096	-0.257971	-0.190123	atg	taa	complete	7480	8575
BU027	Rhinebothrium sp.	NCR	183	22.9508	26.2295	18.0328	24.5902	77.0492	73.7705	81.9672	75.4098	0.035461	-0.619048	NA	NA	NA	6502	6685
BU027	Rhinebothrium sp.	cox3	645	35.0388	37.2093	33.4884	34.4186	64.9612	62.7907	66.5116	65.5814	-0.350835	-0.238938	gtg	tag	complete	6755	7400
BU027	Rhinebothrium sp.	cox2	570	37.8947	39.4737	35.2632	38.9474	62.1053	60.5263	64.7368	61.0526	-0.225989	-0.194444	atg	taa	complete	3447	4017
BU027	Rhinebothrium sp.	cox1	1647	37.6442	38.4335	38.2514	36.2477	62.3558	61.5665	61.7486	63.7523	-0.287244	-0.258065	atg	taa	complete	1	1648
BU027	Rhinebothrium sp.	atp6	516	35.4651	40.6977	31.9767	33.7209	64.5349	59.3023	68.0233	66.2791	-0.363363	-0.169399	atg	tag	complete	10241	10757
BU028	Rhinebothrium taeniuri	mitogenome	13459	34.6683	34.0316	35.934	34.0392	65.3317	65.9831	64.066	65.9608	-0.246446	-0.182598	NA	NA	NA	1	13459
BU028	Rhinebothrium taeniuri	trnY	61	22.9508	23.8095	30	15	77.0492	75	70	85	0.0212766	-0.285714	NA	NA	NA	4522	4583
BU028	Rhinebothrium taeniuri	trnW	65	35.3846	40.9091	45.4545	19.0476	64.6154	57.1429	57.1429	80.9524	0.047619	-0.217391	NA	NA	NA	13395	13460
BU028	Rhinebothrium taeniuri	trnV	64	23.4375	31.8182	4.7619	33.3333	76.5625	66.6667	95.2381	66.6667	-0.0204082	-0.0666667	NA	NA	NA	11590	11654
BU028	Rhinebothrium taeniuri	trnT	63	31.746	28.5714	33.3333	33.3333	68.254	71.4286	66.6667	66.6667	-0.0232558	-0.1	NA	NA	NA	1594	1657
BU028	Rhinebothrium taeniuri	trnS2	65	23.0769	22.7273	22.7273	23.8095	76.9231	76.1905	76.1905	76.1905	-0.12	-0.2	NA	NA	NA	4628	4693
BU028	Rhinebothrium taeniuri	trnS1	59	32.2034	30	35	31.5789	67.7966	68.4211	63.1579	68.4211	-0.1	0.0526316	NA	NA	NA	13336	13395
BU028	Rhinebothrium taeniuri	trnR	54	46.2963	50	44.4444	44.4444	53.7037	50	55.5556	55.5556	-0.172414	-0.2	NA	NA	NA	4852	4906
BU028	Rhinebothrium taeniuri	trnQ	62	37.0968	28.5714	33.3333	50	62.9032	70	65	50	-0.384615	-0.217391	NA	NA	NA	10002	10064
BU028	Rhinebothrium taeniuri	trnP	63	39.6825	47.619	47.619	23.8095	60.3175	52.381	52.381	76.1905	-0.157895	-0.36	NA	NA	NA	12782	12845
BU028	Rhinebothrium taeniuri	trnN	65	35.3846	31.8182	45.4545	28.5714	64.6154	71.4286	57.1429	71.4286	-0.0952381	-0.130435	NA	NA	NA	12699	12764
BU028	Rhinebothrium taeniuri	trnM	66	50	40.9091	54.5455	54.5455	50	59.0909	45.4545	45.4545	-0.151515	-0.0909091	NA	NA	NA	10122	10188
BU028	Rhinebothrium taeniuri	trnL2	65	38.4615	45.4545	36.3636	33.3333	61.5385	57.1429	61.9048	66.6667	-0.2	-0.2	NA	NA	NA	4779	4844
BU028	Rhinebothrium taeniuri	trnL1	65	41.5385	54.5455	40.9091	28.5714	58.4615	47.619	57.1429	71.4286	-0.210526	-0.259259	NA	NA	NA	4704	4769
BU028	Rhinebothrium taeniuri	trnK	65	38.4615	27.2727	45.4545	42.8571	61.5385	76.1905	52.381	57.1429	-0.2	0.04	NA	NA	NA	12921	12986
BU028	Rhinebothrium taeniuri	trnI	66	36.3636	50	36.3636	22.7273	63.6364	50	63.6364	77.2727	-0.0952381	-0.333333	NA	NA	NA	12847	12913
BU028	Rhinebothrium taeniuri	trnH	66	33.3333	27.2727	31.8182	40.9091	66.6667	72.7273	68.1818	59.0909	-0.0454545	-0.363636	NA	NA	NA	7351	7417
BU028	Rhinebothrium taeniuri	trnG	64	31.25	22.7273	28.5714	42.8571	68.75	76.1905	71.4286	57.1429	-0.0909091	0	NA	NA	NA	6636	6700
BU028	Rhinebothrium taeniuri	trnF	65	35.3846	36.3636	31.8182	38.0952	64.6154	61.9048	66.6667	61.9048	-0.190476	-0.304348	NA	NA	NA	10061	10126
BU028	Rhinebothrium taeniuri	trnE	64	37.5	45.4545	19.0476	47.619	62.5	52.381	80.9524	52.381	-0.15	-0.25	NA	NA	NA	3996	4060
BU028	Rhinebothrium taeniuri	trnD	64	34.375	40.9091	19.0476	42.8571	65.625	57.1429	80.9524	57.1429	-0.142857	0	NA	NA	NA	11727	11791
BU028	Rhinebothrium taeniuri	trnC	63	36.5079	42.8571	42.8571	23.8095	63.4921	57.1429	57.1429	76.1905	-0.05	-0.0434783	NA	NA	NA	2633	2696
BU028	Rhinebothrium taeniuri	trnA	63	36.5079	42.8571	33.3333	33.3333	63.4921	57.1429	66.6667	66.6667	0.05	-0.391304	NA	NA	NA	11657	11720
BU028	Rhinebothrium taeniuri	srrna	714	32.9132	34.0336	31.5126	33.1933	67.0868	65.9664	68.4874	66.8067	-0.114823	-0.251064	NA	NA	NA	2698	3412
BU028	Rhinebothrium taeniuri	nad6	456	33.7719	27.6316	36.8421	36.8421	66.2281	72.3684	63.1579	63.1579	-0.417219	-0.181818	atg	tag	complete	4060	4516
BU028	Rhinebothrium taeniuri	nad5	1572	36.3232	37.7863	37.4046	33.7786	63.6768	62.2137	62.5954	66.2214	-0.254745	-0.204904	atg	taa	complete	4907	6479
BU028	Rhinebothrium taeniuri	nad4l	261	30.2682	34.4828	28.7356	27.5862	69.7318	65.5172	71.2644	72.4138	-0.318681	-0.21519	atg	taa	complete	8520	8781
BU028	Rhinebothrium taeniuri	nad4	1254	35.8852	35.8852	38.756	33.0144	64.1148	64.1148	61.244	66.9856	-0.233831	-0.142222	atg	taa	complete	8741	9995
BU028	Rhinebothrium taeniuri	nad3	348	31.0345	32.7586	28.4483	31.8966	68.9655	67.2414	71.5517	68.1034	-0.45	-0.259259	atg	tag	complete	12990	13338
BU028	Rhinebothrium taeniuri	nad2	876	34.2466	32.8767	36.6438	33.2192	65.7534	67.1233	63.3562	66.7808	-0.361111	-0.193333	atg	tag	complete	10707	11583
BU028	Rhinebothrium taeniuri	nad1	891	35.1291	36.3636	36.7003	32.3232	64.8709	63.6364	63.2997	67.6768	-0.273356	-0.246006	atg	tag	complete	11791	12682
BU028	Rhinebothrium taeniuri	lrrna	976	34.2213	32.2086	32	38.4615	65.7787	67.6923	68	61.5385	-0.183801	-0.173653	NA	NA	NA	1657	2633
BU028	Rhinebothrium taeniuri	cytb	1095	35.7991	40.8219	34.2466	32.3288	64.2009	59.1781	65.7534	67.6712	-0.271693	-0.178571	atg	taa	complete	7421	8516
BU028	Rhinebothrium taeniuri	NCR	157	19.1083	9.43396	19.2308	28.8462	80.8917	90.3846	80.7692	71.1538	0.11811	0.133333	NA	NA	NA	6479	6636
BU028	Rhinebothrium taeniuri	cox3	645	35.1938	39.0698	36.7442	29.7674	64.8062	60.9302	63.2558	70.2326	-0.334928	-0.215859	gtg	taa	complete	6703	7348
BU028	Rhinebothrium taeniuri	cox2	570	36.1404	42.1053	36.3158	30	63.8596	57.8947	63.6842	70	-0.192308	-0.15534	atg	tag	complete	3422	3992
BU028	Rhinebothrium taeniuri	cox1	1590	35.7233	39.6226	39.8113	27.7358	64.2767	60.3774	60.1887	72.2642	-0.291585	-0.200704	atg	taa	complete	1	1591
BU028	Rhinebothrium taeniuri	atp6	516	32.7519	34.8837	34.3023	29.0698	67.2481	65.1163	65.6977	70.9302	-0.360231	0.00591716	atg	taa	complete	10191	10707
BU029	Rhinebothrium sp.	mitogenome	13581	35.7779	35.0121	36.8014	35.5202	64.2221	64.9879	63.1986	64.4798	-0.287778	-0.232352	NA	NA	NA	1	13581
BU029	Rhinebothrium sp.	trnY	58	31.0345	25	42.1053	26.3158	68.9655	73.6842	57.8947	73.6842	0.05	0	NA	NA	NA	4580	4638
BU029	Rhinebothrium sp.	trnW	67	43.2836	34.7826	54.5455	40.9091	56.7164	68.1818	45.4545	59.0909	-0.0526316	-0.103448	NA	NA	NA	13515	13582
BU029	Rhinebothrium sp.	trnV	62	33.871	33.3333	42.8571	25	66.129	65	55	75	-0.0243902	-0.142857	NA	NA	NA	11689	11751
BU029	Rhinebothrium sp.	trnT	64	32.8125	36.3636	28.5714	33.3333	67.1875	61.9048	71.4286	66.6667	-0.255814	-0.238095	NA	NA	NA	1613	1677
BU029	Rhinebothrium sp.	trnS2	64	34.375	31.8182	33.3333	38.0952	65.625	66.6667	66.6667	61.9048	-0.142857	-0.181818	NA	NA	NA	4696	4760
BU029	Rhinebothrium sp.	trnS1	59	35.5932	35	35	36.8421	64.4068	63.1579	63.1579	63.1579	-0.105263	-0.238095	NA	NA	NA	13445	13504
BU029	Rhinebothrium sp.	trnR	60	41.6667	55	35	35	58.3333	45	65	65	-0.0857143	-0.2	NA	NA	NA	4904	4964
BU029	Rhinebothrium sp.	trnQ	62	32.2581	33.3333	19.0476	45	67.7419	65	80	55	-0.428571	-0.5	NA	NA	NA	10085	10147
BU029	Rhinebothrium sp.	trnP	57	38.5965	36.8421	42.1053	36.8421	61.4035	63.1579	57.8947	63.1579	-0.371429	-0.454545	NA	NA	NA	12868	12925
BU029	Rhinebothrium sp.	trnN	65	41.5385	40.9091	54.5455	28.5714	58.4615	61.9048	47.619	71.4286	-0.0526316	-0.111111	NA	NA	NA	12793	12858
BU029	Rhinebothrium sp.	trnM	65	36.9231	36.3636	40.9091	33.3333	63.0769	61.9048	57.1429	66.6667	-0.0731707	0	NA	NA	NA	10206	10271
BU029	Rhinebothrium sp.	trnL2	65	33.8462	36.3636	31.8182	33.3333	66.1538	66.6667	66.6667	66.6667	-0.0697674	-0.272727	NA	NA	NA	4839	4904
BU029	Rhinebothrium sp.	trnL1	64	40.625	54.5455	28.5714	38.0952	59.375	42.8571	71.4286	61.9048	-0.157895	-0.153846	NA	NA	NA	4766	4830
BU029	Rhinebothrium sp.	trnK	64	46.875	36.3636	52.381	52.381	53.125	61.9048	47.619	47.619	-0.294118	-0.0666667	NA	NA	NA	13022	13086
BU029	Rhinebothrium sp.	trnI	67	35.8209	47.8261	40.9091	18.1818	64.1791	50	59.0909	81.8182	-0.116279	-0.25	NA	NA	NA	12941	13008
BU029	Rhinebothrium sp.	trnH	65	27.6923	27.2727	22.7273	33.3333	72.3077	71.4286	76.1905	66.6667	-0.319149	-0.444444	NA	NA	NA	7438	7503
BU029	Rhinebothrium sp.	trnG	67	25.3731	26.087	18.1818	31.8182	74.6269	72.7273	81.8182	68.1818	0	-0.176471	NA	NA	NA	6719	6786
BU029	Rhinebothrium sp.	trnF	66	37.8788	36.3636	50	27.2727	62.1212	63.6364	50	72.7273	-0.219512	-0.36	NA	NA	NA	10144	10210
BU029	Rhinebothrium sp.	trnE	71	33.8028	33.3333	37.5	30.4348	66.1972	65.2174	60.8696	69.5652	-0.234043	-0.166667	NA	NA	NA	4042	4113
BU029	Rhinebothrium sp.	trnD	65	32.3077	31.8182	31.8182	33.3333	67.6923	71.4286	66.6667	66.6667	-0.0909091	-0.238095	NA	NA	NA	11833	11898
BU029	Rhinebothrium sp.	trnC	69	40.5797	34.7826	43.4783	43.4783	59.4203	65.2174	56.5217	56.5217	-0.219512	-0.142857	NA	NA	NA	2645	2714
BU029	Rhinebothrium sp.	trnA	66	34.8485	45.4545	22.7273	36.3636	65.1515	54.5455	77.2727	63.6364	-0.255814	-0.391304	NA	NA	NA	11756	11822
BU029	Rhinebothrium sp.	srrna	714	36.8347	36.5546	36.9748	36.9748	63.1653	63.4454	63.0252	63.0252	-0.157428	-0.209125	NA	NA	NA	2714	3428
BU029	Rhinebothrium sp.	nad6	456	35.5263	31.5789	32.2368	42.7632	64.4737	68.4211	67.7632	57.2368	-0.442177	-0.333333	atg	tag	complete	4116	4572
BU029	Rhinebothrium sp.	nad5	1569	34.2894	34.608	35.5641	32.696	65.7106	65.392	64.4359	67.304	-0.305529	-0.215613	atg	taa	complete	4967	6536
BU029	Rhinebothrium sp.	nad4l	261	30.6513	32.1839	26.4368	33.3333	69.3487	67.8161	73.5632	66.6667	-0.292818	-0.175	atg	tag	complete	8611	8872
BU029	Rhinebothrium sp.	nad4	1251	36.5308	36.4508	36.6906	36.4508	63.4692	63.5492	63.3094	63.5492	-0.38539	-0.199125	atg	tag	complete	8832	10083
BU029	Rhinebothrium sp.	nad3	348	33.6207	33.6207	32.7586	34.4828	66.3793	66.3793	67.2414	65.5172	-0.411255	-0.282051	atg	taa	complete	13089	13437
BU029	Rhinebothrium sp.	nad2	879	33.9022	29.6928	35.4949	36.5188	66.0978	70.3072	64.5051	63.4812	-0.442341	-0.288591	atg	tag	complete	10795	11674
BU029	Rhinebothrium sp.	nad1	891	38.0471	39.7306	37.3737	37.037	61.9529	60.2694	62.6263	62.963	-0.402174	-0.321534	atg	tag	complete	11901	12792
BU029	Rhinebothrium sp.	lrrna	962	36.4865	35.2025	36.4486	37.8125	63.5135	64.6875	63.4375	62.1875	-0.139116	-0.156695	NA	NA	NA	1683	2645
BU029	Rhinebothrium sp.	cytb	1095	36.8037	40	35.0685	35.3425	63.1963	60	64.9315	64.6575	-0.254335	-0.181141	atg	taa	complete	7514	8609
BU029	Rhinebothrium sp.	NCR	183	22.9508	26.2295	18.0328	24.5902	77.0492	73.7705	81.9672	75.4098	0.035461	-0.619048	NA	NA	NA	6536	6719
BU029	Rhinebothrium sp.	cox3	645	35.1938	36.7442	33.4884	35.3488	64.8062	63.2558	66.5116	64.6512	-0.354067	-0.242291	gtg	tag	complete	6789	7434
BU029	Rhinebothrium sp.	cox2	570	37.8947	38.9474	35.7895	38.9474	62.1053	61.0526	64.2105	61.0526	-0.231638	-0.203704	atg	taa	complete	3447	4017
BU029	Rhinebothrium sp.	cox1	1647	37.5835	38.2514	38.2514	36.2477	62.4165	61.7486	61.7486	63.7523	-0.284047	-0.247173	atg	taa	complete	1	1648
BU029	Rhinebothrium sp.	atp6	516	35.6589	40.1163	31.9767	34.8837	64.3411	59.8837	68.0233	65.1163	-0.36747	-0.173913	atg	tag	complete	10275	10791
BU030	Rhinebothrium sp.	mitogenome	13545	34.8763	35.0166	35.8804	33.732	65.1237	64.9834	64.1196	66.268	-0.250652	-0.198984	NA	NA	NA	1	13545
BU030	Rhinebothrium sp.	trnY	59	23.7288	15	35	21.0526	76.2712	84.2105	63.1579	78.9474	0.0222222	-0.285714	NA	NA	NA	4523	4582
BU030	Rhinebothrium sp.	trnW	65	36.9231	40.9091	50	19.0476	63.0769	57.1429	52.381	80.9524	0.0243902	-0.166667	NA	NA	NA	13481	13546
BU030	Rhinebothrium sp.	trnV	62	25.8065	38.0952	23.8095	15	74.1935	60	75	85	-0.0434783	0	NA	NA	NA	11678	11740
BU030	Rhinebothrium sp.	trnT	63	33.3333	28.5714	38.0952	33.3333	66.6667	71.4286	61.9048	66.6667	-0.0952381	-0.142857	NA	NA	NA	1593	1656
BU030	Rhinebothrium sp.	trnS2	65	21.5385	22.7273	22.7273	19.0476	78.4615	76.1905	76.1905	80.9524	-0.137255	-0.142857	NA	NA	NA	4682	4747
BU030	Rhinebothrium sp.	trnS1	59	28.8136	30	30	26.3158	71.1864	68.4211	68.4211	73.6842	-0.190476	-0.0588235	NA	NA	NA	13422	13481
BU030	Rhinebothrium sp.	trnR	54	48.1481	38.8889	50	55.5556	51.8519	61.1111	50	44.4444	-0.0714286	-0.153846	NA	NA	NA	4905	4959
BU030	Rhinebothrium sp.	trnQ	62	33.871	28.5714	23.8095	50	66.129	70	75	50	-0.414634	-0.333333	NA	NA	NA	10090	10152
BU030	Rhinebothrium sp.	trnP	63	38.0952	47.619	47.619	19.0476	61.9048	52.381	52.381	80.9524	-0.230769	-0.5	NA	NA	NA	12867	12930
BU030	Rhinebothrium sp.	trnN	65	35.3846	31.8182	45.4545	28.5714	64.6154	71.4286	57.1429	71.4286	-0.0952381	-0.130435	NA	NA	NA	12783	12848
BU030	Rhinebothrium sp.	trnM	66	51.5152	45.4545	54.5455	54.5455	48.4848	54.5455	45.4545	45.4545	-0.125	-0.0588235	NA	NA	NA	10210	10276
BU030	Rhinebothrium sp.	trnL2	65	38.4615	45.4545	36.3636	33.3333	61.5385	57.1429	61.9048	66.6667	-0.2	-0.2	NA	NA	NA	4832	4897
BU030	Rhinebothrium sp.	trnL1	65	40	50	40.9091	28.5714	60	52.381	57.1429	71.4286	-0.179487	-0.230769	NA	NA	NA	4758	4823
BU030	Rhinebothrium sp.	trnK	65	38.4615	31.8182	40.9091	42.8571	61.5385	71.4286	57.1429	57.1429	-0.2	0.04	NA	NA	NA	13006	13071
BU030	Rhinebothrium sp.	trnI	66	36.3636	50	36.3636	22.7273	63.6364	50	63.6364	77.2727	-0.0952381	-0.333333	NA	NA	NA	12932	12998
BU030	Rhinebothrium sp.	trnH	66	33.3333	27.2727	31.8182	40.9091	66.6667	72.7273	68.1818	59.0909	-0.0454545	-0.363636	NA	NA	NA	7397	7463
BU030	Rhinebothrium sp.	trnG	64	31.25	22.7273	33.3333	38.0952	68.75	76.1905	66.6667	61.9048	-0.0909091	-0.2	NA	NA	NA	6682	6746
BU030	Rhinebothrium sp.	trnF	65	38.4615	45.4545	31.8182	38.0952	61.5385	52.381	66.6667	61.9048	-0.2	-0.28	NA	NA	NA	10149	10214
BU030	Rhinebothrium sp.	trnE	64	39.0625	45.4545	23.8095	47.619	60.9375	57.1429	76.1905	52.381	-0.230769	-0.36	NA	NA	NA	3993	4057
BU030	Rhinebothrium sp.	trnD	64	35.9375	40.9091	23.8095	42.8571	64.0625	57.1429	76.1905	57.1429	-0.121951	-0.0434783	NA	NA	NA	11811	11875
BU030	Rhinebothrium sp.	trnC	63	36.5079	42.8571	42.8571	23.8095	63.4921	57.1429	57.1429	76.1905	0	-0.0434783	NA	NA	NA	2631	2694
BU030	Rhinebothrium sp.	trnA	63	38.0952	42.8571	33.3333	38.0952	61.9048	57.1429	66.6667	61.9048	0.025641	-0.416667	NA	NA	NA	11743	11806
BU030	Rhinebothrium sp.	srrna	713	33.5203	34.0336	31.9328	34.5992	66.4797	65.8228	67.9325	65.4008	-0.126582	-0.280335	NA	NA	NA	2696	3409
BU030	Rhinebothrium sp.	nad6	456	32.2368	30.9211	36.1842	29.6053	67.7632	69.0789	63.8158	70.3947	-0.398058	-0.251701	atg	tag	complete	4057	4513
BU030	Rhinebothrium sp.	nad5	1569	37.2212	38.6233	37.8585	35.1816	62.7788	61.3767	62.1415	64.8184	-0.256853	-0.178082	atg	taa	complete	4960	6529
BU030	Rhinebothrium sp.	nad4l	261	29.1188	35.6322	28.7356	22.9885	70.8812	64.3678	71.2644	77.0115	-0.254054	-0.184211	atg	taa	complete	8563	8824
BU030	Rhinebothrium sp.	nad4	1254	35.8852	37.3206	37.799	32.5359	64.1148	62.6794	62.201	67.4641	-0.216418	-0.155556	atg	taa	complete	8828	10082
BU030	Rhinebothrium sp.	nad3	348	29.3103	32.7586	28.4483	26.7241	70.6897	67.2414	71.5517	73.2759	-0.422764	-0.352941	atg	tag	complete	13076	13424
BU030	Rhinebothrium sp.	nad2	876	33.5616	30.8219	36.3014	33.5616	66.4384	69.1781	63.6986	66.4384	-0.353952	-0.183673	atg	tag	complete	10795	11671
BU030	Rhinebothrium sp.	nad1	891	35.578	36.7003	36.7003	33.3333	64.422	63.2997	63.2997	66.6667	-0.285714	-0.287066	atg	tag	complete	11875	12766
BU030	Rhinebothrium sp.	lrrna	975	35.4872	32.6154	38.7692	35.0769	64.5128	67.3846	61.2308	64.9231	-0.192369	-0.202312	NA	NA	NA	1656	2631
BU030	Rhinebothrium sp.	cytb	1095	36.347	41.9178	33.6986	33.4247	63.653	58.0822	66.3014	66.5753	-0.271162	-0.160804	atg	taa	complete	7467	8562
BU030	Rhinebothrium sp.	NCR	153	19.6078	29.4118	21.5686	7.84314	80.3922	70.5882	78.4314	92.1569	-0.0406504	-0.533333	NA	NA	NA	6529	6682
BU030	Rhinebothrium sp.	cox3	645	37.2093	36.2791	37.6744	37.6744	62.7907	63.7209	62.3256	62.3256	-0.293827	-0.125	gtg	taa	complete	6749	7394
BU030	Rhinebothrium sp.	cox2	570	37.8947	42.6316	35.7895	35.2632	62.1053	57.3684	64.2105	64.7368	-0.214689	-0.166667	atg	tag	complete	3419	3989
BU030	Rhinebothrium sp.	cox1	1590	35.3459	39.2453	39.434	27.3585	64.6541	60.7547	60.566	72.6415	-0.299611	-0.213523	atg	taa	complete	1	1591
BU030	Rhinebothrium sp.	atp6	516	31.5891	35.4651	33.1395	26.1628	68.4109	64.5349	66.8605	73.8372	-0.382436	-0.0674847	atg	tag	complete	10279	10795
BU034	Rhabdotobothrium anterophallum	mitogenome	13471	33.7985	34.4689	34.2984	32.6281	66.2015	65.5457	65.7016	67.3719	-0.303431	-0.225566	NA	NA	NA	1	13471
BU034	Rhabdotobothrium anterophallum	trnY	59	35.5932	35	40	31.5789	64.4068	63.1579	57.8947	68.4211	-0.0526316	-0.142857	NA	NA	NA	4543	4602
BU034	Rhabdotobothrium anterophallum	trnW	63	33.3333	42.8571	14.2857	42.8571	66.6667	57.1429	85.7143	57.1429	0	-0.142857	NA	NA	NA	13409	13472
BU034	Rhabdotobothrium anterophallum	trnV	64	29.6875	27.2727	23.8095	38.0952	70.3125	71.4286	76.1905	61.9048	-0.2	-0.157895	NA	NA	NA	11636	11700
BU034	Rhabdotobothrium anterophallum	trnT	62	32.2581	28.5714	33.3333	35	67.7419	75	65	65	-0.142857	-0.3	NA	NA	NA	1601	1663
BU034	Rhabdotobothrium anterophallum	trnS2	65	27.6923	40.9091	18.1818	23.8095	72.3077	57.1429	80.9524	76.1905	-0.191489	-0.222222	NA	NA	NA	4637	4702
BU034	Rhabdotobothrium anterophallum	trnS1	59	27.1186	30	35	15.7895	72.8814	68.4211	63.1579	84.2105	-0.162791	0	NA	NA	NA	13350	13409
BU034	Rhabdotobothrium anterophallum	trnR	58	29.3103	25	26.3158	36.8421	70.6897	73.6842	73.6842	63.1579	-0.0731707	0.0588235	NA	NA	NA	4851	4909
BU034	Rhabdotobothrium anterophallum	trnQ	61	36.0656	38.0952	40	30	63.9344	60	60	70	-0.333333	-0.454545	NA	NA	NA	10052	10113
BU034	Rhabdotobothrium anterophallum	trnP	64	37.5	31.8182	38.0952	42.8571	62.5	66.6667	61.9048	57.1429	-0.25	-0.416667	NA	NA	NA	12797	12861
BU034	Rhabdotobothrium anterophallum	trnN	64	37.5	54.5455	19.0476	38.0952	62.5	47.619	80.9524	61.9048	0	-0.166667	NA	NA	NA	12727	12791
BU034	Rhabdotobothrium anterophallum	trnM	66	37.8788	27.2727	45.4545	40.9091	62.1212	72.7273	54.5455	59.0909	-0.121951	-0.04	NA	NA	NA	10171	10237
BU034	Rhabdotobothrium anterophallum	trnL2	63	38.0952	47.619	33.3333	33.3333	61.9048	52.381	66.6667	66.6667	-0.179487	-0.25	NA	NA	NA	4788	4851
BU034	Rhabdotobothrium anterophallum	trnL1	65	43.0769	54.5455	45.4545	28.5714	56.9231	47.619	52.381	71.4286	-0.135135	-0.142857	NA	NA	NA	4715	4780
BU034	Rhabdotobothrium anterophallum	trnK	64	39.0625	31.8182	47.619	38.0952	60.9375	66.6667	52.381	61.9048	-0.179487	-0.04	NA	NA	NA	12935	12999
BU034	Rhabdotobothrium anterophallum	trnI	67	35.8209	52.1739	36.3636	18.1818	64.1791	45.4545	63.6364	81.8182	-0.0697674	-0.25	NA	NA	NA	12863	12930
BU034	Rhabdotobothrium anterophallum	trnH	58	31.0345	35	21.0526	36.8421	68.9655	68.4211	78.9474	63.1579	-0.35	-0.333333	NA	NA	NA	7409	7467
BU034	Rhabdotobothrium anterophallum	trnG	66	25.7576	36.3636	13.6364	27.2727	74.2424	63.6364	86.3636	72.7273	-0.0204082	-0.176471	NA	NA	NA	6695	6761
BU034	Rhabdotobothrium anterophallum	trnF	65	35.3846	40.9091	36.3636	28.5714	64.6154	61.9048	66.6667	71.4286	-0.047619	-0.130435	NA	NA	NA	10110	10175
BU034	Rhabdotobothrium anterophallum	trnE	64	43.75	50	33.3333	47.619	56.25	52.381	66.6667	52.381	-0.222222	0	NA	NA	NA	4016	4080
BU034	Rhabdotobothrium anterophallum	trnD	63	36.5079	47.619	28.5714	33.3333	63.4921	52.381	71.4286	66.6667	-0.3	-0.217391	NA	NA	NA	11771	11834
BU034	Rhabdotobothrium anterophallum	trnC	65	38.4615	31.8182	36.3636	47.619	61.5385	66.6667	61.9048	52.381	-0.1	-0.12	NA	NA	NA	2662	2727
BU034	Rhabdotobothrium anterophallum	trnA	64	34.375	50	19.0476	33.3333	65.625	47.619	80.9524	66.6667	-0.333333	-0.272727	NA	NA	NA	11705	11769
BU034	Rhabdotobothrium anterophallum	srrna	697	35.868	34.7639	33.1897	39.6552	64.132	65.0862	66.8103	60.3448	-0.154362	-0.216	NA	NA	NA	2726	3423
BU034	Rhabdotobothrium anterophallum	nad6	456	32.0175	32.2368	34.8684	28.9474	67.9825	67.7632	65.1316	71.0526	-0.458065	-0.232877	atg	taa	complete	4083	4539
BU034	Rhabdotobothrium anterophallum	nad5	1563	33.3333	31.8618	38.3877	29.7505	66.6667	68.1382	61.6123	70.2495	-0.278311	-0.151631	atg	taa	complete	4909	6472
BU034	Rhabdotobothrium anterophallum	nad4l	261	27.9693	28.7356	25.2874	29.8851	72.0307	71.2644	74.7126	70.1149	-0.351064	-0.260274	atg	tag	complete	8578	8839
BU034	Rhabdotobothrium anterophallum	nad4	1251	34.6922	33.5731	37.8897	32.6139	65.3078	66.4269	62.1103	67.3861	-0.341493	-0.184332	atg	tag	complete	8799	10050
BU034	Rhabdotobothrium anterophallum	nad3	348	33.046	32.7586	31.8966	34.4828	66.954	67.2414	68.1034	65.5172	-0.459227	-0.252174	atg	taa	complete	12999	13347
BU034	Rhabdotobothrium anterophallum	nad2	873	30.5842	27.8351	32.9897	30.9278	69.4158	72.1649	67.0103	69.0722	-0.425743	-0.280899	atg	taa	complete	10761	11634
BU034	Rhabdotobothrium anterophallum	nad1	891	34.6801	37.037	37.3737	29.6296	65.3199	62.963	62.6263	70.3704	-0.419244	-0.359223	atg	tag	complete	11837	12728
BU034	Rhabdotobothrium anterophallum	lrrna	958	32.2547	35	32.9154	28.8401	67.7453	64.8903	67.0846	71.1599	-0.189522	-0.216828	NA	NA	NA	1704	2662
BU034	Rhabdotobothrium anterophallum	cytb	1101	36.0581	37.8747	35.9673	34.3324	63.9419	62.1253	64.0327	65.6676	-0.335227	-0.234257	atg	taa	complete	7477	8578
BU034	Rhabdotobothrium anterophallum	NCR	223	19.7309	18.6667	21.6216	18.9189	80.2691	81.0811	78.3784	81.0811	-0.139665	-0.454545	NA	NA	NA	6472	6695
BU034	Rhabdotobothrium anterophallum	cox3	645	33.7984	35.3488	34.4186	31.6279	66.2016	64.6512	65.5814	68.3721	-0.344262	-0.266055	gtg	tag	complete	6764	7409
BU034	Rhabdotobothrium anterophallum	cox2	570	33.8596	38.4211	36.3158	26.8421	66.1404	61.5789	63.6842	73.1579	-0.257294	-0.170984	atg	taa	complete	3444	4014
BU034	Rhabdotobothrium anterophallum	cox1	1635	36.0245	38.3486	38.3486	31.3761	63.9755	61.6514	61.6514	68.6239	-0.305927	-0.256367	atg	taa	complete	1	1636
BU034	Rhabdotobothrium anterophallum	atp6	516	35.0775	36.0465	33.7209	35.4651	64.9225	63.9535	66.2791	64.5349	-0.438806	-0.18232	atg	tag	complete	10240	10756
BU035	Rhinebothriidae	mitogenome	13473	35.1221	34.6025	35.9163	34.8475	64.8779	65.3975	64.0837	65.1525	-0.278115	-0.217667	NA	NA	NA	1	13473
BU035	Rhinebothriidae	trnY	58	37.931	35	42.1053	36.8421	62.069	63.1579	57.8947	63.1579	0.166667	-0.181818	NA	NA	NA	4520	4578
BU035	Rhinebothriidae	trnW	63	34.9206	28.5714	33.3333	42.8571	65.0794	71.4286	66.6667	57.1429	-0.0243902	-0.272727	NA	NA	NA	13411	13474
BU035	Rhinebothriidae	trnV	62	24.1935	19.0476	28.5714	25	75.8065	80	70	75	-0.0638298	-0.2	NA	NA	NA	11602	11664
BU035	Rhinebothriidae	trnT	64	39.0625	36.3636	42.8571	38.0952	60.9375	61.9048	57.1429	61.9048	-0.282051	-0.28	NA	NA	NA	1610	1674
BU035	Rhinebothriidae	trnS2	67	23.8806	17.3913	27.2727	27.2727	76.1194	81.8182	72.7273	72.7273	-0.176471	-0.125	NA	NA	NA	4600	4667
BU035	Rhinebothriidae	trnS1	59	30.5085	40	35	15.7895	69.4915	57.8947	63.1579	84.2105	-0.170732	-0.111111	NA	NA	NA	13348	13407
BU035	Rhinebothriidae	trnR	56	37.5	36.8421	36.8421	38.8889	62.5	61.1111	61.1111	61.1111	-0.0285714	-0.047619	NA	NA	NA	4838	4894
BU035	Rhinebothriidae	trnQ	63	34.9206	38.0952	28.5714	38.0952	65.0794	61.9048	71.4286	61.9048	-0.317073	-0.363636	NA	NA	NA	10015	10078
BU035	Rhinebothriidae	trnP	62	45.1613	47.619	42.8571	45	54.8387	55	55	55	-0.0588235	-0.285714	NA	NA	NA	12786	12848
BU035	Rhinebothriidae	trnN	64	35.9375	40.9091	33.3333	33.3333	64.0625	61.9048	66.6667	66.6667	-0.0243902	-0.217391	NA	NA	NA	12713	12777
BU035	Rhinebothriidae	trnM	63	44.4444	47.619	42.8571	42.8571	55.5556	52.381	57.1429	57.1429	0.0857143	0	NA	NA	NA	10134	10197
BU035	Rhinebothriidae	trnL2	65	35.3846	40.9091	31.8182	33.3333	64.6154	61.9048	66.6667	66.6667	-0.238095	-0.304348	NA	NA	NA	4773	4838
BU035	Rhinebothriidae	trnL1	66	42.4242	54.5455	45.4545	27.2727	57.5758	45.4545	54.5455	72.7273	-0.0526316	-0.357143	NA	NA	NA	4699	4765
BU035	Rhinebothriidae	trnK	61	34.4262	38.0952	45	20	65.5738	60	55	80	-0.2	-0.047619	NA	NA	NA	12935	12996
BU035	Rhinebothriidae	trnI	68	35.2941	30.4348	52.1739	22.7273	64.7059	68.1818	45.4545	77.2727	-0.0454545	-0.25	NA	NA	NA	12851	12919
BU035	Rhinebothriidae	trnH	68	30.8824	39.1304	30.4348	22.7273	69.1176	59.0909	68.1818	77.2727	-0.276596	-0.238095	NA	NA	NA	7367	7435
BU035	Rhinebothriidae	trnG	66	25.7576	50	22.7273	4.54545	74.2424	50	77.2727	95.4545	-0.142857	-0.0588235	NA	NA	NA	6653	6719
BU035	Rhinebothriidae	trnF	63	31.746	33.3333	38.0952	23.8095	68.254	66.6667	61.9048	76.1905	-0.209302	-0.3	NA	NA	NA	10076	10139
BU035	Rhinebothriidae	trnE	66	43.9394	54.5455	31.8182	45.4545	56.0606	45.4545	68.1818	54.5455	-0.189189	-0.0344828	NA	NA	NA	3986	4052
BU035	Rhinebothriidae	trnD	64	42.1875	50	52.381	23.8095	57.8125	47.619	47.619	76.1905	-0.243243	-0.333333	NA	NA	NA	11747	11811
BU035	Rhinebothriidae	trnC	64	43.75	31.8182	52.381	47.619	56.25	66.6667	47.619	52.381	-0.111111	-0.142857	NA	NA	NA	2635	2699
BU035	Rhinebothriidae	trnA	66	37.8788	40.9091	27.2727	45.4545	62.1212	59.0909	72.7273	54.5455	-0.268293	-0.36	NA	NA	NA	11679	11745
BU035	Rhinebothriidae	srrna	709	36.2482	37.5527	37.2881	33.8983	63.7518	62.2881	62.7119	66.1017	-0.123894	-0.151751	NA	NA	NA	2700	3409
BU035	Rhinebothriidae	nad6	456	32.8947	30.2632	35.5263	32.8947	67.1053	69.7368	64.4737	67.1053	-0.320261	-0.32	atg	taa	complete	4055	4511
BU035	Rhinebothriidae	nad5	1560	35.5769	34.4231	36.7308	35.5769	64.4231	65.5769	63.2692	64.4231	-0.245771	-0.142342	atg	taa	complete	4898	6458
BU035	Rhinebothriidae	nad4l	261	29.1188	34.4828	24.1379	28.7356	70.8812	65.5172	75.8621	71.2644	-0.297297	-0.184211	atg	tag	complete	8543	8804
BU035	Rhinebothriidae	nad4	1251	36.6107	34.2926	36.211	39.3285	63.3893	65.7074	63.789	60.6715	-0.369483	-0.113537	atg	tag	complete	8764	10015
BU035	Rhinebothriidae	nad3	348	28.4483	30.1724	28.4483	26.7241	71.5517	69.8276	71.5517	73.2759	-0.381526	-0.252525	atg	tag	complete	12999	13347
BU035	Rhinebothriidae	nad2	882	32.3129	28.9116	34.0136	34.0136	67.6871	71.0884	65.9864	65.9864	-0.423786	-0.277193	atg	taa	complete	10719	11601
BU035	Rhinebothriidae	nad1	891	37.3737	40.0673	36.3636	35.6902	62.6263	59.9327	63.6364	64.3098	-0.362007	-0.285285	atg	tag	complete	11816	12707
BU035	Rhinebothriidae	lrrna	959	35.4536	36.5625	35.3125	34.4828	64.5464	63.3229	64.5768	65.5172	-0.185784	-0.217647	NA	NA	NA	1676	2635
BU035	Rhinebothriidae	cytb	1101	35.3315	38.4196	34.8774	32.6975	64.6685	61.5804	65.1226	67.3025	-0.286517	-0.177378	atg	taa	complete	7441	8542
BU035	Rhinebothriidae	NCR	195	23.5897	13.8462	30.7692	26.1538	76.4103	86.1538	69.2308	73.8462	-0.0469799	-0.521739	NA	NA	NA	6458	6653
BU035	Rhinebothriidae	cox3	645	35.3488	37.2093	33.9535	34.8837	64.6512	62.7907	66.0465	65.1163	-0.357314	-0.333333	gtg	taa	complete	6722	7367
BU035	Rhinebothriidae	cox2	570	36.6667	38.9474	34.2105	36.8421	63.3333	61.0526	65.7895	63.1579	-0.229917	-0.205742	atg	tag	complete	3416	3986
BU035	Rhinebothriidae	cox1	1644	36.0097	36.1314	38.1387	33.7591	63.9903	63.8686	61.8613	66.2409	-0.30038	-0.297297	atg	taa	complete	1	1645
BU035	Rhinebothriidae	atp6	516	35.4651	35.4651	34.3023	36.6279	64.5349	64.5349	65.6977	63.3721	-0.411411	-0.147541	atg	tag	complete	10200	10716
BU036	Scalithirium sp.	mitogenome	13566	32.7215	31.6011	34.2105	32.3529	67.2785	68.3989	65.7895	67.6471	-0.314561	-0.266952	NA	NA	NA	1	13566
BU036	Scalithirium sp.	trnY	58	24.1379	25	36.8421	10.5263	75.8621	73.6842	63.1579	89.4737	-0.0454545	-0.285714	NA	NA	NA	4541	4599
BU036	Scalithirium sp.	trnW	66	27.2727	27.2727	36.3636	18.1818	72.7273	72.7273	63.6364	81.8182	0	-0.222222	NA	NA	NA	13501	13567
BU036	Scalithirium sp.	trnV	63	26.9841	19.0476	28.5714	33.3333	73.0159	80.9524	71.4286	66.6667	-0.0869565	-0.176471	NA	NA	NA	11703	11766
BU036	Scalithirium sp.	trnT	63	25.3968	23.8095	33.3333	19.0476	74.6032	76.1905	66.6667	80.9524	-0.234043	-0.375	NA	NA	NA	1621	1684
BU036	Scalithirium sp.	trnS2	66	25.7576	22.7273	31.8182	22.7273	74.2424	77.2727	68.1818	77.2727	-0.183673	-0.176471	NA	NA	NA	4641	4707
BU036	Scalithirium sp.	trnS1	59	37.2881	30	35	47.3684	62.7119	68.4211	63.1579	52.6316	-0.189189	0	NA	NA	NA	13437	13496
BU036	Scalithirium sp.	trnR	57	29.8246	31.5789	15.7895	42.1053	70.1754	68.4211	84.2105	57.8947	-0.1	-0.0588235	NA	NA	NA	4864	4921
BU036	Scalithirium sp.	trnQ	61	31.1475	33.3333	30	30	68.8525	65	70	70	-0.333333	-0.473684	NA	NA	NA	10104	10165
BU036	Scalithirium sp.	trnP	62	37.0968	38.0952	38.0952	35	62.9032	65	65	65	-0.230769	-0.391304	NA	NA	NA	12881	12943
BU036	Scalithirium sp.	trnN	65	36.9231	40.9091	40.9091	28.5714	63.0769	61.9048	61.9048	71.4286	-0.0731707	-0.166667	NA	NA	NA	12808	12873
BU036	Scalithirium sp.	trnM	64	40.625	36.3636	52.381	33.3333	59.375	61.9048	47.619	66.6667	0	0.0769231	NA	NA	NA	10224	10288
BU036	Scalithirium sp.	trnL2	65	38.4615	50	31.8182	33.3333	61.5385	52.381	66.6667	66.6667	-0.2	-0.2	NA	NA	NA	4799	4864
BU036	Scalithirium sp.	trnL1	64	39.0625	45.4545	33.3333	38.0952	60.9375	52.381	66.6667	61.9048	-0.128205	-0.28	NA	NA	NA	4727	4791
BU036	Scalithirium sp.	trnK	63	34.9206	28.5714	42.8571	33.3333	65.0794	71.4286	57.1429	66.6667	-0.219512	-0.0909091	NA	NA	NA	13023	13086
BU036	Scalithirium sp.	trnI	67	35.8209	47.8261	36.3636	22.7273	64.1791	50	63.6364	77.2727	-0.116279	-0.25	NA	NA	NA	12945	13012
BU036	Scalithirium sp.	trnH	67	29.8507	39.1304	31.8182	18.1818	70.1493	63.6364	68.1818	81.8182	-0.446809	-0.2	NA	NA	NA	7383	7450
BU036	Scalithirium sp.	trnG	65	23.0769	9.09091	18.1818	42.8571	76.9231	90.4762	80.9524	57.1429	0.08	0.0666667	NA	NA	NA	6669	6734
BU036	Scalithirium sp.	trnF	66	36.3636	45.4545	36.3636	27.2727	63.6364	54.5455	63.6364	72.7273	-0.190476	-0.416667	NA	NA	NA	10162	10228
BU036	Scalithirium sp.	trnE	67	34.3284	43.4783	45.4545	13.6364	65.6716	59.0909	54.5455	86.3636	-0.181818	-0.217391	NA	NA	NA	4013	4080
BU036	Scalithirium sp.	trnD	62	33.871	33.3333	23.8095	45	66.129	70	75	55	-0.268293	-0.238095	NA	NA	NA	11845	11907
BU036	Scalithirium sp.	trnC	66	34.8485	31.8182	40.9091	31.8182	65.1515	68.1818	59.0909	68.1818	-0.209302	-0.130435	NA	NA	NA	2646	2712
BU036	Scalithirium sp.	trnA	63	33.3333	33.3333	28.5714	38.0952	66.6667	66.6667	71.4286	61.9048	-0.190476	-0.333333	NA	NA	NA	11774	11837
BU036	Scalithirium sp.	srrna	706	35.2691	36.8644	32.766	36.1702	64.7309	63.4043	67.234	63.8298	-0.190372	-0.24498	NA	NA	NA	2712	3418
BU036	Scalithirium sp.	nad6	456	30.0439	27.6316	34.2105	28.2895	69.9561	72.3684	65.7895	71.7105	-0.454545	-0.40146	atg	tag	complete	4080	4536
BU036	Scalithirium sp.	nad5	1563	31.6699	33.2054	37.428	24.3762	68.3301	66.7946	62.572	75.6238	-0.308989	-0.232323	gtg	taa	complete	4925	6488
BU036	Scalithirium sp.	nad4l	261	28.3525	31.0345	27.5862	26.4368	71.6475	68.9655	72.4138	73.5632	-0.411765	-0.243243	atg	taa	complete	8565	8826
BU036	Scalithirium sp.	nad4	1251	34.8521	35.4916	37.6499	31.4149	65.1479	64.5084	62.3501	68.5851	-0.357055	-0.215596	atg	tag	complete	8848	10099
BU036	Scalithirium sp.	nad3	348	31.0345	30.1724	29.3103	33.6207	68.9655	69.8276	70.6897	66.3793	-0.391667	-0.407407	atg	tag	complete	13089	13437
BU036	Scalithirium sp.	nad2	879	30.1479	26.9625	34.471	29.0102	69.8521	73.0375	65.529	70.9898	-0.433225	-0.366038	atg	tag	complete	10811	11690
BU036	Scalithirium sp.	nad1	891	34.7924	35.3535	38.0471	30.9764	65.2076	64.6465	61.9529	69.0236	-0.418244	-0.335484	atg	taa	complete	11910	12801
BU036	Scalithirium sp.	lrrna	957	33.5423	35.1097	28.8401	36.6771	66.4577	64.8903	71.1599	63.3229	-0.185535	-0.252336	NA	NA	NA	1688	2645
BU036	Scalithirium sp.	cytb	1101	33.3333	37.3297	35.6948	26.9755	66.6667	62.6703	64.3052	73.0245	-0.340599	-0.19346	atg	taa	complete	7460	8561
BU036	Scalithirium sp.	NCR	169	20.7101	21.0526	21.4286	19.6429	79.2899	78.5714	78.5714	80.3571	-0.149254	-0.6	NA	NA	NA	6499	6668
BU036	Scalithirium sp.	cox3	645	33.4884	35.814	35.3488	29.3023	66.5116	64.186	64.6512	70.6977	-0.375291	-0.305556	gtg	taa	complete	6737	7382
BU036	Scalithirium sp.	cox2	570	32.2807	38.9474	34.2105	23.6842	67.7193	61.0526	65.7895	76.3158	-0.243523	-0.293478	atg	taa	complete	3443	4013
BU036	Scalithirium sp.	cox1	1599	35.4597	37.3358	39.0244	30.0188	64.5403	62.6642	60.9756	69.9812	-0.335271	-0.238095	atg	taa	complete	1	1600
BU036	Scalithirium sp.	atp6	516	30.814	37.2093	33.7209	21.5116	69.186	62.7907	66.2791	78.4884	-0.411765	-0.283019	atg	taa	complete	10291	10807
BU037	Scalithirium sp.	mitogenome	13482	32.777	34.6239	34.3347	29.3725	67.223	65.3761	65.6653	70.6275	-0.313472	-0.263634	NA	NA	NA	1	13482
BU037	Scalithirium sp.	trnY	58	24.1379	25	36.8421	10.5263	75.8621	73.6842	63.1579	89.4737	-0.0909091	-0.285714	NA	NA	NA	4543	4601
BU037	Scalithirium sp.	trnW	66	27.2727	27.2727	36.3636	18.1818	72.7273	72.7273	63.6364	81.8182	0	-0.222222	NA	NA	NA	13417	13483
BU037	Scalithirium sp.	trnV	63	28.5714	19.0476	28.5714	38.0952	71.4286	80.9524	71.4286	61.9048	-0.0666667	-0.111111	NA	NA	NA	11619	11682
BU037	Scalithirium sp.	trnT	63	25.3968	23.8095	33.3333	19.0476	74.6032	76.1905	66.6667	80.9524	-0.234043	-0.375	NA	NA	NA	1621	1684
BU037	Scalithirium sp.	trnS2	66	25.7576	22.7273	31.8182	22.7273	74.2424	77.2727	68.1818	77.2727	-0.183673	-0.176471	NA	NA	NA	4619	4685
BU037	Scalithirium sp.	trnS1	59	37.2881	30	35	47.3684	62.7119	68.4211	63.1579	52.6316	-0.189189	0	NA	NA	NA	13353	13412
BU037	Scalithirium sp.	trnR	57	29.8246	31.5789	15.7895	42.1053	70.1754	68.4211	84.2105	57.8947	-0.1	-0.0588235	NA	NA	NA	4842	4899
BU037	Scalithirium sp.	trnQ	61	31.1475	33.3333	30	30	68.8525	65	70	70	-0.333333	-0.473684	NA	NA	NA	10020	10081
BU037	Scalithirium sp.	trnP	62	37.0968	38.0952	38.0952	35	62.9032	65	65	65	-0.230769	-0.391304	NA	NA	NA	12797	12859
BU037	Scalithirium sp.	trnN	65	36.9231	40.9091	40.9091	28.5714	63.0769	61.9048	61.9048	71.4286	-0.0243902	-0.166667	NA	NA	NA	12724	12789
BU037	Scalithirium sp.	trnM	64	40.625	36.3636	52.381	33.3333	59.375	61.9048	47.619	66.6667	0	0.0769231	NA	NA	NA	10140	10204
BU037	Scalithirium sp.	trnL2	65	38.4615	50	31.8182	33.3333	61.5385	52.381	66.6667	66.6667	-0.2	-0.2	NA	NA	NA	4777	4842
BU037	Scalithirium sp.	trnL1	64	39.0625	45.4545	33.3333	38.0952	60.9375	52.381	66.6667	61.9048	-0.128205	-0.28	NA	NA	NA	4705	4769
BU037	Scalithirium sp.	trnK	63	34.9206	28.5714	42.8571	33.3333	65.0794	71.4286	57.1429	66.6667	-0.219512	-0.0909091	NA	NA	NA	12939	13002
BU037	Scalithirium sp.	trnI	67	35.8209	47.8261	36.3636	22.7273	64.1791	50	63.6364	77.2727	-0.116279	-0.25	NA	NA	NA	12861	12928
BU037	Scalithirium sp.	trnH	67	29.8507	39.1304	31.8182	18.1818	70.1493	63.6364	68.1818	81.8182	-0.446809	-0.2	NA	NA	NA	7361	7428
BU037	Scalithirium sp.	trnG	65	23.0769	9.09091	18.1818	42.8571	76.9231	90.4762	80.9524	57.1429	0.08	0.0666667	NA	NA	NA	6647	6712
BU037	Scalithirium sp.	trnF	66	36.3636	45.4545	36.3636	27.2727	63.6364	54.5455	63.6364	72.7273	-0.190476	-0.416667	NA	NA	NA	10078	10144
BU037	Scalithirium sp.	trnE	67	29.8507	39.1304	40.9091	9.09091	70.1493	59.0909	59.0909	90.9091	-0.148936	-0.1	NA	NA	NA	4015	4082
BU037	Scalithirium sp.	trnD	62	33.871	33.3333	23.8095	45	66.129	70	75	55	-0.268293	-0.238095	NA	NA	NA	11761	11823
BU037	Scalithirium sp.	trnC	66	34.8485	31.8182	40.9091	31.8182	65.1515	68.1818	59.0909	68.1818	-0.209302	-0.130435	NA	NA	NA	2646	2712
BU037	Scalithirium sp.	trnA	63	33.3333	33.3333	28.5714	38.0952	66.6667	66.6667	71.4286	61.9048	-0.190476	-0.333333	NA	NA	NA	11690	11753
BU037	Scalithirium sp.	srrna	706	35.2691	36.8644	32.766	36.1702	64.7309	63.4043	67.234	63.8298	-0.190372	-0.24498	NA	NA	NA	2712	3418
BU037	Scalithirium sp.	nad6	456	29.8246	28.2895	34.2105	26.9737	70.1754	71.7105	65.7895	73.0263	-0.45	-0.397059	atg	tag	complete	4082	4538
BU037	Scalithirium sp.	nad5	1563	31.6699	33.2054	37.2361	24.5681	68.3301	66.7946	62.7639	75.4319	-0.314607	-0.236364	gtg	taa	complete	4903	6466
BU037	Scalithirium sp.	nad4l	261	29.1188	31.0345	27.5862	28.7356	70.8812	68.9655	72.4138	71.2644	-0.416216	-0.236842	atg	taa	complete	8543	8804
BU037	Scalithirium sp.	nad4	1251	35.1719	35.2518	38.3693	31.8945	64.8281	64.7482	61.6307	68.1055	-0.35635	-0.195455	atg	tag	complete	8764	10015
BU037	Scalithirium sp.	nad3	348	31.6092	31.0345	29.3103	34.4828	68.3908	68.9655	70.6897	65.5172	-0.394958	-0.4	atg	tag	complete	13005	13353
BU037	Scalithirium sp.	nad2	879	29.9204	26.6212	34.1297	29.0102	70.0796	73.3788	65.8703	70.9898	-0.428571	-0.353612	atg	tag	complete	10727	11606
BU037	Scalithirium sp.	nad1	891	35.0168	35.0168	38.0471	31.9865	64.9832	64.9832	61.9529	68.0135	-0.412781	-0.326923	atg	taa	complete	11826	12717
BU037	Scalithirium sp.	lrrna	957	33.5423	34.7962	29.1536	36.6771	66.4577	65.2038	70.8464	63.3229	-0.18239	-0.246106	NA	NA	NA	1688	2645
BU037	Scalithirium sp.	cytb	1101	33.0609	37.3297	35.6948	26.158	66.9391	62.6703	64.3052	73.842	-0.34057	-0.203297	atg	taa	complete	7438	8539
BU037	Scalithirium sp.	NCR	169	20.7101	21.0526	21.4286	19.6429	79.2899	78.5714	78.5714	80.3571	-0.149254	-0.6	NA	NA	NA	6477	6646
BU037	Scalithirium sp.	cox3	645	33.0233	34.8837	35.3488	28.8372	66.9767	65.1163	64.6512	71.1628	-0.375	-0.323944	gtg	taa	complete	6715	7360
BU037	Scalithirium sp.	cox2	570	33.3333	38.9474	34.2105	26.8421	66.6667	61.0526	65.7895	73.1579	-0.242105	-0.273684	atg	taa	complete	3445	4015
BU037	Scalithirium sp.	cox1	1599	35.272	37.3358	39.0244	29.4559	64.728	62.6642	60.9756	70.5441	-0.333333	-0.241135	atg	taa	complete	1	1600
BU037	Scalithirium sp.	atp6	516	30.6202	37.7907	33.7209	20.3488	69.3798	62.2093	66.2791	79.6512	-0.396648	-0.278481	atg	taa	complete	10207	10723
BU038	Rhinebothrium sp. 3	mitogenome	13464	34.1875	33.8458	34.492	34.2246	65.8125	66.1542	65.508	65.7754	-0.284279	-0.260482	NA	NA	NA	1	13464
BU038	Rhinebothrium sp. 3	trnY	58	31.0345	30	36.8421	26.3158	68.9655	68.4211	63.1579	73.6842	0	-0.111111	NA	NA	NA	4552	4610
BU038	Rhinebothrium sp. 3	trnW	64	32.8125	27.2727	42.8571	28.5714	67.1875	76.1905	57.1429	71.4286	0.0232558	-0.047619	NA	NA	NA	13401	13465
BU038	Rhinebothrium sp. 3	trnV	63	26.9841	19.0476	28.5714	33.3333	73.0159	80.9524	71.4286	66.6667	-0.130435	-0.0588235	NA	NA	NA	11598	11661
BU038	Rhinebothrium sp. 3	trnT	65	30.7692	45.4545	27.2727	19.0476	69.2308	57.1429	71.4286	80.9524	-0.155556	-0.3	NA	NA	NA	1611	1676
BU038	Rhinebothrium sp. 3	trnS2	65	20	22.7273	18.1818	19.0476	80	76.1905	80.9524	80.9524	-0.153846	-0.0769231	NA	NA	NA	4630	4695
BU038	Rhinebothrium sp. 3	trnS1	59	37.2881	30	35	47.3684	62.7119	68.4211	63.1579	52.6316	-0.0810811	-0.0909091	NA	NA	NA	13336	13395
BU038	Rhinebothrium sp. 3	trnR	57	35.0877	31.5789	36.8421	36.8421	64.9123	68.4211	63.1579	63.1579	0.243243	0	NA	NA	NA	4849	4906
BU038	Rhinebothrium sp. 3	trnQ	62	37.0968	28.5714	38.0952	45	62.9032	70	65	55	-0.487179	-0.391304	NA	NA	NA	10015	10077
BU038	Rhinebothrium sp. 3	trnP	64	35.9375	31.8182	42.8571	33.3333	64.0625	66.6667	57.1429	66.6667	-0.365854	-0.478261	NA	NA	NA	12775	12839
BU038	Rhinebothrium sp. 3	trnN	66	39.3939	27.2727	36.3636	54.5455	60.6061	72.7273	63.6364	45.4545	-0.1	-0.153846	NA	NA	NA	12701	12767
BU038	Rhinebothrium sp. 3	trnM	65	46.1538	45.4545	50	42.8571	53.8462	52.381	47.619	57.1429	0.0857143	0	NA	NA	NA	10134	10199
BU038	Rhinebothrium sp. 3	trnL2	65	38.4615	45.4545	31.8182	38.0952	61.5385	57.1429	66.6667	61.9048	-0.2	-0.2	NA	NA	NA	4784	4849
BU038	Rhinebothrium sp. 3	trnL1	67	37.3134	43.4783	40.9091	27.2727	62.6866	54.5455	59.0909	72.7273	-0.190476	-0.2	NA	NA	NA	4706	4773
BU038	Rhinebothrium sp. 3	trnK	64	35.9375	22.7273	47.619	38.0952	64.0625	76.1905	52.381	61.9048	-0.219512	-0.130435	NA	NA	NA	12920	12984
BU038	Rhinebothrium sp. 3	trnI	67	34.3284	30.4348	54.5455	18.1818	65.6716	68.1818	45.4545	81.8182	-0.0454545	-0.217391	NA	NA	NA	12845	12912
BU038	Rhinebothrium sp. 3	trnH	68	29.4118	34.7826	26.087	27.2727	70.5882	63.6364	77.2727	72.7273	-0.416667	-0.3	NA	NA	NA	7363	7431
BU038	Rhinebothrium sp. 3	trnG	65	23.0769	22.7273	18.1818	28.5714	76.9231	76.1905	80.9524	71.4286	0.04	-0.0666667	NA	NA	NA	6650	6715
BU038	Rhinebothrium sp. 3	trnF	65	40	54.5455	36.3636	28.5714	60	47.619	66.6667	71.4286	0.025641	-0.307692	NA	NA	NA	10073	10138
BU038	Rhinebothrium sp. 3	trnE	67	37.3134	47.8261	22.7273	40.9091	62.6866	54.5455	77.2727	59.0909	-0.190476	-0.04	NA	NA	NA	4018	4085
BU038	Rhinebothrium sp. 3	trnD	63	36.5079	47.619	38.0952	23.8095	63.4921	52.381	61.9048	76.1905	-0.25	-0.130435	NA	NA	NA	11735	11798
BU038	Rhinebothrium sp. 3	trnC	66	46.9697	45.4545	54.5455	40.9091	53.0303	54.5455	45.4545	59.0909	-0.0285714	-0.0322581	NA	NA	NA	2637	2703
BU038	Rhinebothrium sp. 3	trnA	62	32.2581	38.0952	19.0476	40	67.7419	60	80	60	-0.238095	-0.4	NA	NA	NA	11667	11729
BU038	Rhinebothrium sp. 3	srrna	711	36.1463	34.5992	42.616	31.2236	63.8537	65.4008	57.384	68.7764	-0.14978	-0.237354	NA	NA	NA	2703	3414
BU038	Rhinebothrium sp. 3	nad6	456	31.3596	28.9474	35.5263	29.6053	68.6404	71.0526	64.4737	70.3947	-0.392971	-0.356643	atg	taa	complete	4088	4544
BU038	Rhinebothrium sp. 3	nad5	1566	34.355	35.0575	37.5479	30.4598	65.645	64.9425	62.4521	69.5402	-0.250973	-0.185874	atg	taa	complete	4909	6475
BU038	Rhinebothrium sp. 3	nad4l	261	24.5211	28.7356	24.1379	20.6897	75.4789	71.2644	75.8621	79.3103	-0.340102	-0.25	atg	taa	complete	8543	8804
BU038	Rhinebothrium sp. 3	nad4	1251	35.6515	35.2518	36.6906	35.012	64.3485	64.7482	63.3094	64.988	-0.368944	-0.282511	atg	tag	complete	8764	10015
BU038	Rhinebothrium sp. 3	nad3	348	28.1609	27.5862	28.4483	28.4483	71.8391	72.4138	71.5517	71.5517	-0.408	-0.306122	atg	taa	complete	12988	13336
BU038	Rhinebothrium sp. 3	nad2	876	32.1918	30.137	34.9315	31.5068	67.8082	69.863	65.0685	68.4932	-0.414141	-0.319149	atg	tag	complete	10718	11594
BU038	Rhinebothrium sp. 3	nad1	891	35.2413	37.7104	37.037	30.9764	64.7587	62.2896	62.963	69.0236	-0.393414	-0.369427	atg	taa	complete	11801	12692
BU038	Rhinebothrium sp. 3	lrrna	962	36.4865	33.6449	37.0717	38.75	63.5135	66.25	62.8125	61.25	-0.168576	-0.207977	NA	NA	NA	1675	2637
BU038	Rhinebothrium sp. 3	cytb	1101	34.2416	37.3297	34.3324	31.0627	65.7584	62.6703	65.6676	68.9373	-0.273481	-0.289125	atg	tag	complete	7440	8541
BU038	Rhinebothrium sp. 3	NCR	175	21.7143	23.7288	25.8621	15.5172	78.2857	75.8621	74.1379	84.4828	-0.0218978	-0.368421	NA	NA	NA	6475	6650
BU038	Rhinebothrium sp. 3	cox3	645	32.8682	33.4884	33.4884	31.6279	67.1318	66.5116	66.5116	68.3721	-0.334873	-0.311321	gtg	taa	complete	6718	7363
BU038	Rhinebothrium sp. 3	cox2	570	37.0175	42.6316	35.2632	33.1579	62.9825	57.3684	64.7368	66.8421	-0.247911	-0.251185	atg	tag	complete	3444	4014
BU038	Rhinebothrium sp. 3	cox1	1599	36.2727	37.8987	38.6492	32.2702	63.7273	62.1013	61.3508	67.7298	-0.299313	-0.265517	atg	tag	complete	1	1600
BU038	Rhinebothrium sp. 3	atp6	516	34.1085	40.1163	33.1395	29.0698	65.8915	59.8837	66.8605	70.9302	-0.447059	-0.25	atg	tag	complete	10202	10718
BU040	Rhinebothrium sp. 3	mitogenome	13467	34.2393	33.8605	34.618	34.2393	65.7607	66.1395	65.382	65.7607	-0.285005	-0.262633	NA	NA	NA	1	13467
BU040	Rhinebothrium sp. 3	trnY	60	26.6667	30	35	15	73.3333	70	65	85	0	-0.375	NA	NA	NA	4552	4612
BU040	Rhinebothrium sp. 3	trnW	64	32.8125	27.2727	42.8571	28.5714	67.1875	76.1905	57.1429	71.4286	-0.0232558	-0.142857	NA	NA	NA	13404	13468
BU040	Rhinebothrium sp. 3	trnV	63	26.9841	19.0476	28.5714	33.3333	73.0159	80.9524	71.4286	66.6667	-0.130435	-0.0588235	NA	NA	NA	11601	11664
BU040	Rhinebothrium sp. 3	trnT	65	27.6923	45.4545	22.7273	14.2857	72.3077	57.1429	76.1905	85.7143	-0.148936	-0.333333	NA	NA	NA	1611	1676
BU040	Rhinebothrium sp. 3	trnS2	65	20	22.7273	18.1818	19.0476	80	76.1905	80.9524	80.9524	-0.153846	-0.0769231	NA	NA	NA	4632	4697
BU040	Rhinebothrium sp. 3	trnS1	59	38.9831	30	40	47.3684	61.0169	68.4211	57.8947	52.6316	-0.111111	-0.130435	NA	NA	NA	13339	13398
BU040	Rhinebothrium sp. 3	trnR	57	35.0877	31.5789	36.8421	36.8421	64.9123	68.4211	63.1579	63.1579	0.243243	0	NA	NA	NA	4852	4909
BU040	Rhinebothrium sp. 3	trnQ	62	37.0968	28.5714	38.0952	45	62.9032	70	65	55	-0.487179	-0.391304	NA	NA	NA	10018	10080
BU040	Rhinebothrium sp. 3	trnP	64	35.9375	31.8182	42.8571	33.3333	64.0625	66.6667	57.1429	66.6667	-0.365854	-0.478261	NA	NA	NA	12778	12842
BU040	Rhinebothrium sp. 3	trnN	66	39.3939	27.2727	36.3636	54.5455	60.6061	72.7273	63.6364	45.4545	-0.1	-0.153846	NA	NA	NA	12704	12770
BU040	Rhinebothrium sp. 3	trnM	65	44.6154	45.4545	45.4545	42.8571	55.3846	52.381	52.381	57.1429	0.0555556	-0.0344828	NA	NA	NA	10137	10202
BU040	Rhinebothrium sp. 3	trnL2	65	38.4615	45.4545	31.8182	38.0952	61.5385	57.1429	66.6667	61.9048	-0.2	-0.2	NA	NA	NA	4787	4852
BU040	Rhinebothrium sp. 3	trnL1	67	37.3134	43.4783	40.9091	27.2727	62.6866	54.5455	59.0909	72.7273	-0.190476	-0.2	NA	NA	NA	4709	4776
BU040	Rhinebothrium sp. 3	trnK	64	35.9375	22.7273	47.619	38.0952	64.0625	76.1905	52.381	61.9048	-0.219512	-0.130435	NA	NA	NA	12923	12987
BU040	Rhinebothrium sp. 3	trnI	67	34.3284	30.4348	54.5455	18.1818	65.6716	68.1818	45.4545	81.8182	-0.0454545	-0.217391	NA	NA	NA	12848	12915
BU040	Rhinebothrium sp. 3	trnH	68	29.4118	34.7826	26.087	27.2727	70.5882	63.6364	77.2727	72.7273	-0.416667	-0.3	NA	NA	NA	7366	7434
BU040	Rhinebothrium sp. 3	trnG	65	23.0769	22.7273	18.1818	28.5714	76.9231	76.1905	80.9524	71.4286	0.04	-0.0666667	NA	NA	NA	6653	6718
BU040	Rhinebothrium sp. 3	trnF	65	40	54.5455	36.3636	28.5714	60	47.619	66.6667	71.4286	0.025641	-0.307692	NA	NA	NA	10076	10141
BU040	Rhinebothrium sp. 3	trnE	67	35.8209	47.8261	22.7273	36.3636	64.1791	54.5455	77.2727	63.6364	-0.209302	-0.0833333	NA	NA	NA	4018	4085
BU040	Rhinebothrium sp. 3	trnD	63	36.5079	47.619	38.0952	23.8095	63.4921	52.381	61.9048	76.1905	-0.25	-0.130435	NA	NA	NA	11738	11801
BU040	Rhinebothrium sp. 3	trnC	66	46.9697	45.4545	54.5455	40.9091	53.0303	54.5455	45.4545	59.0909	-0.0285714	-0.0322581	NA	NA	NA	2637	2703
BU040	Rhinebothrium sp. 3	trnA	62	32.2581	38.0952	19.0476	40	67.7419	60	80	60	-0.238095	-0.4	NA	NA	NA	11670	11732
BU040	Rhinebothrium sp. 3	srrna	711	36.4276	34.5992	43.4599	31.2236	63.5724	65.4008	56.5401	68.7764	-0.146018	-0.227799	NA	NA	NA	2703	3414
BU040	Rhinebothrium sp. 3	nad6	456	31.3596	28.2895	35.5263	30.2632	68.6404	71.7105	64.4737	69.7368	-0.399361	-0.370629	atg	taa	complete	4088	4544
BU040	Rhinebothrium sp. 3	nad5	1566	34.6743	35.249	37.5479	31.2261	65.3257	64.751	62.4521	68.7739	-0.253177	-0.189687	atg	taa	complete	4912	6478
BU040	Rhinebothrium sp. 3	nad4l	261	24.5211	28.7356	24.1379	20.6897	75.4789	71.2644	75.8621	79.3103	-0.340102	-0.25	atg	taa	complete	8546	8807
BU040	Rhinebothrium sp. 3	nad4	1251	35.4916	35.7314	36.9305	33.8129	64.5084	64.2686	63.0695	66.1871	-0.370508	-0.283784	atg	tag	complete	8767	10018
BU040	Rhinebothrium sp. 3	nad3	348	28.1609	27.5862	28.4483	28.4483	71.8391	72.4138	71.5517	71.5517	-0.4	-0.326531	atg	taa	complete	12991	13339
BU040	Rhinebothrium sp. 3	nad2	876	32.4201	29.7945	34.9315	32.5342	67.5799	70.2055	65.0685	67.4658	-0.418919	-0.316901	atg	tag	complete	10721	11597
BU040	Rhinebothrium sp. 3	nad1	891	35.3535	37.7104	37.037	31.3131	64.6465	62.2896	62.963	68.6869	-0.395833	-0.384127	atg	taa	complete	11804	12695
BU040	Rhinebothrium sp. 3	lrrna	961	36.9407	38.0062	39.0625	33.75	63.0593	61.875	60.9375	66.25	-0.168317	-0.205634	NA	NA	NA	1676	2637
BU040	Rhinebothrium sp. 3	cytb	1101	34.3324	37.0572	34.3324	31.6076	65.6676	62.9428	65.6676	68.3924	-0.280775	-0.291005	atg	tag	complete	7443	8544
BU040	Rhinebothrium sp. 3	NCR	175	21.1429	23.7288	24.1379	15.5172	78.8571	75.8621	75.8621	84.4828	-0.0144928	-0.351351	NA	NA	NA	6478	6653
BU040	Rhinebothrium sp. 3	cox3	645	33.3333	33.9535	33.4884	32.5581	66.6667	66.0465	66.5116	67.4419	-0.334884	-0.32093	gtg	taa	complete	6721	7366
BU040	Rhinebothrium sp. 3	cox2	570	37.3684	42.6316	35.2632	34.2105	62.6316	57.3684	64.7368	65.7895	-0.238095	-0.239437	atg	tag	complete	3444	4014
BU040	Rhinebothrium sp. 3	cox1	1599	36.0225	37.5235	38.6492	31.8949	63.9775	62.4765	61.3508	68.1051	-0.300098	-0.267361	atg	tag	complete	1	1600
BU040	Rhinebothrium sp. 3	atp6	516	34.1085	39.5349	33.1395	29.6512	65.8915	60.4651	66.8605	70.3488	-0.435294	-0.227273	atg	tag	complete	10205	10721
BU041	Scalithirium sp.	mitogenome	13720	32.6531	33.3406	32.3639	32.2545	67.3469	66.674	67.6361	67.7455	-0.311688	-0.269643	NA	NA	NA	1	13720
BU041	Scalithirium sp.	trnY	51	31.3725	35.2941	41.1765	17.6471	68.6275	64.7059	58.8235	82.3529	-0.314286	0.125	NA	NA	NA	4696	4747
BU041	Scalithirium sp.	trnW	66	28.7879	27.2727	36.3636	22.7273	71.2121	72.7273	63.6364	77.2727	-0.0212766	-0.263158	NA	NA	NA	13655	13721
BU041	Scalithirium sp.	trnV	63	26.9841	19.0476	28.5714	33.3333	73.0159	80.9524	71.4286	66.6667	-0.0869565	-0.176471	NA	NA	NA	11857	11920
BU041	Scalithirium sp.	trnT	63	25.3968	23.8095	33.3333	19.0476	74.6032	76.1905	66.6667	80.9524	-0.234043	-0.375	NA	NA	NA	1621	1684
BU041	Scalithirium sp.	trnS2	66	25.7576	22.7273	31.8182	22.7273	74.2424	77.2727	68.1818	77.2727	-0.183673	-0.176471	NA	NA	NA	4783	4849
BU041	Scalithirium sp.	trnS1	59	37.2881	30	35	47.3684	62.7119	68.4211	63.1579	52.6316	-0.189189	0	NA	NA	NA	13591	13650
BU041	Scalithirium sp.	trnR	57	29.8246	31.5789	15.7895	42.1053	70.1754	68.4211	84.2105	57.8947	-0.1	-0.0588235	NA	NA	NA	5006	5063
BU041	Scalithirium sp.	trnQ	61	31.1475	33.3333	30	30	68.8525	65	70	70	-0.333333	-0.473684	NA	NA	NA	10258	10319
BU041	Scalithirium sp.	trnP	62	37.0968	38.0952	38.0952	35	62.9032	65	65	65	-0.230769	-0.391304	NA	NA	NA	13035	13097
BU041	Scalithirium sp.	trnN	65	36.9231	40.9091	40.9091	28.5714	63.0769	61.9048	61.9048	71.4286	-0.0731707	-0.166667	NA	NA	NA	12962	13027
BU041	Scalithirium sp.	trnM	64	40.625	36.3636	52.381	33.3333	59.375	61.9048	47.619	66.6667	0	0.0769231	NA	NA	NA	10378	10442
BU041	Scalithirium sp.	trnL2	65	38.4615	50	31.8182	33.3333	61.5385	52.381	66.6667	66.6667	-0.2	-0.2	NA	NA	NA	4941	5006
BU041	Scalithirium sp.	trnL1	64	39.0625	45.4545	33.3333	38.0952	60.9375	52.381	66.6667	61.9048	-0.128205	-0.28	NA	NA	NA	4869	4933
BU041	Scalithirium sp.	trnK	63	34.9206	28.5714	42.8571	33.3333	65.0794	71.4286	57.1429	66.6667	-0.219512	-0.0909091	NA	NA	NA	13177	13240
BU041	Scalithirium sp.	trnI	67	35.8209	47.8261	36.3636	22.7273	64.1791	50	63.6364	77.2727	-0.116279	-0.25	NA	NA	NA	13099	13166
BU041	Scalithirium sp.	trnH	68	29.4118	39.1304	30.4348	18.1818	70.5882	63.6364	68.1818	81.8182	-0.416667	-0.2	NA	NA	NA	7525	7593
BU041	Scalithirium sp.	trnG	65	24.6154	13.6364	18.1818	42.8571	75.3846	85.7143	80.9524	57.1429	0.0612245	0	NA	NA	NA	6811	6876
BU041	Scalithirium sp.	trnF	66	36.3636	45.4545	36.3636	27.2727	63.6364	54.5455	63.6364	72.7273	-0.190476	-0.416667	NA	NA	NA	10316	10382
BU041	Scalithirium sp.	trnE	67	32.8358	43.4783	45.4545	9.09091	67.1642	59.0909	54.5455	90.9091	-0.155556	-0.181818	NA	NA	NA	4168	4235
BU041	Scalithirium sp.	trnD	62	33.871	33.3333	23.8095	45	66.129	70	75	55	-0.268293	-0.238095	NA	NA	NA	11999	12061
BU041	Scalithirium sp.	trnC	66	34.8485	31.8182	40.9091	31.8182	65.1515	68.1818	59.0909	68.1818	-0.209302	-0.130435	NA	NA	NA	2716	2782
BU041	Scalithirium sp.	trnA	63	33.3333	33.3333	28.5714	38.0952	66.6667	66.6667	71.4286	61.9048	-0.190476	-0.333333	NA	NA	NA	11928	11991
BU041	Scalithirium sp.	srrna	706	35.4108	36.8644	32.766	36.5957	64.5892	63.4043	67.234	63.4043	-0.184211	-0.24	NA	NA	NA	2867	3573
BU041	Scalithirium sp.	nad6	456	28.9474	28.2895	33.5526	25	71.0526	71.7105	66.4474	75	-0.444444	-0.424242	atg	tag	complete	4235	4691
BU041	Scalithirium sp.	nad5	1563	31.4139	32.6296	37.2361	24.3762	68.5861	67.3704	62.7639	75.6238	-0.311567	-0.262729	gtg	taa	complete	5067	6630
BU041	Scalithirium sp.	nad4l	261	29.1188	31.0345	27.5862	28.7356	70.8812	68.9655	72.4138	71.2644	-0.416216	-0.263158	atg	taa	complete	8707	8968
BU041	Scalithirium sp.	nad4	1251	35.0919	35.012	38.3693	31.8945	64.9081	64.988	61.6307	68.1055	-0.359606	-0.216401	atg	tag	complete	9002	10253
BU041	Scalithirium sp.	nad3	348	31.6092	31.0345	29.3103	34.4828	68.3908	68.9655	70.6897	65.5172	-0.403361	-0.418182	atg	tag	complete	13243	13591
BU041	Scalithirium sp.	nad2	879	30.3754	26.6212	34.471	30.0341	69.6246	73.3788	65.529	69.9659	-0.428105	-0.363296	atg	tag	complete	10965	11844
BU041	Scalithirium sp.	nad1	891	34.7924	35.0168	38.0471	31.3131	65.2076	64.9832	61.9529	68.6869	-0.404475	-0.329032	atg	taa	complete	12064	12955
BU041	Scalithirium sp.	lrrna	1061	32.9877	34.7458	28.5311	35.6941	67.0123	65.1558	71.3881	64.3059	-0.18706	-0.257143	NA	NA	NA	1707	2768
BU041	Scalithirium sp.	cytb	1101	33.2425	36.7847	35.4223	27.5204	66.7575	63.2153	64.5777	72.4796	-0.338776	-0.213115	atg	taa	complete	7602	8703
BU041	Scalithirium sp.	NCR	181	20.442	19.6721	21.6667	20	79.558	80	78.3333	80	-0.138889	-0.567568	NA	NA	NA	6630	6811
BU041	Scalithirium sp.	cox3	645	32.2481	34.4186	35.3488	26.9767	67.7519	65.5814	64.6512	73.0233	-0.382151	-0.326923	gtg	taa	complete	6879	7524
BU041	Scalithirium sp.	cox2	570	33.3333	38.9474	34.2105	26.8421	66.6667	61.0526	65.7895	73.1579	-0.242105	-0.273684	atg	taa	complete	3598	4168
BU041	Scalithirium sp.	cox1	1599	34.9593	36.9606	39.0244	28.8931	65.0407	63.0394	60.9756	71.1069	-0.338462	-0.252236	atg	taa	complete	1	1600
BU041	Scalithirium sp.	atp6	516	31.2016	37.2093	33.7209	22.6744	68.7984	62.7907	66.2791	77.3256	-0.397183	-0.267081	atg	taa	complete	10445	10961
BU042	Rhinebothrium sp.3	mitogenome	13477	34.2138	34.6984	33.7044	34.2386	65.7862	65.3161	66.2956	65.7614	-0.281074	-0.256994	NA	NA	NA	1	13477
BU042	Rhinebothrium sp.3	trnY	58	31.0345	30	36.8421	26.3158	68.9655	68.4211	63.1579	73.6842	0	-0.111111	NA	NA	NA	4552	4610
BU042	Rhinebothrium sp.3	trnW	64	31.25	27.2727	42.8571	23.8095	68.75	76.1905	57.1429	76.1905	0	-0.1	NA	NA	NA	13414	13478
BU042	Rhinebothrium sp.3	trnV	63	26.9841	19.0476	28.5714	33.3333	73.0159	80.9524	71.4286	66.6667	-0.130435	-0.0588235	NA	NA	NA	11611	11674
BU042	Rhinebothrium sp.3	trnT	65	29.2308	45.4545	27.2727	14.2857	70.7692	57.1429	71.4286	85.7143	-0.173913	-0.368421	NA	NA	NA	1611	1676
BU042	Rhinebothrium sp.3	trnS2	65	20	22.7273	18.1818	19.0476	80	76.1905	80.9524	80.9524	-0.153846	-0.0769231	NA	NA	NA	4641	4706
BU042	Rhinebothrium sp.3	trnS1	59	37.2881	30	35	47.3684	62.7119	68.4211	63.1579	52.6316	-0.0810811	-0.0909091	NA	NA	NA	13349	13408
BU042	Rhinebothrium sp.3	trnR	57	35.0877	31.5789	36.8421	36.8421	64.9123	68.4211	63.1579	63.1579	0.243243	0	NA	NA	NA	4861	4918
BU042	Rhinebothrium sp.3	trnQ	62	37.0968	28.5714	38.0952	45	62.9032	70	65	55	-0.487179	-0.391304	NA	NA	NA	10028	10090
BU042	Rhinebothrium sp.3	trnP	64	35.9375	31.8182	42.8571	33.3333	64.0625	66.6667	57.1429	66.6667	-0.365854	-0.478261	NA	NA	NA	12788	12852
BU042	Rhinebothrium sp.3	trnN	66	39.3939	27.2727	36.3636	54.5455	60.6061	72.7273	63.6364	45.4545	-0.1	-0.153846	NA	NA	NA	12714	12780
BU042	Rhinebothrium sp.3	trnM	65	44.6154	45.4545	45.4545	42.8571	55.3846	52.381	52.381	57.1429	0.0555556	-0.0344828	NA	NA	NA	10147	10212
BU042	Rhinebothrium sp.3	trnL2	65	38.4615	45.4545	31.8182	38.0952	61.5385	57.1429	66.6667	61.9048	-0.2	-0.2	NA	NA	NA	4796	4861
BU042	Rhinebothrium sp.3	trnL1	67	37.3134	43.4783	40.9091	27.2727	62.6866	54.5455	59.0909	72.7273	-0.190476	-0.2	NA	NA	NA	4718	4785
BU042	Rhinebothrium sp.3	trnK	64	35.9375	22.7273	47.619	38.0952	64.0625	76.1905	52.381	61.9048	-0.219512	-0.130435	NA	NA	NA	12933	12997
BU042	Rhinebothrium sp.3	trnI	67	34.3284	30.4348	54.5455	18.1818	65.6716	68.1818	45.4545	81.8182	-0.0454545	-0.217391	NA	NA	NA	12858	12925
BU042	Rhinebothrium sp.3	trnH	68	29.4118	34.7826	26.087	27.2727	70.5882	63.6364	77.2727	72.7273	-0.416667	-0.3	NA	NA	NA	7376	7444
BU042	Rhinebothrium sp.3	trnG	65	23.0769	22.7273	18.1818	28.5714	76.9231	76.1905	80.9524	71.4286	0.04	-0.0666667	NA	NA	NA	6663	6728
BU042	Rhinebothrium sp.3	trnF	65	40	54.5455	36.3636	28.5714	60	47.619	66.6667	71.4286	0.025641	-0.307692	NA	NA	NA	10086	10151
BU042	Rhinebothrium sp.3	trnE	67	34.3284	43.4783	22.7273	36.3636	65.6716	59.0909	77.2727	63.6364	-0.181818	-0.130435	NA	NA	NA	4018	4085
BU042	Rhinebothrium sp.3	trnD	63	34.9206	47.619	33.3333	23.8095	65.0794	52.381	66.6667	76.1905	-0.268293	-0.181818	NA	NA	NA	11748	11811
BU042	Rhinebothrium sp.3	trnC	66	46.9697	45.4545	54.5455	40.9091	53.0303	54.5455	45.4545	59.0909	-0.0285714	-0.0322581	NA	NA	NA	2637	2703
BU042	Rhinebothrium sp.3	trnA	62	32.2581	38.0952	19.0476	40	67.7419	60	80	60	-0.238095	-0.4	NA	NA	NA	11680	11742
BU042	Rhinebothrium sp.3	srrna	711	36.4276	34.5992	43.4599	31.2236	63.5724	65.4008	56.5401	68.7764	-0.146018	-0.227799	NA	NA	NA	2703	3414
BU042	Rhinebothrium sp.3	nad6	456	31.3596	28.2895	35.5263	30.2632	68.6404	71.7105	64.4737	69.7368	-0.392971	-0.356643	atg	taa	complete	4088	4544
BU042	Rhinebothrium sp.3	nad5	1566	34.4189	35.4406	37.5479	30.2682	65.5811	64.5594	62.4521	69.7318	-0.250243	-0.183673	atg	taa	complete	4921	6487
BU042	Rhinebothrium sp.3	nad4l	261	25.2874	29.8851	24.1379	21.8391	74.7126	70.1149	75.8621	78.1609	-0.323077	-0.212121	atg	taa	complete	8556	8817
BU042	Rhinebothrium sp.3	nad4	1251	35.0919	35.4916	36.9305	32.8537	64.9081	64.5084	63.0695	67.1463	-0.362069	-0.271071	atg	tag	complete	8777	10028
BU042	Rhinebothrium sp.3	nad3	348	27.8736	27.5862	28.4483	27.5862	72.1264	72.4138	71.5517	72.4138	-0.40239	-0.319588	atg	taa	complete	13001	13349
BU042	Rhinebothrium sp.3	nad2	876	32.0776	30.8219	34.9315	30.4795	67.9224	69.1781	65.0685	69.5205	-0.405042	-0.295374	atg	tag	complete	10731	11607
BU042	Rhinebothrium sp.3	nad1	891	35.6902	38.3838	37.037	31.6498	64.3098	61.6162	62.963	68.3502	-0.39267	-0.377358	atg	taa	complete	11814	12705
BU042	Rhinebothrium sp.3	lrrna	961	36.8366	37.6947	39.0625	33.75	63.1634	62.1875	60.9375	66.25	-0.166392	-0.20339	NA	NA	NA	1676	2637
BU042	Rhinebothrium sp.3	cytb	1101	34.6957	37.0572	34.3324	32.6975	65.3043	62.9428	65.6676	67.3025	-0.273992	-0.272251	atg	tag	complete	7453	8554
BU042	Rhinebothrium sp.3	NCR	176	22.7273	15.2542	30.5085	22.4138	77.2727	84.4828	68.9655	77.5862	-0.0147059	-0.4	NA	NA	NA	6487	6663
BU042	Rhinebothrium sp.3	cox3	645	32.8682	33.9535	33.4884	31.1628	67.1318	66.0465	66.5116	68.8372	-0.330254	-0.311321	gtg	taa	complete	6731	7376
BU042	Rhinebothrium sp.3	cox2	570	36.8421	42.6316	35.2632	32.6316	63.1579	57.3684	64.7368	67.3684	-0.238889	-0.247619	atg	tag	complete	3444	4014
BU042	Rhinebothrium sp.3	cox1	1599	36.0851	37.7111	38.6492	31.8949	63.9149	62.2889	61.3508	68.1051	-0.295499	-0.268631	atg	tag	complete	1	1600
BU042	Rhinebothrium sp.3	atp6	516	34.3023	39.5349	33.1395	30.2326	65.6977	60.4651	66.8605	69.7674	-0.445428	-0.242938	atg	tag	complete	10215	10731
BU043	Rhinebothrium sp.3	mitogenome	13532	34.0822	34.8925	34.4048	32.949	65.9178	65.0998	65.6098	67.051	-0.281614	-0.258023	NA	NA	NA	1	13532
BU043	Rhinebothrium sp.3	trnY	58	29.3103	30	36.8421	21.0526	70.6897	68.4211	63.1579	78.9474	0.0243902	-0.294118	NA	NA	NA	4552	4610
BU043	Rhinebothrium sp.3	trnW	64	31.25	27.2727	42.8571	23.8095	68.75	76.1905	57.1429	76.1905	0	-0.1	NA	NA	NA	13469	13533
BU043	Rhinebothrium sp.3	trnV	63	26.9841	19.0476	28.5714	33.3333	73.0159	80.9524	71.4286	66.6667	-0.130435	-0.0588235	NA	NA	NA	11666	11729
BU043	Rhinebothrium sp.3	trnT	65	30.7692	45.4545	27.2727	19.0476	69.2308	57.1429	71.4286	80.9524	-0.155556	-0.3	NA	NA	NA	1611	1676
BU043	Rhinebothrium sp.3	trnS2	65	20	22.7273	18.1818	19.0476	80	76.1905	80.9524	80.9524	-0.153846	-0.0769231	NA	NA	NA	4635	4700
BU043	Rhinebothrium sp.3	trnS1	59	37.2881	30	35	47.3684	62.7119	68.4211	63.1579	52.6316	-0.0810811	-0.0909091	NA	NA	NA	13404	13463
BU043	Rhinebothrium sp.3	trnR	57	35.0877	31.5789	36.8421	36.8421	64.9123	68.4211	63.1579	63.1579	0.243243	0	NA	NA	NA	4855	4912
BU043	Rhinebothrium sp.3	trnQ	62	37.0968	28.5714	38.0952	45	62.9032	70	65	55	-0.487179	-0.391304	NA	NA	NA	10083	10145
BU043	Rhinebothrium sp.3	trnP	64	35.9375	31.8182	42.8571	33.3333	64.0625	66.6667	57.1429	66.6667	-0.365854	-0.478261	NA	NA	NA	12843	12907
BU043	Rhinebothrium sp.3	trnN	66	39.3939	27.2727	36.3636	54.5455	60.6061	72.7273	63.6364	45.4545	-0.1	-0.153846	NA	NA	NA	12769	12835
BU043	Rhinebothrium sp.3	trnM	65	44.6154	45.4545	45.4545	42.8571	55.3846	52.381	52.381	57.1429	0.0555556	-0.0344828	NA	NA	NA	10202	10267
BU043	Rhinebothrium sp.3	trnL2	65	38.4615	45.4545	31.8182	38.0952	61.5385	57.1429	66.6667	61.9048	-0.2	-0.2	NA	NA	NA	4790	4855
BU043	Rhinebothrium sp.3	trnL1	67	37.3134	43.4783	40.9091	27.2727	62.6866	54.5455	59.0909	72.7273	-0.190476	-0.2	NA	NA	NA	4712	4779
BU043	Rhinebothrium sp.3	trnK	64	35.9375	22.7273	47.619	38.0952	64.0625	76.1905	52.381	61.9048	-0.219512	-0.130435	NA	NA	NA	12988	13052
BU043	Rhinebothrium sp.3	trnI	67	34.3284	30.4348	54.5455	18.1818	65.6716	68.1818	45.4545	81.8182	-0.0454545	-0.217391	NA	NA	NA	12913	12980
BU043	Rhinebothrium sp.3	trnH	68	29.4118	34.7826	26.087	27.2727	70.5882	63.6364	77.2727	72.7273	-0.416667	-0.3	NA	NA	NA	7369	7437
BU043	Rhinebothrium sp.3	trnG	65	23.0769	22.7273	18.1818	28.5714	76.9231	76.1905	80.9524	71.4286	0.04	-0.0666667	NA	NA	NA	6656	6721
BU043	Rhinebothrium sp.3	trnF	65	40	54.5455	36.3636	28.5714	60	47.619	66.6667	71.4286	0.025641	-0.307692	NA	NA	NA	10141	10206
BU043	Rhinebothrium sp.3	trnE	67	35.8209	47.8261	22.7273	36.3636	64.1791	54.5455	77.2727	63.6364	-0.209302	-0.0833333	NA	NA	NA	4018	4085
BU043	Rhinebothrium sp.3	trnD	63	36.5079	47.619	38.0952	23.8095	63.4921	52.381	61.9048	76.1905	-0.25	-0.130435	NA	NA	NA	11803	11866
BU043	Rhinebothrium sp.3	trnC	66	46.9697	45.4545	54.5455	40.9091	53.0303	54.5455	45.4545	59.0909	-0.0285714	-0.0322581	NA	NA	NA	2637	2703
BU043	Rhinebothrium sp.3	trnA	62	32.2581	38.0952	19.0476	40	67.7419	60	80	60	-0.238095	-0.4	NA	NA	NA	11735	11797
BU043	Rhinebothrium sp.3	srrna	711	36.0056	34.1772	43.038	30.8017	63.9944	65.8228	56.962	69.1983	-0.147253	-0.226562	NA	NA	NA	2703	3414
BU043	Rhinebothrium sp.3	nad6	456	31.1404	28.2895	35.5263	29.6053	68.8596	71.7105	64.4737	70.3947	-0.388535	-0.352113	atg	taa	complete	4088	4544
BU043	Rhinebothrium sp.3	nad5	1566	34.1635	35.0575	37.3563	30.0766	65.8365	64.9425	62.6437	69.9234	-0.253152	-0.185047	atg	taa	complete	4915	6481
BU043	Rhinebothrium sp.3	nad4l	261	25.6705	29.8851	24.1379	22.9885	74.3295	70.1149	75.8621	77.0115	-0.340206	-0.223881	atg	tag	complete	8549	8810
BU043	Rhinebothrium sp.3	nad4	1251	35.012	35.7314	36.4508	32.8537	64.988	64.2686	63.5492	67.1463	-0.365314	-0.283105	atg	tag	complete	8832	10083
BU043	Rhinebothrium sp.3	nad3	348	27.8736	27.5862	28.4483	27.5862	72.1264	72.4138	71.5517	72.4138	-0.394422	-0.319588	atg	taa	complete	13056	13404
BU043	Rhinebothrium sp.3	nad2	876	31.5068	29.7945	34.9315	29.7945	68.4932	70.2055	65.0685	70.2055	-0.406667	-0.311594	atg	tag	complete	10786	11662
BU043	Rhinebothrium sp.3	nad1	891	35.578	37.7104	37.037	31.9865	64.422	62.2896	62.963	68.0135	-0.393728	-0.369085	atg	taa	complete	11869	12760
BU043	Rhinebothrium sp.3	lrrna	961	36.6285	37.6947	38.75	33.4375	63.3715	62.1875	61.25	66.5625	-0.165846	-0.204545	NA	NA	NA	1676	2637
BU043	Rhinebothrium sp.3	cytb	1101	34.2416	37.0572	34.3324	31.3351	65.7584	62.9428	65.6676	68.6649	-0.267956	-0.278515	atg	tag	complete	7446	8547
BU043	Rhinebothrium sp.3	NCR	175	22.8571	25.4237	25.8621	17.2414	77.1429	74.1379	74.1379	82.7586	-0.00740741	-0.4	NA	NA	NA	6481	6656
BU043	Rhinebothrium sp.3	cox3	645	33.3333	34.4186	33.4884	32.093	66.6667	65.5814	66.5116	67.907	-0.325581	-0.302326	gtg	taa	complete	6724	7369
BU043	Rhinebothrium sp.3	cox2	570	36.8421	42.6316	35.2632	32.6316	63.1579	57.3684	64.7368	67.3684	-0.244444	-0.247619	atg	tag	complete	3444	4014
BU043	Rhinebothrium sp.3	cox1	1599	35.8974	37.7111	38.6492	31.3321	64.1026	62.2889	61.3508	68.6679	-0.299512	-0.271777	atg	tag	complete	1	1600
BU043	Rhinebothrium sp.3	atp6	516	34.4961	39.5349	33.7209	30.2326	65.5039	60.4651	66.2791	69.7674	-0.443787	-0.235955	atg	tag	complete	10270	10786
BU044	Scalithirium sp.	mitogenome	13524	32.6087	34.3833	32.8305	30.6122	67.3913	65.6167	67.1695	69.3878	-0.314022	-0.271202	NA	NA	NA	1	13524
BU044	Scalithirium sp.	trnY	53	28.3019	27.7778	33.3333	23.5294	71.6981	70.5882	64.7059	76.4706	-0.368421	0.2	NA	NA	NA	4541	4594
BU044	Scalithirium sp.	trnW	66	27.2727	22.7273	36.3636	22.7273	72.7273	77.2727	63.6364	77.2727	0	-0.222222	NA	NA	NA	13459	13525
BU044	Scalithirium sp.	trnV	63	26.9841	19.0476	28.5714	33.3333	73.0159	80.9524	71.4286	66.6667	-0.0869565	-0.176471	NA	NA	NA	11661	11724
BU044	Scalithirium sp.	trnT	63	25.3968	23.8095	33.3333	19.0476	74.6032	76.1905	66.6667	80.9524	-0.234043	-0.375	NA	NA	NA	1621	1684
BU044	Scalithirium sp.	trnS2	66	25.7576	22.7273	31.8182	22.7273	74.2424	77.2727	68.1818	77.2727	-0.183673	-0.176471	NA	NA	NA	4630	4696
BU044	Scalithirium sp.	trnS1	59	37.2881	30	35	47.3684	62.7119	68.4211	63.1579	52.6316	-0.189189	0	NA	NA	NA	13395	13454
BU044	Scalithirium sp.	trnR	57	31.5789	36.8421	15.7895	42.1053	68.4211	63.1579	84.2105	57.8947	-0.128205	-0.111111	NA	NA	NA	4853	4910
BU044	Scalithirium sp.	trnQ	61	31.1475	33.3333	30	30	68.8525	65	70	70	-0.333333	-0.473684	NA	NA	NA	10062	10123
BU044	Scalithirium sp.	trnP	62	37.0968	38.0952	38.0952	35	62.9032	65	65	65	-0.230769	-0.391304	NA	NA	NA	12839	12901
BU044	Scalithirium sp.	trnN	65	36.9231	40.9091	40.9091	28.5714	63.0769	61.9048	61.9048	71.4286	-0.0731707	-0.166667	NA	NA	NA	12766	12831
BU044	Scalithirium sp.	trnM	64	40.625	36.3636	52.381	33.3333	59.375	61.9048	47.619	66.6667	0	0.0769231	NA	NA	NA	10182	10246
BU044	Scalithirium sp.	trnL2	65	38.4615	50	31.8182	33.3333	61.5385	52.381	66.6667	66.6667	-0.2	-0.2	NA	NA	NA	4788	4853
BU044	Scalithirium sp.	trnL1	64	39.0625	45.4545	33.3333	38.0952	60.9375	52.381	66.6667	61.9048	-0.128205	-0.28	NA	NA	NA	4716	4780
BU044	Scalithirium sp.	trnK	63	34.9206	28.5714	42.8571	33.3333	65.0794	71.4286	57.1429	66.6667	-0.219512	-0.0909091	NA	NA	NA	12981	13044
BU044	Scalithirium sp.	trnI	67	35.8209	47.8261	36.3636	22.7273	64.1791	50	63.6364	77.2727	-0.116279	-0.25	NA	NA	NA	12903	12970
BU044	Scalithirium sp.	trnH	67	29.8507	39.1304	31.8182	18.1818	70.1493	63.6364	68.1818	81.8182	-0.446809	-0.2	NA	NA	NA	7403	7470
BU044	Scalithirium sp.	trnG	65	24.6154	13.6364	18.1818	42.8571	75.3846	85.7143	80.9524	57.1429	0.0612245	0	NA	NA	NA	6689	6754
BU044	Scalithirium sp.	trnF	66	36.3636	45.4545	36.3636	27.2727	63.6364	54.5455	63.6364	72.7273	-0.190476	-0.416667	NA	NA	NA	10120	10186
BU044	Scalithirium sp.	trnE	67	32.8358	43.4783	45.4545	9.09091	67.1642	59.0909	54.5455	90.9091	-0.155556	-0.181818	NA	NA	NA	4013	4080
BU044	Scalithirium sp.	trnD	62	33.871	33.3333	23.8095	45	66.129	70	75	55	-0.268293	-0.238095	NA	NA	NA	11803	11865
BU044	Scalithirium sp.	trnC	66	31.8182	27.2727	36.3636	31.8182	68.1818	72.7273	63.6364	68.1818	-0.244444	-0.142857	NA	NA	NA	2646	2712
BU044	Scalithirium sp.	trnA	63	33.3333	33.3333	28.5714	38.0952	66.6667	66.6667	71.4286	61.9048	-0.190476	-0.333333	NA	NA	NA	11732	11795
BU044	Scalithirium sp.	srrna	711	35.443	32.9114	36.2869	37.1308	64.557	67.0886	63.7131	62.8692	-0.189542	-0.238095	NA	NA	NA	2713	3424
BU044	Scalithirium sp.	nad6	456	28.9474	28.2895	33.5526	25	71.0526	71.7105	66.4474	75	-0.444444	-0.424242	atg	tag	complete	4080	4536
BU044	Scalithirium sp.	nad5	1563	31.286	32.4376	37.0441	24.3762	68.714	67.5624	62.9559	75.6238	-0.309125	-0.259714	gtg	taa	complete	4914	6477
BU044	Scalithirium sp.	nad4l	261	29.1188	31.0345	27.5862	28.7356	70.8812	68.9655	72.4138	71.2644	-0.416216	-0.263158	atg	taa	complete	8585	8846
BU044	Scalithirium sp.	nad4	1251	35.2518	35.012	38.3693	32.3741	64.7482	64.988	61.6307	67.6259	-0.355556	-0.210884	atg	tag	complete	8806	10057
BU044	Scalithirium sp.	nad3	348	31.6092	31.0345	29.3103	34.4828	68.3908	68.9655	70.6897	65.5172	-0.403361	-0.418182	atg	tag	complete	13047	13395
BU044	Scalithirium sp.	nad2	879	30.2617	26.2799	34.471	30.0341	69.7383	73.7201	65.529	69.9659	-0.429038	-0.368421	atg	tag	complete	10769	11648
BU044	Scalithirium sp.	nad1	891	34.6801	35.0168	38.0471	30.9764	65.3199	64.9832	61.9529	69.0236	-0.405498	-0.333333	atg	taa	complete	11868	12759
BU044	Scalithirium sp.	lrrna	956	33.4728	28.8401	36.3636	35.2201	66.5272	71.0692	63.522	64.7799	-0.18239	-0.24375	NA	NA	NA	1689	2645
BU044	Scalithirium sp.	cytb	1101	33.0609	36.7847	35.4223	26.9755	66.9391	63.2153	64.5777	73.0245	-0.34057	-0.214286	atg	taa	complete	7480	8581
BU044	Scalithirium sp.	NCR	201	20.398	19.403	20.8955	20.8955	79.602	80.597	79.1045	79.1045	-0.15	-0.609756	NA	NA	NA	6488	6689
BU044	Scalithirium sp.	cox3	645	32.2481	34.8837	35.3488	26.5116	67.7519	65.1163	64.6512	73.4884	-0.382151	-0.326923	gtg	taa	complete	6757	7402
BU044	Scalithirium sp.	cox2	570	33.5088	38.9474	34.2105	27.3684	66.4912	61.0526	65.7895	72.6316	-0.245383	-0.277487	atg	taa	complete	3443	4013
BU044	Scalithirium sp.	cox1	1599	34.8343	36.9606	39.0244	28.5178	65.1657	63.0394	60.9756	71.4822	-0.335893	-0.256732	atg	taa	complete	1	1600
BU044	Scalithirium sp.	atp6	516	31.0078	37.2093	33.7209	22.093	68.9922	62.7907	66.2791	77.907	-0.398876	-0.275	atg	taa	complete	10249	10765
BU045	Rhinebothrium sp. 1	mitogenome	13795	36.535	36.3992	36.6464	36.5594	63.465	63.6146	63.3536	63.4406	-0.290234	-0.234921	NA	NA	NA	1	13795
BU045	Rhinebothrium sp. 1	trnY	64	25	13.6364	33.3333	28.5714	75	85.7143	66.6667	71.4286	-0.0833333	-0.25	NA	NA	NA	4671	4735
BU045	Rhinebothrium sp. 1	trnW	66	34.8485	45.4545	31.8182	27.2727	65.1515	54.5455	68.1818	72.7273	-0.162791	-0.304348	NA	NA	NA	13730	13796
BU045	Rhinebothrium sp. 1	trnV	62	32.2581	38.0952	28.5714	30	67.7419	60	70	70	0	-0.1	NA	NA	NA	11873	11935
BU045	Rhinebothrium sp. 1	trnT	65	27.6923	27.2727	31.8182	23.8095	72.3077	76.1905	66.6667	76.1905	-0.148936	0	NA	NA	NA	1606	1671
BU045	Rhinebothrium sp. 1	trnS2	64	28.125	31.8182	23.8095	28.5714	71.875	66.6667	76.1905	71.4286	-0.26087	-0.111111	NA	NA	NA	4749	4813
BU045	Rhinebothrium sp. 1	trnS1	59	42.3729	40	45	42.1053	57.6271	57.8947	52.6316	57.8947	-0.117647	-0.2	NA	NA	NA	13660	13719
BU045	Rhinebothrium sp. 1	trnR	60	36.6667	50	30	30	63.3333	50	70	70	0	-0.181818	NA	NA	NA	4989	5049
BU045	Rhinebothrium sp. 1	trnQ	63	30.1587	33.3333	23.8095	33.3333	69.8413	66.6667	76.1905	66.6667	-0.454545	-0.473684	NA	NA	NA	10261	10324
BU045	Rhinebothrium sp. 1	trnP	56	35.7143	52.6316	26.3158	27.7778	64.2857	50	72.2222	72.2222	-0.444444	-0.5	NA	NA	NA	13061	13117
BU045	Rhinebothrium sp. 1	trnN	67	44.7761	65.2174	31.8182	36.3636	55.2239	36.3636	68.1818	63.6364	-0.027027	-0.2	NA	NA	NA	12978	13045
BU045	Rhinebothrium sp. 1	trnM	67	38.806	34.7826	45.4545	36.3636	61.194	63.6364	54.5455	63.6364	-0.121951	0	NA	NA	NA	10385	10452
BU045	Rhinebothrium sp. 1	trnL2	64	39.0625	40.9091	38.0952	38.0952	60.9375	57.1429	61.9048	61.9048	-0.179487	-0.12	NA	NA	NA	4922	4986
BU045	Rhinebothrium sp. 1	trnL1	64	40.625	50	28.5714	42.8571	59.375	47.619	71.4286	57.1429	-0.263158	-0.230769	NA	NA	NA	4822	4886
BU045	Rhinebothrium sp. 1	trnK	66	48.4848	63.6364	50	31.8182	51.5152	36.3636	50	68.1818	-0.235294	-0.0625	NA	NA	NA	13230	13296
BU045	Rhinebothrium sp. 1	trnI	66	37.8788	54.5455	36.3636	22.7273	62.1212	45.4545	63.6364	77.2727	-0.121951	-0.28	NA	NA	NA	13141	13207
BU045	Rhinebothrium sp. 1	trnH	70	32.8571	29.1667	34.7826	34.7826	67.1429	69.5652	65.2174	65.2174	-0.319149	-0.304348	NA	NA	NA	7522	7592
BU045	Rhinebothrium sp. 1	trnG	66	28.7879	40.9091	18.1818	27.2727	71.2121	59.0909	81.8182	72.7273	-0.191489	-0.0526316	NA	NA	NA	6801	6867
BU045	Rhinebothrium sp. 1	trnF	66	31.8182	27.2727	36.3636	31.8182	68.1818	72.7273	63.6364	68.1818	-0.111111	-0.428571	NA	NA	NA	10321	10387
BU045	Rhinebothrium sp. 1	trnE	71	40.8451	50	29.1667	43.4783	59.1549	47.8261	69.5652	56.5217	-0.285714	-0.310345	NA	NA	NA	4127	4198
BU045	Rhinebothrium sp. 1	trnD	63	34.9206	38.0952	38.0952	28.5714	65.0794	61.9048	61.9048	71.4286	-0.268293	-0.181818	NA	NA	NA	12005	12068
BU045	Rhinebothrium sp. 1	trnC	65	46.1538	45.4545	45.4545	47.619	53.8462	52.381	52.381	52.381	-0.2	-0.133333	NA	NA	NA	2644	2709
BU045	Rhinebothrium sp. 1	trnA	64	35.9375	54.5455	14.2857	38.0952	64.0625	42.8571	85.7143	61.9048	-0.219512	-0.304348	NA	NA	NA	11939	12003
BU045	Rhinebothrium sp. 1	srrna	709	38.9281	37.5527	36.8644	42.3729	61.0719	62.7119	63.1356	57.6271	-0.13164	-0.202899	NA	NA	NA	2791	3500
BU045	Rhinebothrium sp. 1	nad6	456	32.6754	30.9211	31.5789	35.5263	67.3246	69.0789	68.4211	64.4737	-0.394137	-0.328859	atg	taa	complete	4201	4657
BU045	Rhinebothrium sp. 1	nad5	1569	36.6475	35.9465	36.1377	37.8585	63.3525	64.0535	63.8623	62.1415	-0.297787	-0.193043	atg	taa	complete	5052	6621
BU045	Rhinebothrium sp. 1	nad4l	261	30.6513	34.4828	25.2874	32.1839	69.3487	65.5172	74.7126	67.8161	-0.392265	-0.35	gtg	tag	complete	8702	8963
BU045	Rhinebothrium sp. 1	nad4	1251	37.0903	35.9712	36.6906	38.6091	62.9097	64.0288	63.3094	61.3909	-0.357052	-0.193966	atg	tag	complete	9004	10255
BU045	Rhinebothrium sp. 1	nad3	348	34.1954	34.4828	31.0345	37.069	65.8046	65.5172	68.9655	62.931	-0.449782	-0.294118	atg	taa	complete	13299	13647
BU045	Rhinebothrium sp. 1	nad2	885	32.8814	28.4746	35.9322	34.2373	67.1186	71.5254	64.0678	65.7627	-0.430976	-0.347079	atg	tag	complete	10974	11859
BU045	Rhinebothrium sp. 1	nad1	891	37.8227	37.3737	37.037	39.0572	62.1773	62.6263	62.963	60.9428	-0.371841	-0.317507	atg	tag	complete	12071	12962
BU045	Rhinebothrium sp. 1	lrrna	1036	37.0656	35.2601	39.1304	36.8116	62.9344	64.6377	60.8696	63.1884	-0.150307	-0.15625	NA	NA	NA	1657	2693
BU045	Rhinebothrium sp. 1	cytb	1098	38.7067	40.4372	35.7923	39.8907	61.2933	59.5628	64.2077	60.1093	-0.295691	-0.190588	atg	tag	complete	7597	8695
BU045	Rhinebothrium sp. 1	NCR	180	25.5556	28.3333	25	23.3333	74.4444	71.6667	75	76.6667	-0.208955	-0.782609	NA	NA	NA	6621	6801
BU045	Rhinebothrium sp. 1	cox3	645	37.9845	38.1395	33.0233	42.7907	62.0155	61.8605	66.9767	57.2093	-0.395	-0.257143	gtg	taa	complete	6870	7515
BU045	Rhinebothrium sp. 1	cox2	570	36.4912	38.4211	34.7368	36.3158	63.5088	61.5789	65.2632	63.6842	-0.171271	-0.173077	atg	tag	complete	3537	4107
BU045	Rhinebothrium sp. 1	cox1	1599	38.6492	40.3377	38.8368	36.773	61.3508	59.6623	61.1632	63.227	-0.286442	-0.216828	atg	tag	complete	1	1600
BU045	Rhinebothrium sp. 1	atp6	516	33.5271	35.4651	32.5581	32.5581	66.4729	64.5349	67.4419	67.4419	-0.370262	-0.213873	atg	tag	complete	10455	10971
BU046	Rhinebothrium sp. 1	mitogenome	13758	36.4443	36.7859	36.4152	36.1317	63.5557	63.2141	63.5848	63.8683	-0.291629	-0.238532	NA	NA	NA	1	13758
BU046	Rhinebothrium sp. 1	trnY	63	25.3968	19.0476	33.3333	23.8095	74.6032	80.9524	66.6667	76.1905	-0.148936	-0.25	NA	NA	NA	4668	4731
BU046	Rhinebothrium sp. 1	trnW	66	34.8485	45.4545	31.8182	27.2727	65.1515	54.5455	68.1818	72.7273	-0.162791	-0.304348	NA	NA	NA	13693	13759
BU046	Rhinebothrium sp. 1	trnV	62	32.2581	38.0952	28.5714	30	67.7419	60	70	70	0	-0.1	NA	NA	NA	11836	11898
BU046	Rhinebothrium sp. 1	trnT	65	27.6923	27.2727	31.8182	23.8095	72.3077	76.1905	66.6667	76.1905	-0.148936	0	NA	NA	NA	1606	1671
BU046	Rhinebothrium sp. 1	trnS2	64	28.125	31.8182	23.8095	28.5714	71.875	66.6667	76.1905	71.4286	-0.26087	-0.111111	NA	NA	NA	4735	4799
BU046	Rhinebothrium sp. 1	trnS1	59	42.3729	40	45	42.1053	57.6271	57.8947	52.6316	57.8947	-0.117647	-0.2	NA	NA	NA	13623	13682
BU046	Rhinebothrium sp. 1	trnR	57	40.3509	52.6316	31.5789	36.8421	59.6491	47.3684	68.4211	63.1579	0.0588235	-0.130435	NA	NA	NA	4976	5033
BU046	Rhinebothrium sp. 1	trnQ	63	30.1587	33.3333	23.8095	33.3333	69.8413	66.6667	76.1905	66.6667	-0.454545	-0.473684	NA	NA	NA	10224	10287
BU046	Rhinebothrium sp. 1	trnP	56	35.7143	52.6316	26.3158	27.7778	64.2857	50	72.2222	72.2222	-0.444444	-0.5	NA	NA	NA	13024	13080
BU046	Rhinebothrium sp. 1	trnN	67	44.7761	65.2174	31.8182	36.3636	55.2239	36.3636	68.1818	63.6364	-0.027027	-0.2	NA	NA	NA	12941	13008
BU046	Rhinebothrium sp. 1	trnM	67	38.806	34.7826	45.4545	36.3636	61.194	63.6364	54.5455	63.6364	-0.121951	-0.0769231	NA	NA	NA	10348	10415
BU046	Rhinebothrium sp. 1	trnL2	65	41.5385	50	40.9091	33.3333	58.4615	52.381	57.1429	66.6667	-0.157895	-0.111111	NA	NA	NA	4908	4973
BU046	Rhinebothrium sp. 1	trnL1	64	40.625	50	28.5714	42.8571	59.375	47.619	71.4286	57.1429	-0.263158	-0.230769	NA	NA	NA	4808	4872
BU046	Rhinebothrium sp. 1	trnK	66	46.9697	63.6364	50	27.2727	53.0303	36.3636	50	72.7273	-0.257143	-0.0967742	NA	NA	NA	13193	13259
BU046	Rhinebothrium sp. 1	trnI	66	37.8788	54.5455	36.3636	22.7273	62.1212	45.4545	63.6364	77.2727	-0.121951	-0.28	NA	NA	NA	13104	13170
BU046	Rhinebothrium sp. 1	trnH	70	32.8571	29.1667	34.7826	34.7826	67.1429	69.5652	65.2174	65.2174	-0.319149	-0.304348	NA	NA	NA	7566	7636
BU046	Rhinebothrium sp. 1	trnG	66	28.7879	40.9091	18.1818	27.2727	71.2121	59.0909	81.8182	72.7273	-0.234043	-0.0526316	NA	NA	NA	6845	6911
BU046	Rhinebothrium sp. 1	trnF	66	30.303	22.7273	36.3636	31.8182	69.697	77.2727	63.6364	68.1818	-0.130435	-0.4	NA	NA	NA	10284	10350
BU046	Rhinebothrium sp. 1	trnE	71	40.8451	50	29.1667	43.4783	59.1549	47.8261	69.5652	56.5217	-0.285714	-0.310345	NA	NA	NA	4124	4195
BU046	Rhinebothrium sp. 1	trnD	63	34.9206	38.0952	38.0952	28.5714	65.0794	61.9048	61.9048	71.4286	-0.268293	-0.181818	NA	NA	NA	11968	12031
BU046	Rhinebothrium sp. 1	trnC	65	46.1538	45.4545	45.4545	47.619	53.8462	52.381	52.381	52.381	-0.2	-0.133333	NA	NA	NA	2644	2709
BU046	Rhinebothrium sp. 1	trnA	64	35.9375	54.5455	14.2857	38.0952	64.0625	42.8571	85.7143	61.9048	-0.219512	-0.391304	NA	NA	NA	11902	11966
BU046	Rhinebothrium sp. 1	srrna	709	39.4922	38.3966	37.2881	42.7966	60.5078	61.8644	62.7119	57.2034	-0.132867	-0.2	NA	NA	NA	2788	3497
BU046	Rhinebothrium sp. 1	nad6	456	33.114	31.5789	31.5789	36.1842	66.886	68.4211	68.4211	63.8158	-0.403279	-0.337748	atg	taa	complete	4198	4654
BU046	Rhinebothrium sp. 1	nad5	1569	36.4563	35.9465	35.9465	37.4761	63.5437	64.0535	64.0535	62.5239	-0.295888	-0.188811	atg	taa	complete	5036	6605
BU046	Rhinebothrium sp. 1	nad4l	261	30.6513	34.4828	25.2874	32.1839	69.3487	65.5172	74.7126	67.8161	-0.392265	-0.35	gtg	tag	complete	8746	9007
BU046	Rhinebothrium sp. 1	nad4	1251	36.9305	35.9712	37.4101	37.4101	63.0695	64.0288	62.5899	62.5899	-0.356147	-0.186147	atg	tag	complete	8967	10218
BU046	Rhinebothrium sp. 1	nad3	348	34.4828	35.3448	30.1724	37.931	65.5172	64.6552	69.8276	62.069	-0.45614	-0.3	atg	taa	complete	13262	13610
BU046	Rhinebothrium sp. 1	nad2	885	33.5593	29.4915	35.9322	35.2542	66.4407	70.5085	64.0678	64.7458	-0.431973	-0.333333	atg	tag	complete	10937	11822
BU046	Rhinebothrium sp. 1	nad1	891	38.0471	38.0471	37.037	39.0572	61.9529	61.9529	62.963	60.9428	-0.373188	-0.309735	atg	tag	complete	12034	12925
BU046	Rhinebothrium sp. 1	lrrna	1036	37.0656	34.9711	39.4203	36.8116	62.9344	64.9275	60.5797	63.1884	-0.153374	-0.161458	NA	NA	NA	1657	2693
BU046	Rhinebothrium sp. 1	cytb	1098	38.1603	40.1639	35.7923	38.5246	61.8397	59.8361	64.2077	61.4754	-0.298969	-0.198091	atg	tag	complete	7641	8739
BU046	Rhinebothrium sp. 1	NCR	240	24.1667	26.25	23.75	22.5	75.8333	73.75	76.25	77.5	-0.197802	-0.827586	NA	NA	NA	6605	6845
BU046	Rhinebothrium sp. 1	cox3	645	37.2093	37.2093	33.0233	41.3953	62.7907	62.7907	66.9767	58.6047	-0.392593	-0.283333	gtg	taa	complete	6914	7559
BU046	Rhinebothrium sp. 1	cox2	570	36.6667	38.4211	34.7368	36.8421	63.3333	61.5789	65.2632	63.1579	-0.174515	-0.186603	atg	tag	complete	3534	4104
BU046	Rhinebothrium sp. 1	cox1	1599	38.2114	40.1501	38.6492	35.8349	61.7886	59.8499	61.3508	64.1651	-0.285425	-0.214403	atg	tag	complete	1	1600
BU046	Rhinebothrium sp. 1	atp6	516	33.9147	36.0465	32.5581	33.1395	66.0853	63.9535	67.4419	66.8605	-0.360704	-0.188571	atg	tag	complete	10418	10934
BU048	Rhinebothrium sp. 1	mitogenome	13717	36.473	36.0813	37.1172	36.2205	63.527	63.9326	62.8828	63.7795	-0.291255	-0.238457	NA	NA	NA	1	13717
BU048	Rhinebothrium sp. 1	trnY	61	21.3115	14.2857	30	20	78.6885	85	70	80	-0.166667	-0.230769	NA	NA	NA	4589	4650
BU048	Rhinebothrium sp. 1	trnW	66	34.8485	45.4545	31.8182	27.2727	65.1515	54.5455	68.1818	72.7273	-0.162791	-0.304348	NA	NA	NA	13652	13718
BU048	Rhinebothrium sp. 1	trnV	62	32.2581	38.0952	28.5714	30	67.7419	60	70	70	0	-0.1	NA	NA	NA	11795	11857
BU048	Rhinebothrium sp. 1	trnT	65	27.6923	27.2727	31.8182	23.8095	72.3077	76.1905	66.6667	76.1905	-0.148936	0	NA	NA	NA	1606	1671
BU048	Rhinebothrium sp. 1	trnS2	64	28.125	31.8182	23.8095	28.5714	71.875	66.6667	76.1905	71.4286	-0.26087	-0.111111	NA	NA	NA	4664	4728
BU048	Rhinebothrium sp. 1	trnS1	59	42.3729	40	45	42.1053	57.6271	57.8947	52.6316	57.8947	-0.117647	-0.2	NA	NA	NA	13582	13641
BU048	Rhinebothrium sp. 1	trnR	57	40.3509	52.6316	31.5789	36.8421	59.6491	47.3684	68.4211	63.1579	0.0588235	-0.130435	NA	NA	NA	4905	4962
BU048	Rhinebothrium sp. 1	trnQ	63	30.1587	33.3333	23.8095	33.3333	69.8413	66.6667	76.1905	66.6667	-0.454545	-0.473684	NA	NA	NA	10183	10246
BU048	Rhinebothrium sp. 1	trnP	56	35.7143	52.6316	26.3158	27.7778	64.2857	50	72.2222	72.2222	-0.444444	-0.5	NA	NA	NA	12983	13039
BU048	Rhinebothrium sp. 1	trnN	67	44.7761	65.2174	31.8182	36.3636	55.2239	36.3636	68.1818	63.6364	-0.027027	-0.2	NA	NA	NA	12900	12967
BU048	Rhinebothrium sp. 1	trnM	67	38.806	34.7826	45.4545	36.3636	61.194	63.6364	54.5455	63.6364	-0.121951	0	NA	NA	NA	10307	10374
BU048	Rhinebothrium sp. 1	trnL2	65	40	50	36.3636	33.3333	60	52.381	61.9048	66.6667	-0.179487	-0.153846	NA	NA	NA	4837	4902
BU048	Rhinebothrium sp. 1	trnL1	64	40.625	50	28.5714	42.8571	59.375	47.619	71.4286	57.1429	-0.263158	-0.230769	NA	NA	NA	4737	4801
BU048	Rhinebothrium sp. 1	trnK	66	46.9697	63.6364	50	27.2727	53.0303	36.3636	50	72.7273	-0.257143	-0.0967742	NA	NA	NA	13152	13218
BU048	Rhinebothrium sp. 1	trnI	66	37.8788	54.5455	36.3636	22.7273	62.1212	45.4545	63.6364	77.2727	-0.121951	-0.28	NA	NA	NA	13063	13129
BU048	Rhinebothrium sp. 1	trnH	70	32.8571	29.1667	34.7826	34.7826	67.1429	69.5652	65.2174	65.2174	-0.319149	-0.304348	NA	NA	NA	7525	7595
BU048	Rhinebothrium sp. 1	trnG	66	28.7879	40.9091	18.1818	27.2727	71.2121	59.0909	81.8182	72.7273	-0.234043	-0.0526316	NA	NA	NA	6804	6870
BU048	Rhinebothrium sp. 1	trnF	66	30.303	22.7273	36.3636	31.8182	69.697	77.2727	63.6364	68.1818	-0.130435	-0.4	NA	NA	NA	10243	10309
BU048	Rhinebothrium sp. 1	trnE	71	42.2535	50	33.3333	43.4783	57.7465	47.8261	65.2174	56.5217	-0.317073	-0.333333	NA	NA	NA	4045	4116
BU048	Rhinebothrium sp. 1	trnD	63	34.9206	38.0952	38.0952	28.5714	65.0794	61.9048	61.9048	71.4286	-0.268293	-0.181818	NA	NA	NA	11927	11990
BU048	Rhinebothrium sp. 1	trnC	65	46.1538	45.4545	45.4545	47.619	53.8462	52.381	52.381	52.381	-0.2	-0.133333	NA	NA	NA	2645	2710
BU048	Rhinebothrium sp. 1	trnA	64	35.9375	54.5455	14.2857	38.0952	64.0625	42.8571	85.7143	61.9048	-0.219512	-0.304348	NA	NA	NA	11861	11925
BU048	Rhinebothrium sp. 1	srrna	714	39.3557	37.395	42.8571	37.8151	60.6443	62.605	57.1429	62.1849	-0.127021	-0.19573	NA	NA	NA	2710	3424
BU048	Rhinebothrium sp. 1	nad6	456	33.114	30.9211	31.5789	36.8421	66.886	69.0789	68.4211	63.1579	-0.396721	-0.324503	atg	taa	complete	4119	4575
BU048	Rhinebothrium sp. 1	nad5	1569	36.6475	35.7553	35.9465	38.2409	63.3525	64.2447	64.0535	61.7591	-0.299799	-0.189565	atg	taa	complete	4965	6534
BU048	Rhinebothrium sp. 1	nad4l	261	30.6513	34.4828	25.2874	32.1839	69.3487	65.5172	74.7126	67.8161	-0.392265	-0.35	gtg	tag	complete	8705	8966
BU048	Rhinebothrium sp. 1	nad4	1251	37.0104	35.9712	37.4101	37.6499	62.9896	64.0288	62.5899	62.3501	-0.35533	-0.183585	atg	tag	complete	8926	10177
BU048	Rhinebothrium sp. 1	nad3	348	34.1954	34.4828	30.1724	37.931	65.8046	65.5172	69.8276	62.069	-0.458515	-0.310924	atg	taa	complete	13221	13569
BU048	Rhinebothrium sp. 1	nad2	885	33.6723	29.1525	35.9322	35.9322	66.3277	70.8475	64.0678	64.0678	-0.431005	-0.328859	atg	tag	complete	10896	11781
BU048	Rhinebothrium sp. 1	nad1	891	37.8227	37.3737	37.037	39.0572	62.1773	62.6263	62.963	60.9428	-0.371841	-0.311573	atg	tag	complete	11993	12884
BU048	Rhinebothrium sp. 1	lrrna	964	36.4108	36.646	34.5794	38.0062	63.5892	63.2399	65.4206	61.9938	-0.158238	-0.162393	NA	NA	NA	1681	2645
BU048	Rhinebothrium sp. 1	cytb	1098	38.4335	40.1639	35.7923	39.3443	61.5665	59.8361	64.2077	60.6557	-0.298817	-0.199052	atg	tag	complete	7600	8698
BU048	Rhinebothrium sp. 1	NCR	270	26.6667	33.3333	23.3333	23.3333	73.3333	66.6667	76.6667	76.6667	-0.161616	-0.638889	NA	NA	NA	6534	6804
BU048	Rhinebothrium sp. 1	cox3	645	37.3643	37.2093	33.4884	41.3953	62.6357	62.7907	66.5116	58.6047	-0.39604	-0.278008	gtg	taa	complete	6873	7518
BU048	Rhinebothrium sp. 1	cox2	570	36.3158	38.4211	34.7368	35.7895	63.6842	61.5789	65.2632	64.2105	-0.179063	-0.188406	atg	tag	complete	3455	4025
BU048	Rhinebothrium sp. 1	cox1	1599	38.5241	40.1501	38.8368	36.5854	61.4759	59.8499	61.1632	63.4146	-0.287894	-0.217532	atg	tag	complete	1	1600
BU048	Rhinebothrium sp. 1	atp6	516	33.3333	35.4651	32.5581	31.9767	66.6667	64.5349	67.4419	68.0233	-0.366279	-0.209302	atg	tag	complete	10377	10893
BU049	Rhinebothrium sp. 1	mitogenome	13490	34.8184	34.801	35.0456	34.6085	65.1816	65.1913	64.9689	65.3915	-0.312408	-0.254418	NA	NA	NA	1	13490
BU049	Rhinebothrium sp. 1	trnY	54	24.0741	16.6667	33.3333	22.2222	75.9259	83.3333	66.6667	77.7778	-0.121951	-0.384615	NA	NA	NA	4559	4613
BU049	Rhinebothrium sp. 1	trnW	66	24.2424	18.1818	18.1818	36.3636	75.7576	81.8182	81.8182	63.6364	0.04	-0.25	NA	NA	NA	13425	13491
BU049	Rhinebothrium sp. 1	trnV	63	28.5714	23.8095	33.3333	28.5714	71.4286	76.1905	66.6667	71.4286	-0.111111	-0.222222	NA	NA	NA	11620	11683
BU049	Rhinebothrium sp. 1	trnT	67	34.3284	39.1304	31.8182	31.8182	65.6716	59.0909	68.1818	68.1818	-0.181818	-0.304348	NA	NA	NA	1616	1683
BU049	Rhinebothrium sp. 1	trnS2	64	28.125	40.9091	14.2857	28.5714	71.875	57.1429	85.7143	71.4286	-0.26087	-0.222222	NA	NA	NA	4635	4699
BU049	Rhinebothrium sp. 1	trnS1	59	42.3729	40	55	31.5789	57.6271	57.8947	42.1053	68.4211	-0.176471	-0.2	NA	NA	NA	13358	13417
BU049	Rhinebothrium sp. 1	trnR	58	46.5517	40	52.6316	47.3684	53.4483	57.8947	47.3684	52.6316	-0.0967742	-0.111111	NA	NA	NA	4843	4901
BU049	Rhinebothrium sp. 1	trnQ	63	33.3333	38.0952	28.5714	33.3333	66.6667	61.9048	71.4286	66.6667	-0.380952	-0.333333	NA	NA	NA	10025	10088
BU049	Rhinebothrium sp. 1	trnP	63	33.3333	38.0952	28.5714	33.3333	66.6667	61.9048	71.4286	66.6667	-0.238095	-0.333333	NA	NA	NA	12791	12854
BU049	Rhinebothrium sp. 1	trnN	66	33.3333	36.3636	31.8182	31.8182	66.6667	63.6364	68.1818	68.1818	-0.0909091	-0.272727	NA	NA	NA	12725	12791
BU049	Rhinebothrium sp. 1	trnM	69	46.3768	39.1304	52.1739	47.8261	53.6232	60.8696	47.8261	52.1739	-0.189189	0	NA	NA	NA	10147	10216
BU049	Rhinebothrium sp. 1	trnL2	69	43.4783	47.8261	43.4783	39.1304	56.5217	52.1739	56.5217	60.8696	-0.128205	-0.0666667	NA	NA	NA	4774	4843
BU049	Rhinebothrium sp. 1	trnL1	67	34.3284	30.4348	27.2727	45.4545	65.6716	68.1818	72.7273	54.5455	-0.272727	-0.217391	NA	NA	NA	4704	4771
BU049	Rhinebothrium sp. 1	trnK	61	36.0656	33.3333	45	30	63.9344	65	55	70	-0.230769	-0.0909091	NA	NA	NA	12935	12996
BU049	Rhinebothrium sp. 1	trnI	66	36.3636	54.5455	36.3636	18.1818	63.6364	45.4545	63.6364	81.8182	-0.0952381	-0.333333	NA	NA	NA	12854	12920
BU049	Rhinebothrium sp. 1	trnH	66	30.303	27.2727	27.2727	36.3636	69.697	72.7273	72.7273	63.6364	-0.173913	-0.3	NA	NA	NA	7357	7423
BU049	Rhinebothrium sp. 1	trnG	68	27.9412	34.7826	26.087	22.7273	72.0588	63.6364	72.7273	77.2727	-0.102041	-0.263158	NA	NA	NA	6640	6708
BU049	Rhinebothrium sp. 1	trnF	66	36.3636	40.9091	40.9091	27.2727	63.6364	59.0909	59.0909	72.7273	-0.047619	-0.25	NA	NA	NA	10085	10151
BU049	Rhinebothrium sp. 1	trnE	72	34.7222	37.5	41.6667	25	65.2778	62.5	58.3333	75	-0.319149	-0.28	NA	NA	NA	4017	4089
BU049	Rhinebothrium sp. 1	trnD	63	28.5714	28.5714	28.5714	28.5714	71.4286	71.4286	71.4286	71.4286	-0.333333	-0.111111	NA	NA	NA	11762	11825
BU049	Rhinebothrium sp. 1	trnC	62	41.9355	33.3333	52.381	40	58.0645	65	45	60	-0.222222	-0.153846	NA	NA	NA	2646	2708
BU049	Rhinebothrium sp. 1	trnA	65	33.8462	45.4545	31.8182	23.8095	66.1538	52.381	66.6667	76.1905	-0.162791	-0.363636	NA	NA	NA	11687	11752
BU049	Rhinebothrium sp. 1	srrna	702	34.4729	33.7607	35.4701	34.188	65.5271	66.2393	64.5299	65.812	-0.2	-0.231405	NA	NA	NA	2706	3408
BU049	Rhinebothrium sp. 1	nad6	456	35.7456	38.8158	33.5526	34.8684	64.2544	61.1842	66.4474	65.1316	-0.440273	-0.386503	atg	tag	complete	4093	4549
BU049	Rhinebothrium sp. 1	nad5	1569	34.2894	34.608	35.9465	32.3136	65.7106	65.392	64.0535	67.6864	-0.301649	-0.197026	atg	tag	complete	4905	6474
BU049	Rhinebothrium sp. 1	nad4l	261	32.1839	31.0345	27.5862	37.931	67.8161	68.9655	72.4138	62.069	-0.378531	-0.428571	atg	tag	complete	8546	8807
BU049	Rhinebothrium sp. 1	nad4	1257	37.6293	33.4129	41.0501	38.4248	62.3707	66.5871	58.9499	61.5752	-0.380102	-0.200846	atg	taa	complete	8767	10024
BU049	Rhinebothrium sp. 1	nad3	348	27.0115	31.8966	29.3103	19.8276	72.9885	68.1034	70.6897	80.1724	-0.409449	-0.340426	atg	taa	complete	13001	13349
BU049	Rhinebothrium sp. 1	nad2	876	31.3927	27.0548	34.589	32.5342	68.6073	72.9452	65.411	67.4658	-0.477537	-0.352727	atg	tag	complete	10737	11613
BU049	Rhinebothrium sp. 1	nad1	891	35.2413	35.3535	37.037	33.3333	64.7587	64.6465	62.963	66.6667	-0.421144	-0.375796	atg	taa	complete	11828	12719
BU049	Rhinebothrium sp. 1	lrrna	960	34.375	38.125	32.5	32.5	65.625	61.875	67.5	67.5	-0.215873	-0.230303	NA	NA	NA	1686	2646
BU049	Rhinebothrium sp. 1	cytb	1113	36.478	39.3531	34.7709	35.31	63.522	60.6469	65.2291	64.69	-0.346535	-0.192118	atg	tag	complete	7426	8539
BU049	Rhinebothrium sp. 1	NCR	166	22.8916	28.5714	14.5455	25.4545	77.1084	70.9091	85.4545	74.5455	0.03125	-0.684211	NA	NA	NA	6474	6640
BU049	Rhinebothrium sp. 1	cox3	645	34.4186	37.2093	32.5581	33.4884	65.5814	62.7907	67.4419	66.5116	-0.314421	-0.252252	atg	taa	complete	6711	7356
BU049	Rhinebothrium sp. 1	cox2	570	37.0175	40	34.2105	36.8421	62.9825	60	65.7895	63.1579	-0.236769	-0.251185	atg	taa	complete	3436	4006
BU049	Rhinebothrium sp. 1	cox1	1602	37.2659	39.1386	39.5131	33.1461	62.7341	60.8614	60.4869	66.8539	-0.317413	-0.262982	atg	taa	complete	1	1603
BU049	Rhinebothrium sp. 1	atp6	516	35.8527	37.7907	31.9767	37.7907	64.1473	62.2093	68.0233	62.2093	-0.359517	-0.0702703	atg	tag	complete	10219	10735
BU050	Anthocephalum sp.	mitogenome	13431	32.6111	32.2314	31.9857	33.6163	67.3889	67.7686	68.0143	66.3837	-0.304165	-0.253425	NA	NA	NA	1	13431
BU050	Anthocephalum sp.	trnY	63	19.0476	23.8095	23.8095	9.52381	80.9524	76.1905	76.1905	90.4762	-0.137255	0	NA	NA	NA	4557	4620
BU050	Anthocephalum sp.	trnW	65	32.3077	36.3636	27.2727	33.3333	67.6923	66.6667	76.1905	66.6667	-0.136364	-0.333333	NA	NA	NA	13367	13432
BU050	Anthocephalum sp.	trnV	65	33.8462	36.3636	40.9091	23.8095	66.1538	61.9048	57.1429	76.1905	-0.116279	-0.181818	NA	NA	NA	11538	11603
BU050	Anthocephalum sp.	trnT	64	20.3125	22.7273	9.52381	28.5714	79.6875	76.1905	90.4762	71.4286	-0.0588235	-0.538462	NA	NA	NA	1620	1684
BU050	Anthocephalum sp.	trnS2	64	23.4375	13.6364	23.8095	33.3333	76.5625	85.7143	76.1905	66.6667	-0.142857	-0.0666667	NA	NA	NA	4623	4687
BU050	Anthocephalum sp.	trnS1	59	30.5085	35	30	26.3158	69.4915	63.1579	68.4211	73.6842	-0.121951	0	NA	NA	NA	13293	13352
BU050	Anthocephalum sp.	trnR	59	33.8983	30	30	42.1053	66.1017	68.4211	68.4211	57.8947	-0.128205	-0.1	NA	NA	NA	4839	4898
BU050	Anthocephalum sp.	trnQ	61	29.5082	28.5714	35	25	70.4918	70	65	75	-0.209302	-0.444444	NA	NA	NA	9941	10002
BU050	Anthocephalum sp.	trnP	63	38.0952	47.619	33.3333	33.3333	61.9048	52.381	66.6667	66.6667	-0.230769	-0.416667	NA	NA	NA	12723	12786
BU050	Anthocephalum sp.	trnN	68	33.8235	34.7826	43.4783	22.7273	66.1765	68.1818	59.0909	77.2727	-0.0666667	-0.130435	NA	NA	NA	12644	12712
BU050	Anthocephalum sp.	trnM	66	42.4242	45.4545	50	31.8182	57.5758	54.5455	50	68.1818	-0.105263	-0.0714286	NA	NA	NA	10061	10127
BU050	Anthocephalum sp.	trnL2	66	39.3939	45.4545	40.9091	31.8182	60.6061	54.5455	59.0909	68.1818	-0.2	-0.230769	NA	NA	NA	4773	4839
BU050	Anthocephalum sp.	trnL1	66	37.8788	50	22.7273	40.9091	62.1212	50	77.2727	59.0909	-0.219512	-0.2	NA	NA	NA	4691	4757
BU050	Anthocephalum sp.	trnK	65	40	36.3636	45.4545	38.0952	60	66.6667	52.381	61.9048	-0.025641	0	NA	NA	NA	12874	12939
BU050	Anthocephalum sp.	trnI	67	38.806	47.8261	40.9091	27.2727	61.194	50	59.0909	72.7273	-0.0731707	-0.153846	NA	NA	NA	12795	12862
BU050	Anthocephalum sp.	trnH	63	34.9206	42.8571	38.0952	23.8095	65.0794	57.1429	61.9048	76.1905	-0.121951	-0.272727	NA	NA	NA	7295	7358
BU050	Anthocephalum sp.	trnG	66	19.697	31.8182	13.6364	13.6364	80.303	68.1818	86.3636	86.3636	-0.0566038	-0.230769	NA	NA	NA	6579	6645
BU050	Anthocephalum sp.	trnF	64	39.0625	36.3636	33.3333	47.619	60.9375	66.6667	66.6667	52.381	-0.230769	-0.28	NA	NA	NA	10001	10065
BU050	Anthocephalum sp.	trnE	65	32.3077	31.8182	18.1818	47.619	67.6923	71.4286	80.9524	52.381	-0.181818	-0.238095	NA	NA	NA	4022	4087
BU050	Anthocephalum sp.	trnD	62	32.2581	38.0952	23.8095	35	67.7419	65	75	65	-0.0952381	-0.1	NA	NA	NA	11683	11745
BU050	Anthocephalum sp.	trnC	65	36.9231	36.3636	36.3636	38.0952	63.0769	66.6667	61.9048	61.9048	-0.121951	-0.0833333	NA	NA	NA	2664	2729
BU050	Anthocephalum sp.	trnA	64	34.375	45.4545	42.8571	14.2857	65.625	52.381	57.1429	85.7143	-0.238095	-0.363636	NA	NA	NA	11611	11675
BU050	Anthocephalum sp.	srrna	722	34.349	33.195	31.5353	38.3333	65.651	66.6667	68.3333	61.6667	-0.164557	-0.185484	NA	NA	NA	2730	3452
BU050	Anthocephalum sp.	nad6	456	27.193	23.0263	31.5789	26.9737	72.807	76.9737	68.4211	73.0263	-0.391566	-0.387097	atg	tag	complete	4087	4543
BU050	Anthocephalum sp.	nad5	1563	33.5253	33.5893	36.6603	30.3263	66.4747	66.4107	63.3397	69.6737	-0.299326	-0.19084	atg	taa	complete	4901	6464
BU050	Anthocephalum sp.	nad4l	261	28.7356	34.4828	22.9885	28.7356	71.2644	65.5172	77.0115	71.2644	-0.376344	-0.333333	atg	tag	complete	8466	8727
BU050	Anthocephalum sp.	nad4	1254	34.4498	33.4928	38.5167	31.3397	65.5502	66.5072	61.4833	68.6603	-0.386861	-0.222222	gtg	tag	complete	8687	9941
BU050	Anthocephalum sp.	nad3	348	28.1609	31.0345	31.0345	22.4138	71.8391	68.9655	68.9655	77.5862	-0.48	-0.306122	atg	taa	complete	12944	13292
BU050	Anthocephalum sp.	nad2	882	27.8912	27.551	34.6939	21.4286	72.1088	72.449	65.3061	78.5714	-0.459119	-0.398374	atg	tag	complete	10656	11538
BU050	Anthocephalum sp.	nad1	891	32.7722	37.037	36.0269	25.2525	67.2278	62.963	63.9731	74.7475	-0.395659	-0.342466	atg	taa	complete	11748	12639
BU050	Anthocephalum sp.	lrrna	976	34.1189	35.5828	33.5385	33.2308	65.8811	64.3077	66.4615	66.7692	-0.18818	-0.225225	NA	NA	NA	1688	2664
BU050	Anthocephalum sp.	cytb	1098	33.7887	38.2514	34.9727	28.1421	66.2113	61.7486	65.0273	71.8579	-0.312242	-0.212938	atg	taa	complete	7362	8460
BU050	Anthocephalum sp.	NCR	115	17.3913	15.3846	15.7895	21.0526	82.6087	84.2105	84.2105	78.9474	-0.0105263	-1	NA	NA	NA	6464	6579
BU050	Anthocephalum sp.	cox3	645	31.938	33.4884	32.5581	29.7674	68.062	66.5116	67.4419	70.2326	-0.362187	-0.359223	gtg	tag	complete	6648	7293
BU050	Anthocephalum sp.	cox2	570	36.8421	43.1579	34.2105	33.1579	63.1579	56.8421	65.7895	66.8421	-0.194444	-0.219048	atg	taa	complete	3459	4029
BU050	Anthocephalum sp.	cox1	1599	34.8343	38.0863	38.6492	27.7674	65.1657	61.9137	61.3508	72.2326	-0.31286	-0.256732	atg	tag	complete	1	1600
BU050	Anthocephalum sp.	atp6	516	31.7829	35.4651	32.5581	27.3256	68.2171	64.5349	67.4419	72.6744	-0.4375	-0.170732	atg	tag	complete	10127	10643
BU051	Anthocephalum sp.	mitogenome	13580	33.3211	34.6366	33.2671	32.0592	66.6789	65.3778	66.7477	67.9408	-0.277747	-0.229171	NA	NA	NA	1	13580
BU051	Anthocephalum sp.	trnY	58	24.1379	25	31.5789	15.7895	75.8621	73.6842	68.4211	84.2105	0	-0.142857	NA	NA	NA	4605	4663
BU051	Anthocephalum sp.	trnW	64	34.375	36.3636	38.0952	28.5714	65.625	66.6667	61.9048	71.4286	-0.142857	-0.181818	NA	NA	NA	13517	13581
BU051	Anthocephalum sp.	trnV	63	31.746	33.3333	28.5714	33.3333	68.254	66.6667	71.4286	66.6667	-0.0697674	-0.1	NA	NA	NA	11707	11770
BU051	Anthocephalum sp.	trnT	65	26.1538	27.2727	22.7273	28.5714	73.8462	76.1905	76.1905	71.4286	-0.0833333	-0.176471	NA	NA	NA	1609	1674
BU051	Anthocephalum sp.	trnS2	66	24.2424	22.7273	36.3636	13.6364	75.7576	77.2727	63.6364	86.3636	-0.16	-0.125	NA	NA	NA	4724	4790
BU051	Anthocephalum sp.	trnS1	59	33.8983	55	25	21.0526	66.1017	42.1053	73.6842	78.9474	-0.179487	-0.1	NA	NA	NA	13455	13514
BU051	Anthocephalum sp.	trnR	58	36.2069	30	42.1053	36.8421	63.7931	68.4211	57.8947	63.1579	-0.189189	-0.047619	NA	NA	NA	4961	5019
BU051	Anthocephalum sp.	trnQ	63	44.4444	42.8571	33.3333	57.1429	55.5556	57.1429	66.6667	42.8571	-0.142857	-0.285714	NA	NA	NA	10086	10149
BU051	Anthocephalum sp.	trnP	65	38.4615	36.3636	31.8182	47.619	61.5385	66.6667	66.6667	52.381	-0.2	-0.28	NA	NA	NA	12899	12964
BU051	Anthocephalum sp.	trnN	68	36.7647	39.1304	47.8261	22.7273	63.2353	63.6364	54.5455	77.2727	-0.255814	-0.12	NA	NA	NA	12824	12892
BU051	Anthocephalum sp.	trnM	65	41.5385	45.4545	40.9091	38.0952	58.4615	52.381	57.1429	61.9048	-0.0526316	-0.111111	NA	NA	NA	10211	10276
BU051	Anthocephalum sp.	trnL2	65	40	50	31.8182	38.0952	60	52.381	66.6667	61.9048	-0.179487	-0.153846	NA	NA	NA	4896	4961
BU051	Anthocephalum sp.	trnL1	66	34.8485	31.8182	36.3636	36.3636	65.1515	68.1818	63.6364	63.6364	-0.0697674	-0.217391	NA	NA	NA	4795	4861
BU051	Anthocephalum sp.	trnK	63	46.0317	47.619	42.8571	47.619	53.9683	52.381	57.1429	52.381	-0.294118	-0.103448	NA	NA	NA	13038	13101
BU051	Anthocephalum sp.	trnI	67	40.2985	52.1739	50	18.1818	59.7015	45.4545	50	81.8182	-0.1	-0.333333	NA	NA	NA	12966	13033
BU051	Anthocephalum sp.	trnH	59	28.8136	45	30	10.5263	71.1864	52.6316	73.6842	89.4737	-0.285714	-0.294118	NA	NA	NA	7428	7487
BU051	Anthocephalum sp.	trnG	67	20.8955	17.3913	27.2727	18.1818	79.1045	81.8182	72.7273	81.8182	-0.0188679	-0.285714	NA	NA	NA	6697	6764
BU051	Anthocephalum sp.	trnF	66	39.3939	36.3636	50	31.8182	60.6061	63.6364	50	68.1818	-0.1	-0.230769	NA	NA	NA	10149	10215
BU051	Anthocephalum sp.	trnE	66	31.8182	40.9091	18.1818	36.3636	68.1818	59.0909	81.8182	63.6364	-0.0666667	-0.047619	NA	NA	NA	4053	4119
BU051	Anthocephalum sp.	trnD	62	35.4839	38.0952	23.8095	45	64.5161	65	75	55	-0.1	-0.0909091	NA	NA	NA	11854	11916
BU051	Anthocephalum sp.	trnC	65	36.9231	31.8182	40.9091	38.0952	63.0769	71.4286	57.1429	61.9048	-0.121951	-0.0833333	NA	NA	NA	2647	2712
BU051	Anthocephalum sp.	trnA	65	35.3846	36.3636	40.9091	28.5714	64.6154	61.9048	57.1429	71.4286	-0.142857	-0.217391	NA	NA	NA	11778	11843
BU051	Anthocephalum sp.	srrna	713	36.1851	33.6134	40.3361	34.5992	63.8149	66.2447	59.4937	65.4008	-0.138462	-0.263566	NA	NA	NA	2713	3426
BU051	Anthocephalum sp.	nad6	456	29.6053	25.6579	32.2368	30.9211	70.3947	74.3421	67.7632	69.0789	-0.352025	-0.288889	atg	taa	complete	4124	4580
BU051	Anthocephalum sp.	nad5	1560	33.8462	35.3846	38.0769	28.0769	66.1538	64.6154	61.9231	71.9231	-0.26938	-0.147727	atg	taa	complete	5023	6583
BU051	Anthocephalum sp.	nad4l	261	27.2031	29.8851	25.2874	26.4368	72.7969	70.1149	74.7126	73.5632	-0.357895	-0.15493	atg	tag	complete	8611	8872
BU051	Anthocephalum sp.	nad4	1254	34.1308	33.2536	38.0383	31.1005	65.8692	66.7464	61.9617	68.8995	-0.319613	-0.200935	atg	taa	complete	8832	10086
BU051	Anthocephalum sp.	nad3	348	30.1724	32.7586	28.4483	29.3103	69.8276	67.2414	71.5517	70.6897	-0.465021	-0.27619	gtg	taa	complete	13104	13452
BU051	Anthocephalum sp.	nad2	882	30.2721	28.2313	34.3537	28.2313	69.7279	71.7687	65.6463	71.7687	-0.417886	-0.303371	atg	taa	complete	10798	11680
BU051	Anthocephalum sp.	nad1	891	32.4355	35.6902	36.7003	24.9158	67.5645	64.3098	63.2997	75.0842	-0.362126	-0.33564	gtg	tag	complete	11919	12810
BU051	Anthocephalum sp.	lrrna	970	34.9485	32.716	35.2941	36.8421	65.0515	67.1827	64.7059	63.1579	-0.18225	-0.20354	NA	NA	NA	1677	2647
BU051	Anthocephalum sp.	cytb	1098	33.8798	38.7978	35.2459	27.5956	66.1202	61.2022	64.7541	72.4044	-0.289256	-0.193548	atg	tag	complete	7497	8595
BU051	Anthocephalum sp.	NCR	114	14.0351	13.1579	13.1579	15.7895	85.9649	86.8421	86.8421	84.2105	-0.0612245	-1	NA	NA	NA	6583	6697
BU051	Anthocephalum sp.	cox3	645	34.1085	36.7442	34.4186	31.1628	65.8915	63.2558	65.5814	68.8372	-0.345882	-0.263636	gtg	taa	complete	6767	7412
BU051	Anthocephalum sp.	cox2	570	35.2632	42.6316	36.3158	26.8421	64.7368	57.3684	63.6842	73.1579	-0.192412	-0.20398	atg	taa	complete	3460	4030
BU051	Anthocephalum sp.	cox1	1599	35.5847	38.6492	39.5872	28.5178	64.4153	61.3508	60.4128	71.4822	-0.304854	-0.261863	atg	taa	complete	1	1600
BU051	Anthocephalum sp.	atp6	516	31.9767	37.2093	33.1395	25.5814	68.0233	62.7907	66.8605	74.4186	-0.384615	-0.163636	atg	taa	complete	10279	10795
BU052	Rhinebothrium sp. 1	mitogenome	13624	34.8429	34.6323	34.6399	35.2566	65.1571	65.3821	65.3601	64.7434	-0.310127	-0.254266	NA	NA	NA	1	13624
BU052	Rhinebothrium sp. 1	trnY	58	25.8621	20	36.8421	21.0526	74.1379	78.9474	63.1579	78.9474	-0.116279	-0.333333	NA	NA	NA	4558	4616
BU052	Rhinebothrium sp. 1	trnW	66	24.2424	18.1818	18.1818	36.3636	75.7576	81.8182	81.8182	63.6364	0.04	-0.25	NA	NA	NA	13559	13625
BU052	Rhinebothrium sp. 1	trnV	63	28.5714	23.8095	33.3333	28.5714	71.4286	76.1905	66.6667	71.4286	-0.111111	-0.222222	NA	NA	NA	11753	11816
BU052	Rhinebothrium sp. 1	trnT	67	34.3284	39.1304	31.8182	31.8182	65.6716	59.0909	68.1818	68.1818	-0.181818	-0.304348	NA	NA	NA	1615	1682
BU052	Rhinebothrium sp. 1	trnS2	64	28.125	40.9091	14.2857	28.5714	71.875	57.1429	85.7143	71.4286	-0.26087	-0.222222	NA	NA	NA	4634	4698
BU052	Rhinebothrium sp. 1	trnS1	59	42.3729	40	55	31.5789	57.6271	57.8947	42.1053	68.4211	-0.176471	-0.2	NA	NA	NA	13492	13551
BU052	Rhinebothrium sp. 1	trnR	58	46.5517	40	52.6316	47.3684	53.4483	57.8947	47.3684	52.6316	-0.0967742	-0.111111	NA	NA	NA	4841	4899
BU052	Rhinebothrium sp. 1	trnQ	63	31.746	38.0952	28.5714	28.5714	68.254	61.9048	71.4286	71.4286	-0.348837	-0.3	NA	NA	NA	10158	10221
BU052	Rhinebothrium sp. 1	trnP	63	33.3333	38.0952	28.5714	33.3333	66.6667	61.9048	71.4286	66.6667	-0.238095	-0.333333	NA	NA	NA	12924	12987
BU052	Rhinebothrium sp. 1	trnN	66	33.3333	36.3636	31.8182	31.8182	66.6667	63.6364	68.1818	68.1818	-0.0909091	-0.272727	NA	NA	NA	12858	12924
BU052	Rhinebothrium sp. 1	trnM	69	46.3768	39.1304	52.1739	47.8261	53.6232	60.8696	47.8261	52.1739	-0.189189	0	NA	NA	NA	10280	10349
BU052	Rhinebothrium sp. 1	trnL2	68	42.6471	43.4783	43.4783	40.9091	57.3529	59.0909	54.5455	59.0909	-0.128205	-0.103448	NA	NA	NA	4773	4841
BU052	Rhinebothrium sp. 1	trnL1	67	35.8209	34.7826	27.2727	45.4545	64.1791	63.6364	72.7273	54.5455	-0.255814	-0.166667	NA	NA	NA	4703	4770
BU052	Rhinebothrium sp. 1	trnK	61	36.0656	33.3333	45	30	63.9344	65	55	70	-0.230769	-0.0909091	NA	NA	NA	13068	13129
BU052	Rhinebothrium sp. 1	trnI	66	36.3636	54.5455	36.3636	18.1818	63.6364	45.4545	63.6364	81.8182	-0.0952381	-0.333333	NA	NA	NA	12987	13053
BU052	Rhinebothrium sp. 1	trnH	66	30.303	27.2727	27.2727	36.3636	69.697	72.7273	72.7273	63.6364	-0.173913	-0.3	NA	NA	NA	7389	7455
BU052	Rhinebothrium sp. 1	trnG	68	27.9412	34.7826	26.087	22.7273	72.0588	63.6364	72.7273	77.2727	-0.102041	-0.263158	NA	NA	NA	6672	6740
BU052	Rhinebothrium sp. 1	trnF	66	36.3636	40.9091	40.9091	27.2727	63.6364	59.0909	59.0909	72.7273	-0.047619	-0.25	NA	NA	NA	10218	10284
BU052	Rhinebothrium sp. 1	trnE	72	34.7222	37.5	41.6667	25	65.2778	62.5	58.3333	75	-0.319149	-0.28	NA	NA	NA	4016	4088
BU052	Rhinebothrium sp. 1	trnD	63	28.5714	28.5714	28.5714	28.5714	71.4286	71.4286	71.4286	71.4286	-0.333333	-0.111111	NA	NA	NA	11895	11958
BU052	Rhinebothrium sp. 1	trnC	62	41.9355	33.3333	52.381	40	58.0645	65	45	60	-0.222222	-0.153846	NA	NA	NA	2645	2707
BU052	Rhinebothrium sp. 1	trnA	65	35.3846	45.4545	36.3636	23.8095	64.6154	52.381	61.9048	76.1905	-0.142857	-0.304348	NA	NA	NA	11820	11885
BU052	Rhinebothrium sp. 1	srrna	714	34.4538	35.7143	33.6134	34.0336	65.5462	64.2857	66.3866	65.9664	-0.192308	-0.219512	NA	NA	NA	2706	3420
BU052	Rhinebothrium sp. 1	nad6	456	35.9649	38.8158	34.2105	34.8684	64.0351	61.1842	65.7895	65.1316	-0.452055	-0.378049	atg	tag	complete	4092	4548
BU052	Rhinebothrium sp. 1	nad5	1569	34.5443	34.608	36.3289	32.696	65.4557	65.392	63.6711	67.304	-0.302824	-0.199262	atg	tag	complete	4903	6472
BU052	Rhinebothrium sp. 1	nad4l	261	32.1839	31.0345	27.5862	37.931	67.8161	68.9655	72.4138	62.069	-0.378531	-0.428571	atg	tag	complete	8578	8839
BU052	Rhinebothrium sp. 1	nad4	1257	37.6293	33.6516	40.8115	38.4248	62.3707	66.3484	59.1885	61.5752	-0.380102	-0.196617	atg	taa	complete	8900	10157
BU052	Rhinebothrium sp. 1	nad3	348	26.7241	31.8966	29.3103	18.9655	73.2759	68.1034	70.6897	81.0345	-0.403922	-0.333333	atg	taa	complete	13134	13482
BU052	Rhinebothrium sp. 1	nad2	876	31.621	27.3973	34.589	32.8767	68.379	72.6027	65.411	67.1233	-0.475793	-0.34296	atg	tag	complete	10870	11746
BU052	Rhinebothrium sp. 1	nad1	891	35.3535	35.3535	37.7104	32.9966	64.6465	64.6465	62.2896	67.0034	-0.416667	-0.371429	atg	taa	complete	11961	12852
BU052	Rhinebothrium sp. 1	lrrna	960	34.2708	38.125	32.1875	32.5	65.7292	61.875	67.8125	67.5	-0.217116	-0.234043	NA	NA	NA	1685	2645
BU052	Rhinebothrium sp. 1	cytb	1113	36.2983	39.3531	34.7709	34.7709	63.7017	60.6469	65.2291	65.2291	-0.345557	-0.19802	atg	tag	complete	7458	8571
BU052	Rhinebothrium sp. 1	NCR	200	22.5	25.3731	17.9104	24.2424	77.5	74.2424	81.8182	75.7576	0.0580645	-0.688889	NA	NA	NA	6472	6672
BU052	Rhinebothrium sp. 1	cox3	645	34.2636	36.7442	32.5581	33.4884	65.7364	63.2558	67.4419	66.5116	-0.311321	-0.248869	atg	taa	complete	6743	7388
BU052	Rhinebothrium sp. 1	cox2	570	37.3684	40.5263	34.2105	37.3684	62.6316	59.4737	65.7895	62.6316	-0.226891	-0.230047	atg	taa	complete	3435	4005
BU052	Rhinebothrium sp. 1	cox1	1608	37.0647	39.1791	39.3657	32.6493	62.9353	60.8209	60.6343	67.3507	-0.316206	-0.265101	atg	taa	complete	1	1609
BU052	Rhinebothrium sp. 1	atp6	516	35.6589	37.7907	31.9767	37.2093	64.3411	62.2093	68.0233	62.7907	-0.361446	-0.076087	atg	tag	complete	10352	10868
BU054	Divaricobothrium sp.	mitogenome	13725	34.623	34.9508	34.8197	34.0984	65.377	65.0492	65.1803	65.9016	-0.289201	-0.260943	NA	NA	NA	1	13725
BU054	Divaricobothrium sp.	trnY	59	25.4237	15	30	31.5789	74.5763	84.2105	68.4211	68.4211	-0.0454545	-0.2	NA	NA	NA	4556	4615
BU054	Divaricobothrium sp.	trnW	67	29.8507	30.4348	27.2727	31.8182	70.1493	72.7273	72.7273	68.1818	-0.0212766	-0.1	NA	NA	NA	13659	13726
BU054	Divaricobothrium sp.	trnV	64	26.5625	36.3636	23.8095	19.0476	73.4375	61.9048	76.1905	80.9524	-0.148936	-0.176471	NA	NA	NA	11807	11871
BU054	Divaricobothrium sp.	trnT	64	21.875	18.1818	28.5714	19.0476	78.125	80.9524	71.4286	80.9524	-0.16	-0.571429	NA	NA	NA	1601	1665
BU054	Divaricobothrium sp.	trnS2	66	28.7879	27.2727	31.8182	27.2727	71.2121	72.7273	68.1818	72.7273	-0.148936	-0.157895	NA	NA	NA	4711	4777
BU054	Divaricobothrium sp.	trnS1	59	32.2034	50	20	26.3158	67.7966	47.3684	78.9474	73.6842	-0.2	-0.157895	NA	NA	NA	13598	13657
BU054	Divaricobothrium sp.	trnR	58	44.8276	35	47.3684	52.6316	55.1724	63.1579	52.6316	47.3684	-0.3125	-0.153846	NA	NA	NA	4982	5040
BU054	Divaricobothrium sp.	trnQ	62	37.0968	38.0952	28.5714	45	62.9032	60	70	55	-0.179487	-0.391304	NA	NA	NA	10171	10233
BU054	Divaricobothrium sp.	trnP	64	40.625	40.9091	38.0952	42.8571	59.375	61.9048	61.9048	57.1429	-0.263158	-0.384615	NA	NA	NA	13033	13097
BU054	Divaricobothrium sp.	trnN	70	32.8571	50	17.3913	30.4348	67.1429	52.1739	82.6087	69.5652	-0.0638298	-0.217391	NA	NA	NA	12940	13010
BU054	Divaricobothrium sp.	trnM	65	38.4615	36.3636	40.9091	38.0952	61.5385	61.9048	57.1429	61.9048	-0.1	-0.04	NA	NA	NA	10295	10360
BU054	Divaricobothrium sp.	trnL2	67	38.806	43.4783	40.9091	31.8182	61.194	54.5455	59.0909	68.1818	-0.219512	-0.230769	NA	NA	NA	4915	4982
BU054	Divaricobothrium sp.	trnL1	67	50.7463	52.1739	54.5455	45.4545	49.2537	45.4545	45.4545	54.5455	-0.272727	-0.294118	NA	NA	NA	4784	4851
BU054	Divaricobothrium sp.	trnK	68	42.6471	34.7826	56.5217	36.3636	57.3529	68.1818	45.4545	63.6364	-0.128205	-0.172414	NA	NA	NA	13177	13245
BU054	Divaricobothrium sp.	trnI	68	36.7647	26.087	56.5217	27.2727	63.2353	72.7273	40.9091	72.7273	-0.209302	-0.2	NA	NA	NA	13098	13166
BU054	Divaricobothrium sp.	trnH	66	31.8182	36.3636	31.8182	27.2727	68.1818	63.6364	68.1818	72.7273	-0.244444	-0.428571	NA	NA	NA	7436	7502
BU054	Divaricobothrium sp.	trnG	70	25.7143	33.3333	21.7391	21.7391	74.2857	65.2174	78.2609	78.2609	-0.0384615	-0.333333	NA	NA	NA	6716	6786
BU054	Divaricobothrium sp.	trnF	66	31.8182	40.9091	36.3636	18.1818	68.1818	59.0909	63.6364	81.8182	-0.0222222	-0.333333	NA	NA	NA	10232	10298
BU054	Divaricobothrium sp.	trnE	67	38.806	34.7826	54.5455	27.2727	61.194	63.6364	45.4545	72.7273	-0.219512	-0.0769231	NA	NA	NA	4028	4095
BU054	Divaricobothrium sp.	trnD	64	26.5625	31.8182	23.8095	23.8095	73.4375	66.6667	76.1905	76.1905	-0.0638298	-0.176471	NA	NA	NA	11982	12046
BU054	Divaricobothrium sp.	trnC	65	40	50	36.3636	33.3333	60	52.381	61.9048	66.6667	-0.0769231	0	NA	NA	NA	2659	2724
BU054	Divaricobothrium sp.	trnA	73	30.137	36	25	29.1667	69.863	62.5	75	70.8333	-0.254902	-0.363636	NA	NA	NA	11893	11966
[truncated: 1,269 more rows]

## Sheet: Onchoproteocephalidea II
SeqID	TaxonID	Gene	Length	GC% (total)	GC% (1st position)	GC% (2nd position)	GC% (3rd position)	AT% (total)	AT% (1st position)	AT% (2nd position)	AT% (3rd position)	AT-Skew	GC-Skew	First codon	Last codon	Termination	Start	End
b151	Potamotrygonocestus sp.	mitogenome	13613	27.606	29.4182	29.8149	23.5839	72.394	70.5753	70.2006	76.4161	-0.265956	-0.257052	NA	NA	NA	1	13613
b151	Potamotrygonocestus sp.	trnY	58	20.6897	20	26.3158	15.7895	79.3103	78.9474	73.6842	84.2105	0.0434783	-0.166667	NA	NA	NA	4618	4676
b151	Potamotrygonocestus sp.	trnW	66	25.7576	22.7273	22.7273	31.8182	74.2424	77.2727	77.2727	68.1818	-0.142857	-0.294118	NA	NA	NA	13548	13614
b151	Potamotrygonocestus sp.	trnV	62	27.4194	33.3333	23.8095	25	72.5806	65	75	75	-0.0666667	-0.176471	NA	NA	NA	11738	11800
b151	Potamotrygonocestus sp.	trnT	63	20.6349	23.8095	23.8095	14.2857	79.3651	76.1905	76.1905	85.7143	-0.16	-0.230769	NA	NA	NA	1648	1711
b151	Potamotrygonocestus sp.	trnS2	68	22.0588	17.3913	21.7391	27.2727	77.9412	81.8182	77.2727	72.7273	-0.207547	-0.2	NA	NA	NA	4747	4815
b151	Potamotrygonocestus sp.	trnS1	60	25	30	35	10	75	70	65	90	-0.155556	0.0666667	NA	NA	NA	13488	13548
b151	Potamotrygonocestus sp.	trnR	57	29.8246	21.0526	26.3158	42.1053	70.1754	78.9474	73.6842	57.8947	-0.05	-0.0588235	NA	NA	NA	4968	5025
b151	Potamotrygonocestus sp.	trnQ	63	25.3968	19.0476	19.0476	38.0952	74.6032	80.9524	80.9524	61.9048	-0.191489	-0.5	NA	NA	NA	10143	10206
b151	Potamotrygonocestus sp.	trnP	65	36.9231	45.4545	31.8182	33.3333	63.0769	57.1429	71.4286	66.6667	-0.170732	-0.416667	NA	NA	NA	12926	12991
b151	Potamotrygonocestus sp.	trnN	66	33.3333	45.4545	31.8182	22.7273	66.6667	54.5455	68.1818	77.2727	-0.0909091	-0.0909091	NA	NA	NA	12839	12905
b151	Potamotrygonocestus sp.	trnM	66	39.3939	40.9091	40.9091	36.3636	60.6061	59.0909	59.0909	63.6364	-0.1	-0.0769231	NA	NA	NA	10266	10332
b151	Potamotrygonocestus sp.	trnL2	63	38.0952	52.381	38.0952	23.8095	61.9048	47.619	61.9048	76.1905	-0.230769	-0.25	NA	NA	NA	4900	4963
b151	Potamotrygonocestus sp.	trnL1	67	41.791	43.4783	36.3636	45.4545	58.209	54.5455	63.6364	54.5455	-0.128205	-0.357143	NA	NA	NA	4825	4892
b151	Potamotrygonocestus sp.	trnK	65	32.3077	18.1818	40.9091	38.0952	67.6923	80.9524	57.1429	61.9048	-0.227273	-0.142857	NA	NA	NA	13069	13134
b151	Potamotrygonocestus sp.	trnI	65	35.3846	31.8182	36.3636	38.0952	64.6154	66.6667	61.9048	61.9048	-0.142857	-0.304348	NA	NA	NA	12999	13064
b151	Potamotrygonocestus sp.	trnH	67	22.3881	30.4348	13.6364	22.7273	77.6119	68.1818	86.3636	77.2727	-0.269231	-0.466667	NA	NA	NA	7494	7561
b151	Potamotrygonocestus sp.	trnG	67	22.3881	26.087	22.7273	18.1818	77.6119	72.7273	77.2727	81.8182	-0.0769231	-0.0666667	NA	NA	NA	6781	6848
b151	Potamotrygonocestus sp.	trnF	65	29.2308	22.7273	31.8182	33.3333	70.7692	80.9524	71.4286	66.6667	0	-0.157895	NA	NA	NA	10206	10271
b151	Potamotrygonocestus sp.	trnE	68	27.9412	34.7826	13.0435	36.3636	72.0588	63.6364	86.3636	63.6364	-0.265306	-0.0526316	NA	NA	NA	4079	4147
b151	Potamotrygonocestus sp.	trnD	62	32.2581	33.3333	28.5714	35	67.7419	70	70	65	-0.190476	0	NA	NA	NA	11876	11938
b151	Potamotrygonocestus sp.	trnC	65	35.3846	36.3636	40.9091	28.5714	64.6154	61.9048	57.1429	71.4286	-0.0952381	-0.0434783	NA	NA	NA	2681	2746
b151	Potamotrygonocestus sp.	trnA	65	23.0769	40.9091	13.6364	14.2857	76.9231	57.1429	85.7143	85.7143	-0.16	-0.333333	NA	NA	NA	11803	11868
b151	Potamotrygonocestus sp.	srrna	712	29.4944	29.4118	31.2236	27.8481	70.5056	70.8861	68.7764	72.1519	-0.14741	-0.238095	NA	NA	NA	2748	3460
b151	Potamotrygonocestus sp.	nad6	456	22.5877	23.0263	30.2632	14.4737	77.4123	76.9737	69.7368	85.5263	-0.342776	-0.398058	atg	tag	complete	4150	4606
b151	Potamotrygonocestus sp.	nad5	1572	26.3359	28.8168	35.3053	14.8855	73.6641	71.1832	64.6947	85.1145	-0.264249	-0.231884	atg	taa	complete	5032	6604
b151	Potamotrygonocestus sp.	nad4l	261	20.3065	24.1379	21.8391	14.9425	79.6935	75.8621	78.1609	85.0575	-0.317308	-0.320755	atg	tag	complete	8668	8929
b151	Potamotrygonocestus sp.	nad4	1248	26.5224	28.3654	33.8942	17.3077	73.4776	71.6346	66.1058	82.6923	-0.31952	-0.226586	atg	tag	complete	8895	10143
b151	Potamotrygonocestus sp.	nad3	348	27.0115	30.1724	29.3103	21.5517	72.9885	69.8276	70.6897	78.4483	-0.464567	-0.297872	atg	taa	complete	13140	13488
b151	Potamotrygonocestus sp.	nad2	882	24.8299	24.4898	32.9932	17.0068	75.1701	75.5102	67.0068	82.9932	-0.420814	-0.305936	atg	taa	complete	10856	11738
b151	Potamotrygonocestus sp.	nad1	894	28.7472	34.2282	37.2483	14.7651	71.2528	65.7718	62.7517	85.2349	-0.33752	-0.392996	atg	taa	complete	11941	12835
b151	Potamotrygonocestus sp.	lrrna	957	30.4075	29.4671	28.2132	33.5423	69.5925	70.5329	71.7868	66.4577	-0.135135	-0.223368	NA	NA	NA	1724	2681
b151	Potamotrygonocestus sp.	cytb	1095	29.1324	35.8904	35.0685	16.4384	70.8676	64.1096	64.9315	83.5616	-0.319588	-0.253918	atg	taa	complete	7573	8668
b151	Potamotrygonocestus sp.	NCR	171	18.7135	22.807	14.0351	19.2982	81.2865	77.193	85.9649	80.7018	-0.107914	-0.5	NA	NA	NA	6610	6781
b151	Potamotrygonocestus sp.	cox3	645	27.2868	33.9535	33.0233	14.8837	72.7132	66.0465	66.9767	85.1163	-0.339019	-0.295455	gtg	taa	complete	6851	7496
b151	Potamotrygonocestus sp.	cox2	570	31.2281	37.3684	34.7368	21.5789	68.7719	62.6316	65.2632	78.4211	-0.214286	-0.303371	atg	tag	complete	3491	4061
b151	Potamotrygonocestus sp.	cox1	1629	30.264	36.2799	36.6483	17.8637	69.736	63.7201	63.3517	82.1363	-0.239437	-0.225152	atg	taa	complete	1	1630
b151	Potamotrygonocestus sp.	atp6	516	25.5814	32.5581	30.814	13.3721	74.4186	67.4419	69.186	86.6279	-0.375	-0.19697	atg	taa	complete	10335	10851
b161	Acanthobothrium sp.	mitogenome	13618	29.5124	30.9031	28.6186	29.0152	70.4876	69.1121	71.3814	70.9848	-0.283675	-0.223687	NA	NA	NA	1	13618
b161	Acanthobothrium sp.	trnY	51	31.3725	29.4118	23.5294	41.1765	68.6275	70.5882	76.4706	58.8235	-0.0285714	0.125	NA	NA	NA	4561	4612
b161	Acanthobothrium sp.	trnW	66	24.2424	27.2727	18.1818	27.2727	75.7576	72.7273	81.8182	72.7273	-0.04	-0.125	NA	NA	NA	13553	13619
b161	Acanthobothrium sp.	trnV	64	25	27.2727	14.2857	33.3333	75	71.4286	85.7143	66.6667	-0.125	-0.125	NA	NA	NA	11752	11816
b161	Acanthobothrium sp.	trnT	66	27.2727	31.8182	36.3636	13.6364	72.7273	68.1818	63.6364	86.3636	-0.0416667	-0.222222	NA	NA	NA	1607	1673
b161	Acanthobothrium sp.	trnS2	69	21.7391	21.7391	26.087	17.3913	78.2609	78.2609	73.913	82.6087	-0.222222	-0.2	NA	NA	NA	4632	4701
b161	Acanthobothrium sp.	trnS1	60	31.6667	40	35	20	68.3333	60	65	80	-0.170732	0.0526316	NA	NA	NA	13489	13549
b161	Acanthobothrium sp.	trnR	59	32.2034	20	40	36.8421	67.7966	78.9474	57.8947	63.1579	-0.1	-0.0526316	NA	NA	NA	4849	4908
b161	Acanthobothrium sp.	trnQ	63	28.5714	23.8095	28.5714	33.3333	71.4286	76.1905	71.4286	66.6667	-0.333333	-0.555556	NA	NA	NA	10161	10224
b161	Acanthobothrium sp.	trnP	65	33.8462	40.9091	31.8182	28.5714	66.1538	61.9048	71.4286	71.4286	-0.255814	-0.454545	NA	NA	NA	12932	12997
b161	Acanthobothrium sp.	trnN	68	30.8824	30.4348	30.4348	31.8182	69.1176	72.7273	72.7273	68.1818	-0.191489	-0.142857	NA	NA	NA	12863	12931
b161	Acanthobothrium sp.	trnM	67	43.2836	34.7826	54.5455	40.9091	56.7164	63.6364	45.4545	59.0909	0.0526316	0.103448	NA	NA	NA	10289	10356
b161	Acanthobothrium sp.	trnL2	65	35.3846	54.5455	22.7273	28.5714	64.6154	47.619	76.1905	71.4286	-0.142857	-0.217391	NA	NA	NA	4784	4849
b161	Acanthobothrium sp.	trnL1	65	35.3846	40.9091	22.7273	42.8571	64.6154	61.9048	76.1905	57.1429	-0.142857	-0.217391	NA	NA	NA	4716	4781
b161	Acanthobothrium sp.	trnK	63	41.2698	38.0952	47.619	38.0952	58.7302	61.9048	52.381	61.9048	-0.243243	-0.153846	NA	NA	NA	13075	13138
b161	Acanthobothrium sp.	trnI	65	38.4615	31.8182	36.3636	47.619	61.5385	66.6667	61.9048	52.381	-0.2	-0.28	NA	NA	NA	13001	13066
b161	Acanthobothrium sp.	trnH	67	25.3731	21.7391	36.3636	18.1818	74.6269	77.2727	63.6364	81.8182	-0.36	-0.529412	NA	NA	NA	7495	7562
b161	Acanthobothrium sp.	trnG	65	27.6923	13.6364	22.7273	47.619	72.3077	85.7143	76.1905	52.381	-0.106383	0	NA	NA	NA	6781	6846
b161	Acanthobothrium sp.	trnF	66	31.8182	27.2727	31.8182	36.3636	68.1818	72.7273	68.1818	63.6364	-0.2	-0.238095	NA	NA	NA	10227	10293
b161	Acanthobothrium sp.	trnE	68	23.5294	30.4348	17.3913	22.7273	76.4706	68.1818	86.3636	77.2727	-0.192308	-0.25	NA	NA	NA	4021	4089
b161	Acanthobothrium sp.	trnD	64	37.5	31.8182	42.8571	38.0952	62.5	66.6667	57.1429	61.9048	-0.3	-0.166667	NA	NA	NA	11895	11959
b161	Acanthobothrium sp.	trnC	67	34.3284	26.087	40.9091	36.3636	65.6716	72.7273	59.0909	63.6364	-0.136364	-0.0434783	NA	NA	NA	2641	2708
b161	Acanthobothrium sp.	trnA	67	29.8507	30.4348	22.7273	36.3636	70.1493	68.1818	77.2727	63.6364	-0.191489	-0.3	NA	NA	NA	11820	11887
b161	Acanthobothrium sp.	srrna	711	28.8326	26.5823	30.8017	29.1139	71.1674	73.4177	69.1983	70.8861	-0.126482	-0.190244	NA	NA	NA	2708	3419
b161	Acanthobothrium sp.	nad6	456	26.5351	26.9737	30.2632	22.3684	73.4649	73.0263	69.7368	77.6316	-0.420896	-0.371901	atg	tag	complete	4094	4550
b161	Acanthobothrium sp.	nad5	1572	28.117	31.1069	34.3511	18.8931	71.883	68.8931	65.6489	81.1069	-0.292035	-0.235294	atg	taa	complete	4915	6487
b161	Acanthobothrium sp.	nad4l	261	23.7548	21.8391	26.4368	22.9885	76.2452	78.1609	73.5632	77.0115	-0.316583	-0.258065	atg	tag	complete	8689	8950
b161	Acanthobothrium sp.	nad4	1245	30.8434	33.7349	34.2169	24.5783	69.1566	66.2651	65.7831	75.4217	-0.337979	-0.135417	atg	tag	complete	8916	10161
b161	Acanthobothrium sp.	nad3	348	26.1494	30.1724	29.3103	18.9655	73.8506	69.8276	70.6897	81.0345	-0.361868	-0.296703	atg	taa	complete	13142	13490
b161	Acanthobothrium sp.	nad2	873	27.1478	24.055	33.677	23.7113	72.8522	75.945	66.323	76.2887	-0.386792	-0.265823	atg	tag	complete	10877	11750
b161	Acanthobothrium sp.	nad1	891	30.0786	35.6902	37.7104	16.835	69.9214	64.3098	62.2896	83.165	-0.351525	-0.350746	atg	taa	complete	11964	12855
b161	Acanthobothrium sp.	lrrna	955	31.623	34.1693	31.761	28.9308	68.377	65.7233	68.239	71.0692	-0.17611	-0.165563	NA	NA	NA	1686	2641
b161	Acanthobothrium sp.	cytb	1098	31.8761	37.7049	34.153	23.7705	68.1239	62.2951	65.847	76.2295	-0.320856	-0.177143	atg	tag	complete	7575	8673
b161	Acanthobothrium sp.	NCR	294	17.6871	17.3469	19.3878	16.3265	82.3129	82.6531	80.6122	83.6735	-0.214876	-0.576923	NA	NA	NA	6487	6781
b161	Acanthobothrium sp.	cox3	645	29.1473	32.5581	33.4884	21.3953	70.8527	67.4419	66.5116	78.6047	-0.369803	-0.180851	gtg	taa	complete	6849	7494
b161	Acanthobothrium sp.	cox2	570	33.3333	40	36.8421	23.1579	66.6667	60	63.1579	76.8421	-0.168421	-0.294737	atg	taa	complete	3439	4009
b161	Acanthobothrium sp.	cox1	1602	32.0849	34.0824	38.015	24.1573	67.9151	65.9176	61.985	75.8427	-0.264706	-0.210117	atg	tag	complete	1	1603
b161	Acanthobothrium sp.	atp6	516	29.4574	33.7209	30.814	23.8372	70.5426	66.2791	69.186	76.1628	-0.423077	-0.236842	atg	taa	complete	10360	10876
BU108	Acanthobothrium sp.	mitogenome	13499	28.891	31.8889	26.1333	28.6508	71.109	68.104	73.8831	71.3492	-0.291176	-0.238462	NA	NA	NA	1	13499
BU108	Acanthobothrium sp.	trnY	57	21.0526	26.3158	21.0526	15.7895	78.9474	73.6842	78.9474	84.2105	-0.0222222	0	NA	NA	NA	4542	4599
BU108	Acanthobothrium sp.	trnW	69	30.4348	34.7826	30.4348	26.087	69.5652	65.2174	69.5652	73.913	-0.0416667	-0.238095	NA	NA	NA	13431	13500
BU108	Acanthobothrium sp.	trnV	65	26.1538	40.9091	22.7273	14.2857	73.8462	57.1429	76.1905	85.7143	-0.0833333	-0.176471	NA	NA	NA	11625	11690
BU108	Acanthobothrium sp.	trnT	64	26.5625	18.1818	23.8095	38.0952	73.4375	80.9524	76.1905	61.9048	-0.191489	-0.411765	NA	NA	NA	1605	1669
BU108	Acanthobothrium sp.	trnS2	69	21.7391	21.7391	26.087	17.3913	78.2609	78.2609	73.913	82.6087	-0.222222	-0.2	NA	NA	NA	4610	4679
BU108	Acanthobothrium sp.	trnS1	60	31.6667	40	35	20	68.3333	60	65	80	-0.219512	0.0526316	NA	NA	NA	13369	13429
BU108	Acanthobothrium sp.	trnR	59	32.2034	15	40	42.1053	67.7966	84.2105	57.8947	57.8947	-0.05	-0.157895	NA	NA	NA	4832	4891
BU108	Acanthobothrium sp.	trnQ	63	30.1587	23.8095	33.3333	33.3333	69.8413	76.1905	66.6667	66.6667	-0.363636	-0.578947	NA	NA	NA	10030	10093
BU108	Acanthobothrium sp.	trnP	66	37.8788	40.9091	45.4545	27.2727	62.1212	59.0909	54.5455	72.7273	-0.121951	-0.36	NA	NA	NA	12805	12871
BU108	Acanthobothrium sp.	trnN	67	28.3582	30.4348	22.7273	31.8182	71.6418	72.7273	77.2727	68.1818	-0.125	-0.157895	NA	NA	NA	12734	12801
BU108	Acanthobothrium sp.	trnM	67	41.791	34.7826	54.5455	36.3636	58.209	63.6364	45.4545	63.6364	-0.0769231	0.0714286	NA	NA	NA	10158	10225
BU108	Acanthobothrium sp.	trnL2	65	35.3846	54.5455	22.7273	28.5714	64.6154	47.619	76.1905	71.4286	-0.142857	-0.217391	NA	NA	NA	4767	4832
BU108	Acanthobothrium sp.	trnL1	65	43.0769	54.5455	22.7273	52.381	56.9231	47.619	76.1905	47.619	-0.189189	-0.142857	NA	NA	NA	4693	4758
BU108	Acanthobothrium sp.	trnK	64	42.1875	27.2727	52.381	47.619	57.8125	71.4286	47.619	52.381	-0.297297	-0.111111	NA	NA	NA	12954	13018
BU108	Acanthobothrium sp.	trnI	65	38.4615	31.8182	40.9091	42.8571	61.5385	66.6667	57.1429	57.1429	-0.25	-0.36	NA	NA	NA	12874	12939
BU108	Acanthobothrium sp.	trnH	70	25.7143	25	26.087	26.087	74.2857	78.2609	73.913	73.913	-0.384615	-0.333333	NA	NA	NA	7371	7441
BU108	Acanthobothrium sp.	trnG	65	26.1538	18.1818	18.1818	42.8571	73.8462	80.9524	80.9524	57.1429	-0.0416667	-0.0588235	NA	NA	NA	6656	6721
BU108	Acanthobothrium sp.	trnF	66	31.8182	27.2727	31.8182	36.3636	68.1818	72.7273	68.1818	63.6364	-0.155556	-0.238095	NA	NA	NA	10096	10162
BU108	Acanthobothrium sp.	trnE	68	20.5882	26.087	13.0435	22.7273	79.4118	72.7273	86.3636	77.2727	-0.222222	-0.285714	NA	NA	NA	4006	4074
BU108	Acanthobothrium sp.	trnD	64	32.8125	31.8182	28.5714	38.0952	67.1875	66.6667	71.4286	61.9048	-0.209302	-0.142857	NA	NA	NA	11764	11828
BU108	Acanthobothrium sp.	trnC	66	37.8788	40.9091	40.9091	31.8182	62.1212	59.0909	59.0909	68.1818	-0.219512	-0.04	NA	NA	NA	2636	2702
BU108	Acanthobothrium sp.	trnA	65	36.9231	40.9091	27.2727	42.8571	63.0769	57.1429	71.4286	57.1429	-0.268293	-0.333333	NA	NA	NA	11695	11760
BU108	Acanthobothrium sp.	srrna	708	27.8249	28.8136	30.0847	24.5763	72.1751	71.1864	69.9153	75.4237	-0.123288	-0.177665	NA	NA	NA	2702	3410
BU108	Acanthobothrium sp.	nad6	456	25	30.2632	30.2632	14.4737	75	69.7368	69.7368	85.5263	-0.397661	-0.350877	atg	taa	complete	4077	4533
BU108	Acanthobothrium sp.	nad5	1572	26.972	28.8168	34.1603	17.9389	73.028	71.1832	65.8397	82.0611	-0.280488	-0.29717	atg	taa	complete	4896	6468
BU108	Acanthobothrium sp.	nad4l	261	24.9042	26.4368	26.4368	21.8391	75.0958	73.5632	73.5632	78.1609	-0.285714	-0.261538	atg	tag	complete	8557	8818
BU108	Acanthobothrium sp.	nad4	1251	28.777	32.8537	34.7722	18.705	71.223	67.1463	65.2278	81.295	-0.351291	-0.172222	atg	taa	complete	8778	10029
BU108	Acanthobothrium sp.	nad3	348	25.8621	29.3103	29.3103	18.9655	74.1379	70.6897	70.6897	81.0345	-0.403101	-0.333333	atg	taa	complete	13022	13370
BU108	Acanthobothrium sp.	nad2	873	25.5441	24.055	33.3333	19.244	74.4559	75.945	66.6667	80.756	-0.387692	-0.255605	atg	tag	complete	10746	11619
BU108	Acanthobothrium sp.	nad1	891	31.6498	35.6902	37.7104	21.5488	68.3502	64.3098	62.2896	78.4512	-0.37931	-0.312057	atg	taa	complete	11833	12724
BU108	Acanthobothrium sp.	lrrna	960	29.375	28.125	29.0625	30.9375	70.625	71.875	70.9375	69.0625	-0.182891	-0.184397	NA	NA	NA	1676	2636
BU108	Acanthobothrium sp.	cytb	1095	29.9543	36.1644	34.5205	19.1781	70.0457	63.8356	65.4795	80.8219	-0.322034	-0.20122	atg	taa	complete	7452	8547
BU108	Acanthobothrium sp.	NCR	188	19.1489	17.4603	19.0476	20.9677	80.8511	83.871	80.6452	79.0323	-0.25	-0.444444	NA	NA	NA	6468	6656
BU108	Acanthobothrium sp.	cox3	645	28.3721	31.6279	33.4884	20	71.6279	68.3721	66.5116	80	-0.385281	-0.224044	gtg	taa	complete	6724	7369
BU108	Acanthobothrium sp.	cox2	570	32.807	40.5263	35.7895	22.1053	67.193	59.4737	64.2105	77.8947	-0.195822	-0.283422	atg	taa	complete	3432	4002
BU108	Acanthobothrium sp.	cox1	1602	31.8976	34.8315	37.8277	23.0337	68.1024	65.1685	62.1723	76.9663	-0.283226	-0.244618	atg	taa	complete	1	1603
BU108	Acanthobothrium sp.	atp6	516	29.4574	36.0465	29.6512	22.6744	70.5426	63.9535	70.3488	77.3256	-0.434066	-0.184211	atg	taa	complete	10229	10745
BU109	Acanthobothrium sp.	mitogenome	13596	28.9791	28.1995	30.8252	27.9126	71.0209	71.8005	69.1748	72.0874	-0.291632	-0.235533	NA	NA	NA	1	13596
BU109	Acanthobothrium sp.	trnY	51	25.4902	23.5294	35.2941	17.6471	74.5098	76.4706	64.7059	82.3529	-0.473684	-0.230769	NA	NA	NA	4541	4592
BU109	Acanthobothrium sp.	trnW	69	30.4348	34.7826	30.4348	26.087	69.5652	65.2174	69.5652	73.913	-0.0416667	-0.238095	NA	NA	NA	13528	13597
BU109	Acanthobothrium sp.	trnV	65	26.1538	40.9091	22.7273	14.2857	73.8462	57.1429	76.1905	85.7143	-0.0833333	-0.176471	NA	NA	NA	11722	11787
BU109	Acanthobothrium sp.	trnT	64	26.5625	18.1818	23.8095	38.0952	73.4375	80.9524	76.1905	61.9048	-0.191489	-0.411765	NA	NA	NA	1605	1669
BU109	Acanthobothrium sp.	trnS2	69	21.7391	21.7391	26.087	17.3913	78.2609	78.2609	73.913	82.6087	-0.222222	-0.2	NA	NA	NA	4649	4718
BU109	Acanthobothrium sp.	trnS1	60	31.6667	40	35	20	68.3333	60	65	80	-0.219512	0.0526316	NA	NA	NA	13466	13526
BU109	Acanthobothrium sp.	trnR	59	32.2034	15	40	42.1053	67.7966	84.2105	57.8947	57.8947	-0.05	-0.157895	NA	NA	NA	4871	4930
BU109	Acanthobothrium sp.	trnQ	63	30.1587	23.8095	33.3333	33.3333	69.8413	76.1905	66.6667	66.6667	-0.363636	-0.578947	NA	NA	NA	10127	10190
BU109	Acanthobothrium sp.	trnP	66	37.8788	40.9091	45.4545	27.2727	62.1212	59.0909	54.5455	72.7273	-0.121951	-0.36	NA	NA	NA	12902	12968
BU109	Acanthobothrium sp.	trnN	67	28.3582	30.4348	22.7273	31.8182	71.6418	72.7273	77.2727	68.1818	-0.125	-0.157895	NA	NA	NA	12831	12898
BU109	Acanthobothrium sp.	trnM	67	41.791	34.7826	54.5455	36.3636	58.209	63.6364	45.4545	63.6364	-0.0769231	0.0714286	NA	NA	NA	10255	10322
BU109	Acanthobothrium sp.	trnL2	65	35.3846	54.5455	22.7273	28.5714	64.6154	47.619	76.1905	71.4286	-0.142857	-0.217391	NA	NA	NA	4806	4871
BU109	Acanthobothrium sp.	trnL1	65	44.6154	54.5455	27.2727	52.381	55.3846	47.619	71.4286	47.619	-0.166667	-0.103448	NA	NA	NA	4732	4797
BU109	Acanthobothrium sp.	trnK	64	42.1875	27.2727	52.381	47.619	57.8125	71.4286	47.619	52.381	-0.297297	-0.111111	NA	NA	NA	13051	13115
BU109	Acanthobothrium sp.	trnI	65	38.4615	31.8182	40.9091	42.8571	61.5385	66.6667	57.1429	57.1429	-0.25	-0.36	NA	NA	NA	12971	13036
BU109	Acanthobothrium sp.	trnH	69	26.087	21.7391	30.4348	26.087	73.913	78.2609	69.5652	73.913	-0.372549	-0.333333	NA	NA	NA	7410	7479
BU109	Acanthobothrium sp.	trnG	65	26.1538	18.1818	18.1818	42.8571	73.8462	80.9524	80.9524	57.1429	-0.0416667	-0.0588235	NA	NA	NA	6695	6760
BU109	Acanthobothrium sp.	trnF	66	31.8182	27.2727	31.8182	36.3636	68.1818	72.7273	68.1818	63.6364	-0.155556	-0.238095	NA	NA	NA	10193	10259
BU109	Acanthobothrium sp.	trnE	68	20.5882	26.087	13.0435	22.7273	79.4118	72.7273	86.3636	77.2727	-0.222222	-0.285714	NA	NA	NA	4005	4073
BU109	Acanthobothrium sp.	trnD	64	32.8125	31.8182	28.5714	38.0952	67.1875	66.6667	71.4286	61.9048	-0.209302	-0.142857	NA	NA	NA	11861	11925
BU109	Acanthobothrium sp.	trnC	66	37.8788	40.9091	40.9091	31.8182	62.1212	59.0909	59.0909	68.1818	-0.219512	-0.04	NA	NA	NA	2635	2701
BU109	Acanthobothrium sp.	trnA	65	36.9231	40.9091	27.2727	42.8571	63.0769	57.1429	71.4286	57.1429	-0.268293	-0.333333	NA	NA	NA	11792	11857
BU109	Acanthobothrium sp.	srrna	708	27.9661	28.8136	30.5085	24.5763	72.0339	71.1864	69.4915	75.4237	-0.12549	-0.171717	NA	NA	NA	2701	3409
BU109	Acanthobothrium sp.	nad6	456	25.2193	30.2632	30.2632	15.1316	74.7807	69.7368	69.7368	84.8684	-0.40176	-0.356522	atg	taa	complete	4076	4532
BU109	Acanthobothrium sp.	nad5	1572	26.972	28.626	34.1603	18.1298	73.028	71.374	65.8397	81.8702	-0.280488	-0.29717	atg	taa	complete	4935	6507
BU109	Acanthobothrium sp.	nad4l	261	24.9042	26.4368	26.4368	21.8391	75.0958	73.5632	73.5632	78.1609	-0.285714	-0.261538	atg	tag	complete	8595	8856
BU109	Acanthobothrium sp.	nad4	1251	28.777	32.8537	34.7722	18.705	71.223	67.1463	65.2278	81.295	-0.349046	-0.172222	atg	taa	complete	8875	10126
BU109	Acanthobothrium sp.	nad3	348	26.1494	29.3103	29.3103	19.8276	73.8506	70.6897	70.6897	80.1724	-0.400778	-0.318681	atg	taa	complete	13119	13467
BU109	Acanthobothrium sp.	nad2	873	25.6586	24.055	33.3333	19.5876	74.3414	75.945	66.6667	80.4124	-0.386749	-0.25	atg	tag	complete	10843	11716
BU109	Acanthobothrium sp.	nad1	891	31.5376	35.6902	37.7104	21.2121	68.4624	64.3098	62.2896	78.7879	-0.380328	-0.316726	atg	taa	complete	11930	12821
BU109	Acanthobothrium sp.	lrrna	959	29.3014	29.375	31.25	27.2727	70.6986	70.5329	68.652	72.7273	-0.182891	-0.188612	NA	NA	NA	1676	2635
BU109	Acanthobothrium sp.	cytb	1095	30.0457	36.1644	34.5205	19.4521	69.9543	63.8356	65.4795	80.5479	-0.32376	-0.203647	atg	taa	complete	7490	8585
BU109	Acanthobothrium sp.	NCR	188	19.1489	17.4603	19.0476	20.9677	80.8511	83.871	80.6452	79.0323	-0.25	-0.444444	NA	NA	NA	6507	6695
BU109	Acanthobothrium sp.	cox3	645	28.5271	31.6279	33.4884	20.4651	71.4729	68.3721	66.5116	79.5349	-0.383948	-0.217391	gtg	taa	complete	6763	7408
BU109	Acanthobothrium sp.	cox2	570	32.6316	40.5263	35.7895	21.5789	67.3684	59.4737	64.2105	78.4211	-0.197917	-0.27957	atg	taa	complete	3431	4001
BU109	Acanthobothrium sp.	cox1	1602	32.0225	34.8315	37.8277	23.4082	67.9775	65.1685	62.1723	76.5918	-0.285583	-0.247563	atg	taa	complete	1	1603
BU109	Acanthobothrium sp.	atp6	516	29.6512	36.0465	29.6512	23.2558	70.3488	63.9535	70.3488	76.7442	-0.432507	-0.176471	atg	taa	complete	10326	10842
BU110	Acanthobothrium sp.	mitogenome	13506	28.9279	27.5877	31.6748	27.5211	71.0721	72.4123	68.3252	72.4789	-0.291176	-0.236755	NA	NA	NA	1	13506
BU110	Acanthobothrium sp.	trnY	67	28.3582	30.4348	36.3636	18.1818	71.6418	68.1818	63.6364	81.8182	0.0416667	0.263158	NA	NA	NA	4541	4608
BU110	Acanthobothrium sp.	trnW	69	30.4348	34.7826	30.4348	26.087	69.5652	65.2174	69.5652	73.913	-0.0416667	-0.238095	NA	NA	NA	13438	13507
BU110	Acanthobothrium sp.	trnV	65	26.1538	40.9091	22.7273	14.2857	73.8462	57.1429	76.1905	85.7143	-0.0833333	-0.176471	NA	NA	NA	11632	11697
BU110	Acanthobothrium sp.	trnT	64	28.125	22.7273	23.8095	38.0952	71.875	76.1905	76.1905	61.9048	-0.173913	-0.333333	NA	NA	NA	1605	1669
BU110	Acanthobothrium sp.	trnS2	69	21.7391	21.7391	26.087	17.3913	78.2609	78.2609	73.913	82.6087	-0.222222	-0.2	NA	NA	NA	4618	4687
BU110	Acanthobothrium sp.	trnS1	60	31.6667	40	35	20	68.3333	60	65	80	-0.219512	0.0526316	NA	NA	NA	13376	13436
BU110	Acanthobothrium sp.	trnR	59	32.2034	15	40	42.1053	67.7966	84.2105	57.8947	57.8947	-0.05	-0.157895	NA	NA	NA	4840	4899
BU110	Acanthobothrium sp.	trnQ	63	30.1587	23.8095	33.3333	33.3333	69.8413	76.1905	66.6667	66.6667	-0.363636	-0.578947	NA	NA	NA	10037	10100
BU110	Acanthobothrium sp.	trnP	66	37.8788	40.9091	45.4545	27.2727	62.1212	59.0909	54.5455	72.7273	-0.121951	-0.36	NA	NA	NA	12812	12878
BU110	Acanthobothrium sp.	trnN	67	28.3582	30.4348	22.7273	31.8182	71.6418	72.7273	77.2727	68.1818	-0.125	-0.157895	NA	NA	NA	12741	12808
BU110	Acanthobothrium sp.	trnM	67	41.791	34.7826	54.5455	36.3636	58.209	63.6364	45.4545	63.6364	-0.0769231	0.0714286	NA	NA	NA	10165	10232
BU110	Acanthobothrium sp.	trnL2	65	35.3846	54.5455	22.7273	28.5714	64.6154	47.619	76.1905	71.4286	-0.142857	-0.217391	NA	NA	NA	4775	4840
BU110	Acanthobothrium sp.	trnL1	65	43.0769	54.5455	22.7273	52.381	56.9231	47.619	76.1905	47.619	-0.189189	-0.142857	NA	NA	NA	4701	4766
BU110	Acanthobothrium sp.	trnK	64	42.1875	27.2727	52.381	47.619	57.8125	71.4286	47.619	52.381	-0.297297	-0.111111	NA	NA	NA	12961	13025
BU110	Acanthobothrium sp.	trnI	65	38.4615	31.8182	40.9091	42.8571	61.5385	66.6667	57.1429	57.1429	-0.25	-0.36	NA	NA	NA	12881	12946
BU110	Acanthobothrium sp.	trnH	69	26.087	21.7391	30.4348	26.087	73.913	78.2609	69.5652	73.913	-0.372549	-0.333333	NA	NA	NA	7379	7448
BU110	Acanthobothrium sp.	trnG	65	26.1538	18.1818	18.1818	42.8571	73.8462	80.9524	80.9524	57.1429	-0.0416667	-0.0588235	NA	NA	NA	6664	6729
BU110	Acanthobothrium sp.	trnF	66	31.8182	27.2727	31.8182	36.3636	68.1818	72.7273	68.1818	63.6364	-0.155556	-0.238095	NA	NA	NA	10103	10169
BU110	Acanthobothrium sp.	trnE	68	20.5882	26.087	13.0435	22.7273	79.4118	72.7273	86.3636	77.2727	-0.222222	-0.285714	NA	NA	NA	4005	4073
BU110	Acanthobothrium sp.	trnD	64	32.8125	31.8182	28.5714	38.0952	67.1875	66.6667	71.4286	61.9048	-0.209302	-0.142857	NA	NA	NA	11771	11835
BU110	Acanthobothrium sp.	trnC	65	38.4615	36.3636	36.3636	42.8571	61.5385	66.6667	61.9048	57.1429	-0.2	-0.04	NA	NA	NA	2636	2701
BU110	Acanthobothrium sp.	trnA	65	36.9231	40.9091	27.2727	42.8571	63.0769	57.1429	71.4286	57.1429	-0.268293	-0.333333	NA	NA	NA	11702	11767
BU110	Acanthobothrium sp.	srrna	708	27.9661	28.8136	30.5085	24.5763	72.0339	71.1864	69.4915	75.4237	-0.12549	-0.171717	NA	NA	NA	2701	3409
BU110	Acanthobothrium sp.	nad6	456	25	30.2632	30.2632	14.4737	75	69.7368	69.7368	85.5263	-0.397661	-0.350877	atg	taa	complete	4076	4532
BU110	Acanthobothrium sp.	nad5	1572	26.972	28.626	34.1603	18.1298	73.028	71.374	65.8397	81.8702	-0.28223	-0.29717	atg	taa	complete	4904	6476
BU110	Acanthobothrium sp.	nad4l	261	24.9042	26.4368	26.4368	21.8391	75.0958	73.5632	73.5632	78.1609	-0.285714	-0.261538	atg	tag	complete	8564	8825
BU110	Acanthobothrium sp.	nad4	1251	28.777	32.8537	34.7722	18.705	71.223	67.1463	65.2278	81.295	-0.349046	-0.166667	atg	taa	complete	8785	10036
BU110	Acanthobothrium sp.	nad3	348	25.8621	29.3103	29.3103	18.9655	74.1379	70.6897	70.6897	81.0345	-0.403101	-0.333333	atg	taa	complete	13029	13377
BU110	Acanthobothrium sp.	nad2	873	25.5441	24.055	33.3333	19.244	74.4559	75.945	66.6667	80.756	-0.387692	-0.255605	atg	tag	complete	10753	11626
BU110	Acanthobothrium sp.	nad1	891	31.3131	35.6902	37.7104	20.5387	68.6869	64.3098	62.2896	79.4613	-0.382353	-0.326165	atg	taa	complete	11840	12731
BU110	Acanthobothrium sp.	lrrna	960	29.2708	28.125	28.75	30.9375	70.7292	71.875	71.25	69.0625	-0.184094	-0.188612	NA	NA	NA	1676	2636
BU110	Acanthobothrium sp.	cytb	1095	29.863	36.1644	34.5205	18.9041	70.137	63.8356	65.4795	81.0959	-0.322917	-0.204893	atg	taa	complete	7459	8554
BU110	Acanthobothrium sp.	NCR	188	19.1489	17.4603	19.0476	20.9677	80.8511	83.871	80.6452	79.0323	-0.25	-0.444444	NA	NA	NA	6476	6664
BU110	Acanthobothrium sp.	cox3	645	28.5271	31.6279	33.4884	20.4651	71.4729	68.3721	66.5116	79.5349	-0.383948	-0.217391	gtg	taa	complete	6732	7377
BU110	Acanthobothrium sp.	cox2	570	33.1579	41.0526	35.7895	22.6316	66.8421	58.9474	64.2105	77.3684	-0.19685	-0.280423	atg	taa	complete	3431	4001
BU110	Acanthobothrium sp.	cox1	1602	31.8976	34.8315	37.8277	23.0337	68.1024	65.1685	62.1723	76.9663	-0.28506	-0.248532	atg	taa	complete	1	1603
BU110	Acanthobothrium sp.	atp6	516	29.6512	36.0465	29.6512	23.2558	70.3488	63.9535	70.3488	76.7442	-0.432507	-0.176471	atg	taa	complete	10236	10752

## Sheet: Phyllobothriidae
SeqID	TaxonID	Gene	Length	GC% (total)	GC% (1st position)	GC% (2nd position)	GC% (3rd position)	AT% (total)	AT% (1st position)	AT% (2nd position)	AT% (3rd position)	AT-Skew	GC-Skew	First codon	Last codon	Termination	Start	End
b138	Caulobothrium sp.	mitogenome	13509	31.1792	32.0231	32.3118	29.2028	68.8208	67.9769	67.6882	70.7972	-0.298483	-0.249288	NA	NA	NA	1	13509
b138	Caulobothrium sp.	trnY	60	20	20	20	20	80	80	80	80	0.0416667	-0.166667	NA	NA	NA	4545	4605
b138	Caulobothrium sp.	trnW	65	30.7692	22.7273	31.8182	38.0952	69.2308	76.1905	71.4286	61.9048	-0.0666667	-0.2	NA	NA	NA	13445	13510
b138	Caulobothrium sp.	trnV	62	27.4194	28.5714	28.5714	25	72.5806	70	70	75	-0.0222222	-0.176471	NA	NA	NA	11645	11707
b138	Caulobothrium sp.	trnT	67	26.8657	26.087	27.2727	27.2727	73.1343	72.7273	72.7273	72.7273	-0.102041	-0.333333	NA	NA	NA	1596	1663
b138	Caulobothrium sp.	trnS2	69	20.2899	26.087	26.087	8.69565	79.7101	73.913	73.913	91.3043	0.0181818	0	NA	NA	NA	4621	4690
b138	Caulobothrium sp.	trnS1	59	28.8136	35	20	31.5789	71.1864	63.1579	78.9474	68.4211	-0.0952381	0.0588235	NA	NA	NA	13373	13432
b138	Caulobothrium sp.	trnR	58	34.4828	35	36.8421	31.5789	65.5172	63.1579	63.1579	68.4211	0	-0.2	NA	NA	NA	4828	4886
b138	Caulobothrium sp.	trnQ	63	30.1587	33.3333	23.8095	33.3333	69.8413	66.6667	76.1905	66.6667	-0.318182	-0.473684	NA	NA	NA	10040	10103
b138	Caulobothrium sp.	trnP	63	36.5079	42.8571	38.0952	28.5714	63.4921	57.1429	61.9048	71.4286	-0.25	-0.478261	NA	NA	NA	12817	12880
b138	Caulobothrium sp.	trnN	64	40.625	45.4545	42.8571	33.3333	59.375	57.1429	57.1429	66.6667	-0.105263	-0.0769231	NA	NA	NA	12747	12811
b138	Caulobothrium sp.	trnM	67	41.791	39.1304	45.4545	40.9091	58.209	59.0909	54.5455	59.0909	-0.025641	-0.142857	NA	NA	NA	10159	10226
b138	Caulobothrium sp.	trnL2	65	35.3846	54.5455	22.7273	28.5714	64.6154	47.619	76.1905	71.4286	-0.190476	-0.217391	NA	NA	NA	4763	4828
b138	Caulobothrium sp.	trnL1	66	40.9091	36.3636	45.4545	40.9091	59.0909	63.6364	54.5455	59.0909	-0.0769231	-0.185185	NA	NA	NA	4690	4756
b138	Caulobothrium sp.	trnK	62	38.7097	38.0952	42.8571	35	61.2903	65	55	65	-0.210526	-0.0833333	NA	NA	NA	12956	13018
b138	Caulobothrium sp.	trnI	65	43.0769	36.3636	40.9091	52.381	56.9231	61.9048	57.1429	47.619	-0.0810811	-0.214286	NA	NA	NA	12879	12944
b138	Caulobothrium sp.	trnH	63	30.1587	38.0952	23.8095	28.5714	69.8413	61.9048	76.1905	71.4286	-0.363636	-0.263158	NA	NA	NA	7370	7433
b138	Caulobothrium sp.	trnG	66	24.2424	22.7273	27.2727	22.7273	75.7576	77.2727	72.7273	77.2727	-0.08	0	NA	NA	NA	6657	6723
b138	Caulobothrium sp.	trnF	63	36.5079	33.3333	42.8571	33.3333	63.4921	66.6667	57.1429	66.6667	0	-0.0434783	NA	NA	NA	10101	10164
b138	Caulobothrium sp.	trnE	68	30.8824	43.4783	13.0435	36.3636	69.1176	59.0909	90.9091	63.6364	-0.0638298	-0.047619	NA	NA	NA	4014	4082
b138	Caulobothrium sp.	trnD	61	27.8689	23.8095	35	25	72.1311	75	65	75	-0.181818	-0.176471	NA	NA	NA	11787	11848
b138	Caulobothrium sp.	trnC	62	41.9355	33.3333	47.619	45	58.0645	65	50	55	-0.166667	-0.0769231	NA	NA	NA	2640	2702
b138	Caulobothrium sp.	trnA	66	25.7576	27.2727	22.7273	27.2727	74.2424	72.7273	77.2727	72.7273	-0.183673	-0.294118	NA	NA	NA	11716	11782
b138	Caulobothrium sp.	srrna	715	33.4266	33.8912	35.2941	31.0924	66.5734	65.9664	64.7059	68.9076	-0.130252	-0.288703	NA	NA	NA	2704	3419
b138	Caulobothrium sp.	nad6	456	27.6316	30.2632	32.2368	20.3947	72.3684	69.7368	67.7632	79.6053	-0.393939	-0.31746	atg	tag	complete	4087	4543
b138	Caulobothrium sp.	nad5	1569	29.7642	31.9312	35.7553	21.6061	70.2358	68.0688	64.2447	78.3939	-0.277677	-0.246253	atg	taa	complete	4887	6456
b138	Caulobothrium sp.	nad4l	261	26.4368	31.0345	25.2874	22.9885	73.5632	68.9655	74.7126	77.0115	-0.364583	-0.15942	atg	tag	complete	8568	8829
b138	Caulobothrium sp.	nad4	1245	32.0482	32.5301	37.3494	26.2651	67.9518	67.4699	62.6506	73.7349	-0.380615	-0.162907	atg	tag	complete	8795	10040
b138	Caulobothrium sp.	nad3	348	25.2874	26.7241	29.3103	19.8276	74.7126	73.2759	70.6897	80.1724	-0.384615	-0.431818	atg	tag	complete	13021	13369
b138	Caulobothrium sp.	nad2	879	28.1001	27.6451	33.4471	23.2082	71.8999	72.3549	66.5529	76.7918	-0.436709	-0.295547	atg	tag	complete	10759	11638
b138	Caulobothrium sp.	nad1	891	31.7621	35.3535	37.037	22.8956	68.2379	64.6465	62.963	77.1044	-0.384868	-0.349823	atg	taa	complete	11851	12742
b138	Caulobothrium sp.	lrrna	969	30.8566	30.3406	27.8638	34.3653	69.1434	69.6594	72.1362	65.6347	-0.21791	-0.22408	NA	NA	NA	1671	2640
b138	Caulobothrium sp.	cytb	1110	32.973	37.5676	35.1351	26.2162	67.027	62.4324	64.8649	73.7838	-0.330645	-0.180328	atg	tag	complete	7450	8560
b138	Caulobothrium sp.	NCR	201	26.3682	25.3731	23.8806	29.8507	73.6318	74.6269	76.1194	70.1493	-0.0810811	-0.207547	NA	NA	NA	6456	6657
b138	Caulobothrium sp.	cox3	645	30.5426	34.8837	33.4884	23.2558	69.4574	65.1163	66.5116	76.7442	-0.397321	-0.390863	gtg	tag	complete	6726	7371
b138	Caulobothrium sp.	cox2	570	34.0351	42.1053	34.7368	25.2632	65.9649	57.8947	65.2632	74.7368	-0.239362	-0.340206	atg	tag	complete	3440	4010
b138	Caulobothrium sp.	cox1	1587	33.9004	37.2401	38.3743	26.087	66.0996	62.7599	61.6257	73.913	-0.307912	-0.263941	atg	taa	complete	1	1588
b138	Caulobothrium sp.	atp6	516	31.3953	34.3023	34.8837	25	68.6047	65.6977	65.1163	75	-0.429379	-0.148148	atg	tag	complete	10230	10746
b139	Caulobothrium sp.	mitogenome	13515	31.2024	30.2553	33.7181	29.6337	68.7976	69.7447	66.2819	70.3663	-0.299634	-0.253023	NA	NA	NA	1	13515
b139	Caulobothrium sp.	trnY	57	19.2982	15.7895	21.0526	21.0526	80.7018	84.2105	78.9474	78.9474	0.0434783	-0.272727	NA	NA	NA	4545	4602
b139	Caulobothrium sp.	trnW	65	30.7692	22.7273	31.8182	38.0952	69.2308	76.1905	71.4286	61.9048	-0.0666667	-0.2	NA	NA	NA	13451	13516
b139	Caulobothrium sp.	trnV	62	27.4194	28.5714	28.5714	25	72.5806	70	70	75	-0.0222222	-0.176471	NA	NA	NA	11651	11713
b139	Caulobothrium sp.	trnT	67	26.8657	26.087	27.2727	27.2727	73.1343	72.7273	72.7273	72.7273	-0.102041	-0.333333	NA	NA	NA	1596	1663
b139	Caulobothrium sp.	trnS2	66	21.2121	22.7273	27.2727	13.6364	78.7879	77.2727	72.7273	86.3636	-0.153846	0	NA	NA	NA	4632	4698
b139	Caulobothrium sp.	trnS1	59	28.8136	35	20	31.5789	71.1864	63.1579	78.9474	68.4211	-0.0952381	0.0588235	NA	NA	NA	13379	13438
b139	Caulobothrium sp.	trnR	58	34.4828	35	36.8421	31.5789	65.5172	63.1579	63.1579	68.4211	0	-0.2	NA	NA	NA	4836	4894
b139	Caulobothrium sp.	trnQ	63	30.1587	33.3333	23.8095	33.3333	69.8413	66.6667	76.1905	66.6667	-0.318182	-0.473684	NA	NA	NA	10046	10109
b139	Caulobothrium sp.	trnP	63	36.5079	42.8571	38.0952	28.5714	63.4921	57.1429	61.9048	71.4286	-0.25	-0.478261	NA	NA	NA	12823	12886
b139	Caulobothrium sp.	trnN	64	40.625	45.4545	42.8571	33.3333	59.375	57.1429	57.1429	66.6667	-0.105263	-0.0769231	NA	NA	NA	12753	12817
b139	Caulobothrium sp.	trnM	67	41.791	39.1304	45.4545	40.9091	58.209	59.0909	54.5455	59.0909	-0.025641	-0.142857	NA	NA	NA	10165	10232
b139	Caulobothrium sp.	trnL2	65	35.3846	54.5455	22.7273	28.5714	64.6154	47.619	76.1905	71.4286	-0.190476	-0.217391	NA	NA	NA	4771	4836
b139	Caulobothrium sp.	trnL1	66	40.9091	36.3636	45.4545	40.9091	59.0909	63.6364	54.5455	59.0909	-0.0769231	-0.185185	NA	NA	NA	4698	4764
b139	Caulobothrium sp.	trnK	62	38.7097	38.0952	42.8571	35	61.2903	65	55	65	-0.210526	-0.0833333	NA	NA	NA	12962	13024
b139	Caulobothrium sp.	trnI	65	43.0769	36.3636	40.9091	52.381	56.9231	61.9048	57.1429	47.619	-0.0810811	-0.214286	NA	NA	NA	12885	12950
b139	Caulobothrium sp.	trnH	64	29.6875	36.3636	19.0476	33.3333	70.3125	61.9048	80.9524	66.6667	-0.377778	-0.263158	NA	NA	NA	7375	7439
b139	Caulobothrium sp.	trnG	66	24.2424	22.7273	27.2727	22.7273	75.7576	77.2727	72.7273	77.2727	-0.08	0	NA	NA	NA	6662	6728
b139	Caulobothrium sp.	trnF	63	36.5079	33.3333	42.8571	33.3333	63.4921	66.6667	57.1429	66.6667	0	-0.0434783	NA	NA	NA	10107	10170
b139	Caulobothrium sp.	trnE	68	30.8824	43.4783	13.0435	36.3636	69.1176	59.0909	90.9091	63.6364	-0.0638298	-0.047619	NA	NA	NA	4014	4082
b139	Caulobothrium sp.	trnD	61	27.8689	23.8095	35	25	72.1311	75	65	75	-0.181818	-0.176471	NA	NA	NA	11793	11854
b139	Caulobothrium sp.	trnC	62	41.9355	33.3333	47.619	45	58.0645	65	50	55	-0.166667	-0.0769231	NA	NA	NA	2640	2702
b139	Caulobothrium sp.	trnA	66	25.7576	27.2727	22.7273	27.2727	74.2424	72.7273	77.2727	72.7273	-0.183673	-0.294118	NA	NA	NA	11722	11788
b139	Caulobothrium sp.	srrna	715	33.4266	33.8912	35.2941	31.0924	66.5734	65.9664	64.7059	68.9076	-0.130252	-0.288703	NA	NA	NA	2704	3419
b139	Caulobothrium sp.	nad6	456	27.4123	30.9211	32.2368	19.0789	72.5877	69.0789	67.7632	80.9211	-0.39577	-0.328	atg	tag	complete	4087	4543
b139	Caulobothrium sp.	nad5	1569	30.2103	32.1224	35.7553	22.7533	69.7897	67.8776	64.2447	77.2467	-0.276712	-0.248945	atg	taa	complete	4895	6464
b139	Caulobothrium sp.	nad4l	261	26.4368	31.0345	25.2874	22.9885	73.5632	68.9655	74.7126	77.0115	-0.364583	-0.15942	atg	tag	complete	8574	8835
b139	Caulobothrium sp.	nad4	1245	32.2892	32.5301	37.3494	26.988	67.7108	67.4699	62.6506	73.012	-0.390273	-0.179104	atg	tag	complete	8801	10046
b139	Caulobothrium sp.	nad3	348	25.2874	26.7241	30.1724	18.9655	74.7126	73.2759	69.8276	81.0345	-0.376923	-0.409091	atg	tag	complete	13027	13375
b139	Caulobothrium sp.	nad2	879	28.4414	27.6451	33.4471	24.2321	71.5586	72.3549	66.5529	75.7679	-0.440382	-0.296	atg	tag	complete	10765	11644
b139	Caulobothrium sp.	nad1	891	32.0988	35.3535	37.3737	23.569	67.9012	64.6465	62.6263	76.431	-0.38843	-0.34965	atg	taa	complete	11857	12748
b139	Caulobothrium sp.	lrrna	969	30.547	29.7214	27.5542	34.3653	69.453	70.2786	72.4458	65.6347	-0.215453	-0.222973	NA	NA	NA	1671	2640
b139	Caulobothrium sp.	cytb	1110	32.7027	37.5676	34.5946	25.9459	67.2973	62.4324	65.4054	74.0541	-0.327979	-0.184573	atg	tag	complete	7456	8566
b139	Caulobothrium sp.	NCR	198	24.2424	25.7576	19.697	27.2727	75.7576	74.2424	80.303	72.7273	-0.08	-0.25	NA	NA	NA	6464	6662
b139	Caulobothrium sp.	cox3	645	30.2326	34.4186	33.4884	22.7907	69.7674	65.5814	66.5116	77.2093	-0.391111	-0.384615	gtg	tag	complete	6731	7376
b139	Caulobothrium sp.	cox2	570	34.386	42.6316	34.7368	25.7895	65.614	57.3684	65.2632	74.2105	-0.256684	-0.367347	atg	tag	complete	3440	4010
b139	Caulobothrium sp.	cox1	1587	33.9004	36.862	38.5633	26.276	66.0996	63.138	61.4367	73.724	-0.306006	-0.263941	atg	taa	complete	1	1588
b139	Caulobothrium sp.	atp6	516	31.3953	34.3023	34.8837	25	68.6047	65.6977	65.1163	75	-0.435028	-0.160494	atg	tag	complete	10236	10752
b193	Caulobothrium sp.	mitogenome	13458	30.3983	31.3197	30.2274	29.6478	69.6017	68.6803	69.7726	70.3522	-0.311199	-0.29846	NA	NA	NA	1	13458
b193	Caulobothrium sp.	trnY	65	23.0769	27.2727	27.2727	14.2857	76.9231	71.4286	71.4286	85.7143	-0.24	-0.0666667	NA	NA	NA	4537	4602
b193	Caulobothrium sp.	trnW	67	28.3582	30.4348	36.3636	18.1818	71.6418	72.7273	63.6364	81.8182	-0.125	-0.157895	NA	NA	NA	13392	13459
b193	Caulobothrium sp.	trnV	62	29.0323	38.0952	23.8095	25	70.9677	65	75	75	-0.136364	-0.222222	NA	NA	NA	11584	11646
b193	Caulobothrium sp.	trnT	64	31.25	27.2727	42.8571	23.8095	68.75	71.4286	57.1429	76.1905	-0.227273	-0.3	NA	NA	NA	1594	1658
b193	Caulobothrium sp.	trnS2	65	21.5385	22.7273	18.1818	23.8095	78.4615	76.1905	80.9524	76.1905	-0.176471	-0.142857	NA	NA	NA	4617	4682
b193	Caulobothrium sp.	trnS1	60	31.6667	35	30	30	68.3333	65	70	70	-0.268293	-0.157895	NA	NA	NA	13321	13381
b193	Caulobothrium sp.	trnR	58	36.2069	35	42.1053	31.5789	63.7931	63.1579	57.8947	68.4211	-0.027027	-0.047619	NA	NA	NA	4827	4885
b193	Caulobothrium sp.	trnQ	63	36.5079	42.8571	28.5714	38.0952	63.4921	57.1429	71.4286	61.9048	-0.45	-0.478261	NA	NA	NA	9986	10049
b193	Caulobothrium sp.	trnP	63	41.2698	47.619	38.0952	38.0952	58.7302	52.381	61.9048	61.9048	-0.243243	-0.538462	NA	NA	NA	12767	12830
b193	Caulobothrium sp.	trnN	67	35.8209	47.8261	27.2727	31.8182	64.1791	54.5455	72.7273	68.1818	-0.116279	-0.25	NA	NA	NA	12691	12758
b193	Caulobothrium sp.	trnM	66	33.3333	31.8182	40.9091	27.2727	66.6667	68.1818	59.0909	72.7273	-0.0909091	0	NA	NA	NA	10109	10175
b193	Caulobothrium sp.	trnL2	66	36.3636	50	36.3636	22.7273	63.6364	50	63.6364	77.2727	-0.238095	-0.25	NA	NA	NA	4761	4827
b193	Caulobothrium sp.	trnL1	67	37.3134	43.4783	27.2727	40.9091	62.6866	54.5455	72.7273	59.0909	-0.142857	-0.2	NA	NA	NA	4683	4750
b193	Caulobothrium sp.	trnK	62	30.6452	38.0952	28.5714	25	69.3548	65	70	75	-0.255814	-0.0526316	NA	NA	NA	12901	12963
b193	Caulobothrium sp.	trnI	65	36.9231	45.4545	40.9091	23.8095	63.0769	52.381	57.1429	76.1905	-0.170732	-0.333333	NA	NA	NA	12834	12899
b193	Caulobothrium sp.	trnH	67	29.8507	39.1304	18.1818	31.8182	70.1493	59.0909	81.8182	68.1818	-0.276596	-0.5	NA	NA	NA	7322	7389
b193	Caulobothrium sp.	trnG	65	23.0769	13.6364	18.1818	38.0952	76.9231	85.7143	80.9524	61.9048	-0.04	-0.2	NA	NA	NA	6610	6675
b193	Caulobothrium sp.	trnF	64	32.8125	27.2727	33.3333	38.0952	67.1875	76.1905	66.6667	61.9048	-0.0697674	-0.238095	NA	NA	NA	10049	10113
b193	Caulobothrium sp.	trnE	68	32.3529	39.1304	43.4783	13.6364	67.6471	63.6364	59.0909	86.3636	-0.26087	-0.272727	NA	NA	NA	4008	4076
b193	Caulobothrium sp.	trnD	63	31.746	33.3333	42.8571	19.0476	68.254	66.6667	57.1429	80.9524	-0.255814	-0.2	NA	NA	NA	11728	11791
b193	Caulobothrium sp.	trnC	70	38.5714	29.1667	43.4783	43.4783	61.4286	69.5652	56.5217	56.5217	-0.116279	-0.111111	NA	NA	NA	2627	2697
b193	Caulobothrium sp.	trnA	64	32.8125	45.4545	28.5714	23.8095	67.1875	52.381	71.4286	76.1905	-0.162791	-0.428571	NA	NA	NA	11654	11718
b193	Caulobothrium sp.	srrna	718	32.5905	34.5833	31.7992	31.3808	67.4095	65.272	68.2008	68.6192	-0.128099	-0.247863	NA	NA	NA	2698	3416
b193	Caulobothrium sp.	nad6	456	26.7544	28.2895	31.5789	20.3947	73.2456	71.7105	68.4211	79.6053	-0.461078	-0.360656	atg	taa	complete	4080	4536
b193	Caulobothrium sp.	nad5	1569	28.8082	29.4455	34.2256	22.7533	71.1918	70.5545	65.7744	77.2467	-0.287377	-0.256637	atg	taa	complete	4888	6457
b193	Caulobothrium sp.	nad4l	261	23.3716	31.0345	24.1379	14.9425	76.6284	68.9655	75.8621	85.0575	-0.34	-0.344262	atg	tag	complete	8511	8772
b193	Caulobothrium sp.	nad4	1248	29.0064	31.0096	36.0577	19.9519	70.9936	68.9904	63.9423	80.0481	-0.367946	-0.220994	atg	tag	complete	8738	9986
b193	Caulobothrium sp.	nad3	348	25.8621	28.4483	27.5862	21.5517	74.1379	71.5517	72.4138	78.4483	-0.410853	-0.444444	atg	tag	complete	12969	13317
b193	Caulobothrium sp.	nad2	879	28.1001	26.6212	34.1297	23.5495	71.8999	73.3788	65.8703	76.4505	-0.449367	-0.449393	atg	tag	complete	10703	11582
b193	Caulobothrium sp.	nad1	891	33.8945	36.7003	37.3737	27.6094	66.1055	63.2997	62.6263	72.3906	-0.426146	-0.423841	atg	taa	complete	11794	12685
b193	Caulobothrium sp.	lrrna	967	31.0238	34.6749	30.7453	27.6398	68.9762	65.2174	69.2547	72.3602	-0.181409	-0.233333	NA	NA	NA	1660	2627
b193	Caulobothrium sp.	cytb	1098	30.8743	37.7049	33.6066	21.3115	69.1257	62.2951	66.3934	78.6885	-0.328063	-0.309735	atg	tag	complete	7404	8502
b193	Caulobothrium sp.	NCR	125	21.6	23.8095	19.0476	21.9512	78.4	75.6098	80.4878	78.0488	-0.163265	-0.703704	NA	NA	NA	6485	6610
b193	Caulobothrium sp.	cox3	645	30.8527	34.8837	33.0233	24.6512	69.1473	65.1163	66.9767	75.3488	-0.412556	-0.246231	gtg	tag	complete	6678	7323
b193	Caulobothrium sp.	cox2	570	34.0351	39.4737	34.2105	28.4211	65.9649	60.5263	65.7895	71.5789	-0.164894	-0.298969	atg	tag	complete	3436	4006
b193	Caulobothrium sp.	cox1	1578	34.0938	37.4525	38.7833	26.0456	65.9062	62.5475	61.2167	73.9544	-0.326923	-0.30855	atg	tag	complete	1	1579
b193	Caulobothrium sp.	atp6	516	27.3256	31.3953	31.9767	18.6047	72.6744	68.6047	68.0233	81.3953	-0.413333	-0.177305	atg	taa	complete	10180	10696
bIII	Scyphophyllidium guariticus	mitogenome	13675	26.6764	24.4791	28.1264	27.4243	73.3236	75.5375	71.8736	72.5757	-0.275157	-0.291667	NA	NA	NA	1	13675
bIII	Scyphophyllidium guariticus	trnY	60	25	20	30	25	75	80	70	75	-0.0666667	-0.333333	NA	NA	NA	4556	4616
bIII	Scyphophyllidium guariticus	trnW	65	23.0769	13.6364	27.2727	28.5714	76.9231	85.7143	76.1905	71.4286	-0.16	-0.2	NA	NA	NA	13611	13676
bIII	Scyphophyllidium guariticus	trnV	63	25.3968	19.0476	23.8095	33.3333	74.6032	80.9524	76.1905	66.6667	-0.148936	-0.125	NA	NA	NA	11801	11864
bIII	Scyphophyllidium guariticus	trnT	63	23.8095	28.5714	9.52381	33.3333	76.1905	71.4286	90.4762	66.6667	-0.208333	-0.466667	NA	NA	NA	1609	1672
bIII	Scyphophyllidium guariticus	trnS2	66	21.2121	22.7273	27.2727	13.6364	78.7879	77.2727	72.7273	86.3636	-0.192308	-0.142857	NA	NA	NA	4682	4748
bIII	Scyphophyllidium guariticus	trnS1	60	25	40	30	5	75	60	70	95	-0.2	-0.0666667	NA	NA	NA	13539	13599
bIII	Scyphophyllidium guariticus	trnR	57	29.8246	31.5789	26.3158	31.5789	70.1754	68.4211	73.6842	68.4211	0	-0.176471	NA	NA	NA	4915	4972
bIII	Scyphophyllidium guariticus	trnQ	63	34.9206	47.619	19.0476	38.0952	65.0794	52.381	80.9524	61.9048	-0.414634	-0.454545	NA	NA	NA	10209	10272
bIII	Scyphophyllidium guariticus	trnP	67	38.806	47.8261	31.8182	36.3636	61.194	54.5455	68.1818	63.6364	-0.365854	-0.461538	NA	NA	NA	12973	13040
bIII	Scyphophyllidium guariticus	trnN	64	39.0625	54.5455	23.8095	38.0952	60.9375	47.619	76.1905	61.9048	-0.0769231	-0.2	NA	NA	NA	12898	12962
bIII	Scyphophyllidium guariticus	trnM	68	33.8235	34.7826	30.4348	36.3636	66.1765	68.1818	68.1818	63.6364	0.111111	-0.0434783	NA	NA	NA	10335	10403
bIII	Scyphophyllidium guariticus	trnL2	66	28.7879	36.3636	31.8182	18.1818	71.2121	63.6364	68.1818	81.8182	-0.148936	-0.263158	NA	NA	NA	4849	4915
bIII	Scyphophyllidium guariticus	trnL1	68	35.2941	34.7826	26.087	45.4545	64.7059	68.1818	72.7273	54.5455	-0.272727	-0.416667	NA	NA	NA	4764	4832
bIII	Scyphophyllidium guariticus	trnK	63	34.9206	33.3333	52.381	19.0476	65.0794	66.6667	47.619	80.9524	-0.219512	0	NA	NA	NA	13126	13189
bIII	Scyphophyllidium guariticus	trnI	65	40	31.8182	45.4545	42.8571	60	66.6667	52.381	57.1429	-0.128205	-0.307692	NA	NA	NA	13046	13111
bIII	Scyphophyllidium guariticus	trnH	68	23.5294	26.087	17.3913	27.2727	76.4706	72.7273	81.8182	72.7273	-0.384615	-0.375	NA	NA	NA	7510	7578
bIII	Scyphophyllidium guariticus	trnG	68	19.1176	26.087	8.69565	22.7273	80.8824	72.7273	90.9091	77.2727	-0.127273	-0.384615	NA	NA	NA	6789	6857
bIII	Scyphophyllidium guariticus	trnF	65	23.0769	22.7273	18.1818	28.5714	76.9231	76.1905	80.9524	71.4286	0	-0.0666667	NA	NA	NA	10270	10335
bIII	Scyphophyllidium guariticus	trnE	66	25.7576	31.8182	13.6364	31.8182	74.2424	68.1818	86.3636	68.1818	-0.183673	-0.176471	NA	NA	NA	4023	4089
bIII	Scyphophyllidium guariticus	trnD	64	26.5625	18.1818	28.5714	33.3333	73.4375	80.9524	71.4286	66.6667	-0.234043	-0.176471	NA	NA	NA	11935	11999
bIII	Scyphophyllidium guariticus	trnC	65	33.8462	31.8182	31.8182	38.0952	66.1538	66.6667	66.6667	61.9048	-0.116279	-0.181818	NA	NA	NA	2648	2713
bIII	Scyphophyllidium guariticus	trnA	64	28.125	27.2727	23.8095	33.3333	71.875	71.4286	76.1905	66.6667	-0.130435	-0.444444	NA	NA	NA	11871	11935
bIII	Scyphophyllidium guariticus	srrna	719	28.5118	26.25	32.0833	27.1967	71.4882	73.6402	67.7824	72.8033	-0.128405	-0.219512	NA	NA	NA	2714	3433
bIII	Scyphophyllidium guariticus	nad6	456	22.5877	25	28.9474	13.8158	77.4123	75	71.0526	86.1842	-0.348442	-0.398058	atg	taa	complete	4092	4548
bIII	Scyphophyllidium guariticus	nad5	1566	24.3295	24.5211	31.8008	16.6667	75.6705	75.4789	68.1992	83.3333	-0.267511	-0.328084	atg	taa	complete	5027	6593
bIII	Scyphophyllidium guariticus	nad4l	261	21.4559	26.4368	25.2874	12.6437	78.5441	73.5632	74.7126	87.3563	-0.336585	-0.285714	atg	tag	complete	8690	8951
bIII	Scyphophyllidium guariticus	nad4	1245	25.3815	27.2289	33.012	15.9036	74.6185	72.7711	66.988	84.0964	-0.351991	-0.246835	atg	taa	complete	8963	10208
bIII	Scyphophyllidium guariticus	nad3	348	22.9885	25.8621	26.7241	16.3793	77.0115	74.1379	73.2759	83.6207	-0.440299	-0.4	atg	taa	complete	13192	13540
bIII	Scyphophyllidium guariticus	nad2	873	24.3986	24.055	32.646	16.4948	75.6014	75.945	67.354	83.5052	-0.412121	-0.389671	atg	taa	complete	10925	11798
bIII	Scyphophyllidium guariticus	nad1	891	28.6195	31.9865	36.7003	17.1717	71.3805	68.0135	63.2997	82.8283	-0.358491	-0.435294	atg	tag	complete	12002	12893
bIII	Scyphophyllidium guariticus	lrrna	970	26.5979	27.7778	27.5542	24.4582	73.4021	72.1362	72.4458	75.5418	-0.0730337	-0.170543	NA	NA	NA	1675	2645
bIII	Scyphophyllidium guariticus	cytb	1098	29.0528	34.4262	34.4262	18.306	70.9472	65.5738	65.5738	81.694	-0.299101	-0.203762	atg	taa	complete	7591	8689
bIII	Scyphophyllidium guariticus	NCR	195	20	23.0769	18.4615	18.4615	80	76.9231	81.5385	81.5385	-0.141026	-0.589744	NA	NA	NA	6593	6788
bIII	Scyphophyllidium guariticus	cox3	645	27.7519	32.093	32.5581	18.6047	72.2481	67.907	67.4419	81.3953	-0.39485	-0.329609	gtg	taa	complete	6860	7505
bIII	Scyphophyllidium guariticus	cox2	570	30.1754	37.3684	33.6842	19.4737	69.8246	62.6316	66.3158	80.5263	-0.246231	-0.244186	atg	taa	complete	3453	4023
bIII	Scyphophyllidium guariticus	cox1	1602	29.588	33.3333	38.015	17.4157	70.412	66.6667	61.985	82.5843	-0.306738	-0.295359	atg	taa	complete	1	1603
bIII	Scyphophyllidium guariticus	atp6	516	26.3566	29.6512	31.9767	17.4419	73.6434	70.3488	68.0233	82.5581	-0.336842	-0.25	atg	taa	complete	10408	10924
bIV	Scyphophyllidium guariticus	mitogenome	13679	26.6613	29.1228	24.5175	26.3435	73.3387	70.8708	75.499	73.6565	-0.276316	-0.293118	NA	NA	NA	1	13679
bIV	Scyphophyllidium guariticus	trnY	60	25	20	30	25	75	80	70	75	-0.0666667	-0.333333	NA	NA	NA	4556	4616
bIV	Scyphophyllidium guariticus	trnW	65	23.0769	13.6364	27.2727	28.5714	76.9231	85.7143	76.1905	71.4286	-0.16	-0.2	NA	NA	NA	13615	13680
bIV	Scyphophyllidium guariticus	trnV	63	25.3968	19.0476	23.8095	33.3333	74.6032	80.9524	76.1905	66.6667	-0.148936	-0.125	NA	NA	NA	11805	11868
bIV	Scyphophyllidium guariticus	trnT	63	23.8095	28.5714	9.52381	33.3333	76.1905	71.4286	90.4762	66.6667	-0.208333	-0.466667	NA	NA	NA	1609	1672
bIV	Scyphophyllidium guariticus	trnS2	66	21.2121	22.7273	27.2727	13.6364	78.7879	77.2727	72.7273	86.3636	-0.192308	-0.142857	NA	NA	NA	4670	4736
bIV	Scyphophyllidium guariticus	trnS1	60	25	40	30	5	75	60	70	95	-0.2	-0.0666667	NA	NA	NA	13543	13603
bIV	Scyphophyllidium guariticus	trnR	57	29.8246	31.5789	26.3158	31.5789	70.1754	68.4211	73.6842	68.4211	0	-0.176471	NA	NA	NA	4903	4960
bIV	Scyphophyllidium guariticus	trnQ	63	34.9206	47.619	19.0476	38.0952	65.0794	52.381	80.9524	61.9048	-0.414634	-0.454545	NA	NA	NA	10213	10276
bIV	Scyphophyllidium guariticus	trnP	67	38.806	47.8261	31.8182	36.3636	61.194	54.5455	68.1818	63.6364	-0.365854	-0.461538	NA	NA	NA	12977	13044
bIV	Scyphophyllidium guariticus	trnN	64	39.0625	54.5455	23.8095	38.0952	60.9375	47.619	76.1905	61.9048	-0.0769231	-0.2	NA	NA	NA	12902	12966
bIV	Scyphophyllidium guariticus	trnM	68	33.8235	34.7826	30.4348	36.3636	66.1765	68.1818	68.1818	63.6364	0.111111	-0.0434783	NA	NA	NA	10339	10407
bIV	Scyphophyllidium guariticus	trnL2	66	28.7879	36.3636	31.8182	18.1818	71.2121	63.6364	68.1818	81.8182	-0.148936	-0.263158	NA	NA	NA	4837	4903
bIV	Scyphophyllidium guariticus	trnL1	68	35.2941	34.7826	26.087	45.4545	64.7059	68.1818	72.7273	54.5455	-0.272727	-0.416667	NA	NA	NA	4752	4820
bIV	Scyphophyllidium guariticus	trnK	63	34.9206	33.3333	52.381	19.0476	65.0794	66.6667	47.619	80.9524	-0.219512	0	NA	NA	NA	13130	13193
bIV	Scyphophyllidium guariticus	trnI	65	40	31.8182	45.4545	42.8571	60	66.6667	52.381	57.1429	-0.128205	-0.307692	NA	NA	NA	13050	13115
bIV	Scyphophyllidium guariticus	trnH	67	23.8806	26.087	22.7273	22.7273	76.1194	72.7273	77.2727	77.2727	-0.372549	-0.375	NA	NA	NA	7515	7582
bIV	Scyphophyllidium guariticus	trnG	68	19.1176	26.087	8.69565	22.7273	80.8824	72.7273	90.9091	77.2727	-0.127273	-0.384615	NA	NA	NA	6794	6862
bIV	Scyphophyllidium guariticus	trnF	65	23.0769	22.7273	18.1818	28.5714	76.9231	76.1905	80.9524	71.4286	0	-0.0666667	NA	NA	NA	10274	10339
bIV	Scyphophyllidium guariticus	trnE	66	25.7576	31.8182	13.6364	31.8182	74.2424	68.1818	86.3636	68.1818	-0.183673	-0.176471	NA	NA	NA	4023	4089
bIV	Scyphophyllidium guariticus	trnD	64	26.5625	18.1818	28.5714	33.3333	73.4375	80.9524	71.4286	66.6667	-0.234043	-0.176471	NA	NA	NA	11939	12003
bIV	Scyphophyllidium guariticus	trnC	65	33.8462	31.8182	31.8182	38.0952	66.1538	66.6667	66.6667	61.9048	-0.116279	-0.181818	NA	NA	NA	2648	2713
bIV	Scyphophyllidium guariticus	trnA	64	28.125	27.2727	23.8095	33.3333	71.875	71.4286	76.1905	66.6667	-0.130435	-0.444444	NA	NA	NA	11875	11939
bIV	Scyphophyllidium guariticus	srrna	719	28.3727	26.25	31.6667	27.1967	71.6273	73.6402	68.2008	72.8033	-0.130097	-0.22549	NA	NA	NA	2714	3433
bIV	Scyphophyllidium guariticus	nad6	456	22.807	25.6579	28.9474	13.8158	77.193	74.3421	71.0526	86.1842	-0.352273	-0.403846	atg	taa	complete	4092	4548
bIV	Scyphophyllidium guariticus	nad5	1578	24.2079	24.5247	31.749	16.3498	75.7921	75.4753	68.251	83.6502	-0.267559	-0.324607	atg	taa	complete	4971	6549
bIV	Scyphophyllidium guariticus	nad4l	261	22.2222	26.4368	25.2874	14.9425	77.7778	73.5632	74.7126	85.0575	-0.330049	-0.241379	atg	tag	complete	8694	8955
bIV	Scyphophyllidium guariticus	nad4	1245	25.3815	27.4699	33.253	15.4217	74.6185	72.5301	66.747	84.5783	-0.351991	-0.246835	atg	taa	complete	8967	10212
bIV	Scyphophyllidium guariticus	nad3	348	22.9885	26.7241	26.7241	15.5172	77.0115	73.2759	73.2759	84.4828	-0.447761	-0.425	atg	taa	complete	13196	13544
bIV	Scyphophyllidium guariticus	nad2	873	24.2841	23.7113	32.9897	16.1512	75.7159	76.2887	67.0103	83.8488	-0.413011	-0.386792	atg	taa	complete	10929	11802
bIV	Scyphophyllidium guariticus	nad1	891	28.5073	31.9865	36.7003	16.835	71.4927	68.0135	63.2997	83.165	-0.359498	-0.433071	atg	tag	complete	12006	12897
bIV	Scyphophyllidium guariticus	lrrna	970	26.5979	27.4691	27.5542	24.7678	73.4021	72.4458	72.4458	75.2322	-0.0730337	-0.170543	NA	NA	NA	1675	2645
bIV	Scyphophyllidium guariticus	cytb	1098	29.235	34.4262	34.4262	18.8525	70.765	65.5738	65.5738	81.1475	-0.299871	-0.208723	atg	taa	complete	7595	8693
bIV	Scyphophyllidium guariticus	NCR	244	18.0328	15.8537	19.7531	18.5185	81.9672	83.9506	80.2469	81.4815	-0.18	-0.545455	NA	NA	NA	6549	6793
bIV	Scyphophyllidium guariticus	cox3	645	27.907	32.093	32.5581	19.0698	72.093	67.907	67.4419	80.9302	-0.397849	-0.333333	gtg	taa	complete	6865	7510
bIV	Scyphophyllidium guariticus	cox2	570	30	37.3684	33.6842	18.9474	70	62.6316	66.3158	81.0526	-0.243108	-0.239766	atg	taa	complete	3453	4023
bIV	Scyphophyllidium guariticus	cox1	1602	29.5256	33.3333	37.8277	17.4157	70.4744	66.6667	62.1723	82.5843	-0.310895	-0.302326	atg	taa	complete	1	1603
bIV	Scyphophyllidium guariticus	atp6	516	26.1628	29.6512	31.3953	17.4419	73.8372	70.3488	68.6047	82.5581	-0.338583	-0.259259	atg	taa	complete	10412	10928
BU019	Caulobothrium sp.	mitogenome	13491	32.266	30.9317	32.7996	33.0665	67.734	69.0683	67.2004	66.9335	-0.286496	-0.245118	NA	NA	NA	1	13491
BU019	Caulobothrium sp.	trnY	54	18.5185	11.1111	33.3333	11.1111	81.4815	88.8889	66.6667	88.8889	0	-0.2	NA	NA	NA	4613	4667
BU019	Caulobothrium sp.	trnW	62	35.4839	23.8095	42.8571	40	64.5161	75	60	60	-0.05	-0.272727	NA	NA	NA	1	63
BU019	Caulobothrium sp.	trnV	67	26.8657	26.087	18.1818	36.3636	73.1343	72.7273	81.8182	63.6364	-0.0204082	-0.222222	NA	NA	NA	11687	11754
BU019	Caulobothrium sp.	trnT	64	23.4375	27.2727	19.0476	23.8095	76.5625	71.4286	80.9524	76.1905	-0.22449	-0.466667	NA	NA	NA	1677	1741
BU019	Caulobothrium sp.	trnS2	69	18.8406	17.3913	26.087	13.0435	81.1594	82.6087	73.913	86.9565	-0.107143	-0.230769	NA	NA	NA	4710	4779
BU019	Caulobothrium sp.	trnS1	60	31.6667	35	40	20	68.3333	65	60	80	-0.219512	-0.0526316	NA	NA	NA	13429	13489
BU019	Caulobothrium sp.	trnR	57	29.8246	26.3158	36.8421	26.3158	70.1754	73.6842	63.1579	73.6842	0.1	-0.0588235	NA	NA	NA	4927	4984
BU019	Caulobothrium sp.	trnQ	63	28.5714	33.3333	9.52381	42.8571	71.4286	66.6667	90.4762	57.1429	-0.288889	-0.555556	NA	NA	NA	10091	10154
BU019	Caulobothrium sp.	trnP	65	36.9231	40.9091	27.2727	42.8571	63.0769	61.9048	71.4286	57.1429	-0.170732	-0.5	NA	NA	NA	12879	12944
BU019	Caulobothrium sp.	trnN	67	40.2985	52.1739	31.8182	36.3636	59.7015	50	68.1818	63.6364	-0.1	-0.111111	NA	NA	NA	12804	12871
BU019	Caulobothrium sp.	trnM	67	46.2687	47.8261	40.9091	50	53.7313	50	59.0909	50	-0.222222	-0.0967742	NA	NA	NA	10215	10282
BU019	Caulobothrium sp.	trnL2	66	34.8485	45.4545	36.3636	22.7273	65.1515	54.5455	63.6364	77.2727	-0.116279	-0.130435	NA	NA	NA	4861	4927
BU019	Caulobothrium sp.	trnL1	68	36.7647	47.8261	30.4348	31.8182	63.2353	54.5455	68.1818	68.1818	-0.0697674	-0.28	NA	NA	NA	4781	4849
BU019	Caulobothrium sp.	trnK	62	40.3226	28.5714	42.8571	50	59.6774	75	55	50	-0.297297	-0.12	NA	NA	NA	13014	13076
BU019	Caulobothrium sp.	trnI	66	37.8788	45.4545	36.3636	31.8182	62.1212	54.5455	63.6364	68.1818	-0.0243902	-0.2	NA	NA	NA	12948	13014
BU019	Caulobothrium sp.	trnH	56	28.5714	36.8421	15.7895	33.3333	71.4286	61.1111	83.3333	66.6667	-0.3	-0.375	NA	NA	NA	7425	7481
BU019	Caulobothrium sp.	trnG	65	16.9231	31.8182	4.54545	14.2857	83.0769	66.6667	95.2381	85.7143	-0.111111	-0.0909091	NA	NA	NA	6708	6773
BU019	Caulobothrium sp.	trnF	65	30.7692	22.7273	36.3636	33.3333	69.2308	80.9524	66.6667	66.6667	-0.111111	-0.1	NA	NA	NA	10154	10219
BU019	Caulobothrium sp.	trnE	67	28.3582	34.7826	36.3636	13.6364	71.6418	63.6364	63.6364	86.3636	-0.166667	-0.0526316	NA	NA	NA	4077	4144
BU019	Caulobothrium sp.	trnD	64	28.125	27.2727	28.5714	28.5714	71.875	71.4286	71.4286	71.4286	-0.173913	-0.111111	NA	NA	NA	11831	11895
BU019	Caulobothrium sp.	trnC	65	44.6154	31.8182	50	52.381	55.3846	66.6667	47.619	47.619	-0.166667	-0.103448	NA	NA	NA	2712	2777
BU019	Caulobothrium sp.	trnA	66	36.3636	22.7273	36.3636	50	63.6364	77.2727	63.6364	50	-0.285714	-0.333333	NA	NA	NA	11761	11827
BU019	Caulobothrium sp.	srrna	712	33.1461	36.1345	29.9578	33.3333	66.8539	63.7131	70.0422	66.6667	-0.147059	-0.262712	NA	NA	NA	2778	3490
BU019	Caulobothrium sp.	nad6	456	28.0702	27.6316	32.2368	24.3421	71.9298	72.3684	67.7632	75.6579	-0.390244	-0.234375	atg	taa	complete	4147	4603
BU019	Caulobothrium sp.	nad5	1569	32.0586	32.5048	35.9465	27.7247	67.9414	67.4952	64.0535	72.2753	-0.317073	-0.244533	atg	taa	complete	4985	6554
BU019	Caulobothrium sp.	nad4l	261	26.4368	26.4368	26.4368	26.4368	73.5632	73.5632	73.5632	73.5632	-0.322917	-0.188406	atg	tag	complete	8614	8875
BU019	Caulobothrium sp.	nad4	1251	35.2518	35.9712	37.4101	32.3741	64.7482	64.0288	62.5899	67.6259	-0.367901	-0.160998	gtg	tag	complete	8835	10086
BU019	Caulobothrium sp.	nad3	348	27.5862	30.1724	29.3103	23.2759	72.4138	69.8276	70.6897	76.7241	-0.412698	-0.333333	atg	tag	complete	13083	13431
BU019	Caulobothrium sp.	nad2	879	30.3754	29.3515	34.1297	27.6451	69.6246	70.6485	65.8703	72.3549	-0.408497	-0.363296	atg	tag	complete	10807	11686
BU019	Caulobothrium sp.	nad1	891	33.8945	38.7205	37.3737	25.5892	66.1055	61.2795	62.6263	74.4108	-0.33107	-0.284768	atg	tag	complete	11900	12791
BU019	Caulobothrium sp.	lrrna	959	32.1168	31.875	31.875	32.6019	67.8832	68.0251	68.0251	67.3981	-0.130568	-0.207792	NA	NA	NA	1753	2712
BU019	Caulobothrium sp.	cytb	1101	34.6957	38.4196	34.8774	30.7902	65.3043	61.5804	65.1226	69.2098	-0.307371	-0.235602	atg	tag	complete	7505	8606
BU019	Caulobothrium sp.	NCR	154	12.987	11.5385	15.6863	11.7647	87.013	90.1961	84.3137	88.2353	-0.149254	-0.6	NA	NA	NA	6554	6708
BU019	Caulobothrium sp.	cox3	645	31.4729	36.2791	32.5581	25.5814	68.5271	63.7209	67.4419	74.4186	-0.40724	-0.330049	gtg	taa	complete	6776	7421
BU019	Caulobothrium sp.	cox2	570	35.9649	38.4211	35.7895	33.6842	64.0351	61.5789	64.2105	66.3158	-0.194521	-0.2	atg	tag	complete	3498	4068
BU019	Caulobothrium sp.	cox1	1575	34.3492	35.4286	37.5238	30.0952	65.6508	64.5714	62.4762	69.9048	-0.286267	-0.279113	atg	taa	complete	60	1635
BU019	Caulobothrium sp.	atp6	516	31.5891	34.8837	34.8837	25	68.4109	65.1163	65.1163	75	-0.365439	-0.116564	atg	tag	complete	10285	10801

## Sheet: Rhinebothriidea
SeqID	TaxonID	Gene	Length	GC% (total)	GC% (1st position)	GC% (2nd position)	GC% (3rd position)	AT% (total)	AT% (1st position)	AT% (2nd position)	AT% (3rd position)	AT-Skew	GC-Skew	First codon	Last codon	Termination	Start	End
b025	Scalithrium magniphalum	NCR	285	23.1579	25.2632	15.7895	28.4211	76.8421	74.7368	84.2105	71.5789	-0.178082	-0.393939	NA	NA	NA	6500	6785
b025	Scalithrium magniphalum	trnS2	66	24.2424	22.7273	31.8182	18.1818	75.7576	77.2727	68.1818	81.8182	-0.24	-0.125	NA	NA	NA	4649	4715
b025	Scalithrium magniphalum	trnG	65	24.6154	13.6364	13.6364	47.619	75.3846	85.7143	85.7143	52.381	-0.0612245	-0.125	NA	NA	NA	6785	6850
b025	Scalithrium magniphalum	trnT	64	26.5625	22.7273	28.5714	28.5714	73.4375	76.1905	71.4286	71.4286	-0.234043	-0.411765	NA	NA	NA	1632	1696
b025	Scalithrium magniphalum	trnY	60	26.6667	30	30	20	73.3333	70	70	80	-0.0454545	-0.25	NA	NA	NA	4571	4631
b025	Scalithrium magniphalum	nad4l	261	27.2031	28.7356	27.5862	25.2874	72.7969	71.2644	72.4138	74.7126	-0.347368	-0.211268	atg	tag	complete	8675	8936
b025	Scalithrium magniphalum	trnR	58	27.5862	25	21.0526	36.8421	72.4138	73.6842	78.9474	63.1579	-0.238095	-0.125	NA	NA	NA	4875	4933
b025	Scalithrium magniphalum	trnV	63	28.5714	23.8095	28.5714	33.3333	71.4286	76.1905	71.4286	66.6667	-0.2	-0.111111	NA	NA	NA	11747	11810
b025	Scalithrium magniphalum	trnH	66	28.7879	36.3636	18.1818	31.8182	71.2121	63.6364	81.8182	68.1818	-0.404255	-0.263158	NA	NA	NA	7499	7565
b025	Scalithrium magniphalum	nad3	348	29.023	32.7586	30.1724	24.1379	70.977	67.2414	69.8276	75.8621	-0.376518	-0.386139	gtg	tag	complete	13142	13490
b025	Scalithrium magniphalum	nad2	879	29.2378	26.2799	33.7884	27.6451	70.7622	73.7201	66.2116	72.3549	-0.401929	-0.338521	atg	tag	complete	10859	11738
b025	Scalithrium magniphalum	nad6	456	29.386	27.6316	32.8947	27.6316	70.614	72.3684	67.1053	72.3684	-0.378882	-0.38806	atg	tag	complete	4110	4566
b025	Scalithrium magniphalum	trnA	63	31.746	33.3333	23.8095	38.0952	68.254	66.6667	76.1905	61.9048	-0.209302	-0.3	NA	NA	NA	11815	11878
b025	Scalithrium magniphalum	trnE	66	31.8182	45.4545	13.6364	36.3636	68.1818	54.5455	86.3636	63.6364	-0.2	-0.142857	NA	NA	NA	4044	4110
b025	Scalithrium magniphalum	cox3	645	32.5581	34.4186	34.8837	28.3721	67.4419	65.5814	65.1163	71.6279	-0.333333	-0.27619	gtg	taa	complete	6853	7498
b025	Scalithrium magniphalum	nad5	1563	32.7575	33.7812	38.1958	26.2956	67.2425	66.2188	61.8042	73.7044	-0.297812	-0.210938	gtg	taa	complete	4937	6500
b025	Scalithrium magniphalum	mitogenome	13616	33.1301	32.5843	33.5757	33.2305	66.8699	67.4086	66.439	66.7695	-0.306535	-0.256484	NA	NA	NA	1	13616
b025	Scalithrium magniphalum	cytb	1095	33.1507	36.1644	35.6164	27.6712	66.8493	63.8356	64.3836	72.3288	-0.336066	-0.239669	atg	tag	complete	7574	8669
b025	Scalithrium magniphalum	lrrna	956	33.5774	32.6019	35.4232	32.7044	66.4226	67.2956	64.4654	67.2956	-0.187402	-0.221184	NA	NA	NA	1703	2659
b025	Scalithrium magniphalum	atp6	516	34.1085	36.6279	34.3023	31.3953	65.8915	63.3721	65.6977	68.6047	-0.476471	-0.284091	atg	tag	complete	10336	10852
b025	Scalithrium magniphalum	srrna	711	34.3179	33.7553	34.5992	34.5992	65.6821	66.2447	65.4008	65.4008	-0.117773	-0.245902	NA	NA	NA	2726	3437
b025	Scalithrium magniphalum	trnI	67	34.3284	43.4783	36.3636	22.7273	65.6716	54.5455	63.6364	77.2727	-0.0909091	-0.217391	NA	NA	NA	12993	13060
b025	Scalithrium magniphalum	trnQ	61	34.4262	33.3333	30	40	65.5738	65	70	60	-0.35	-0.428571	NA	NA	NA	10148	10209
b025	Scalithrium magniphalum	trnC	66	34.8485	31.8182	40.9091	31.8182	65.1515	68.1818	59.0909	68.1818	-0.0697674	-0.0434783	NA	NA	NA	2659	2725
b025	Scalithrium magniphalum	trnK	63	34.9206	28.5714	42.8571	33.3333	65.0794	71.4286	57.1429	66.6667	-0.219512	-0.0909091	NA	NA	NA	13076	13139
b025	Scalithrium magniphalum	nad1	891	35.0168	35.3535	38.0471	31.6498	64.9832	64.6465	61.9529	68.3502	-0.433506	-0.326923	atg	tag	complete	11958	12849
b025	Scalithrium magniphalum	cox1	1599	35.7098	36.773	39.212	31.1445	64.2902	63.227	60.788	68.8555	-0.357977	-0.288967	atg	tag	complete	1	1600
b025	Scalithrium magniphalum	trnD	64	35.9375	31.8182	38.0952	38.0952	64.0625	66.6667	61.9048	61.9048	-0.268293	-0.130435	NA	NA	NA	11891	11955
b025	Scalithrium magniphalum	nad4	1251	36.1311	36.9305	37.1703	34.2926	63.8689	63.0695	62.8297	65.7074	-0.374218	-0.20354	atg	taa	complete	8896	10147
b025	Scalithrium magniphalum	trnN	66	36.3636	31.8182	31.8182	45.4545	63.6364	68.1818	68.1818	54.5455	-0.047619	-0.166667	NA	NA	NA	12849	12915
b025	Scalithrium magniphalum	trnF	66	36.3636	45.4545	40.9091	22.7273	63.6364	54.5455	59.0909	77.2727	-0.190476	-0.416667	NA	NA	NA	10206	10272
b025	Scalithrium magniphalum	trnP	63	36.5079	33.3333	42.8571	33.3333	63.4921	66.6667	57.1429	66.6667	-0.25	-0.478261	NA	NA	NA	12926	12989
b025	Scalithrium magniphalum	cox2	570	36.8421	40	34.7368	35.7895	63.1579	60	65.2632	64.2105	-0.261111	-0.219048	atg	tag	complete	3457	4027
b025	Scalithrium magniphalum	trnS1	59	37.2881	30	40	42.1053	62.7119	68.4211	57.8947	57.8947	-0.0810811	0	NA	NA	NA	13490	13549
b025	Scalithrium magniphalum	trnL1	67	37.3134	30.4348	40.9091	40.9091	62.6866	68.1818	59.0909	59.0909	-0.142857	-0.2	NA	NA	NA	4735	4802
b025	Scalithrium magniphalum	trnW	64	37.5	40.9091	38.0952	33.3333	62.5	61.9048	61.9048	66.6667	0	-0.0833333	NA	NA	NA	13553	13617
b025	Scalithrium magniphalum	trnL2	65	41.5385	54.5455	31.8182	38.0952	58.4615	47.619	66.6667	61.9048	-0.210526	-0.185185	NA	NA	NA	4810	4875
b025	Scalithrium magniphalum	trnM	65	43.0769	40.9091	45.4545	42.8571	56.9231	61.9048	52.381	57.1429	-0.0810811	0	NA	NA	NA	10268	10333
b130	Rhodobothrium cf. paucitesticulare	NCR	259	15.8301	13.7931	17.4419	16.2791	84.1699	86.0465	82.5581	83.7209	-0.174312	-0.463415	NA	NA	NA	6450	6709
b130	Rhodobothrium cf. paucitesticulare	trnE	65	23.0769	22.7273	9.09091	38.0952	76.9231	76.1905	90.4762	61.9048	-0.08	-0.0666667	NA	NA	NA	3983	4048
b130	Rhodobothrium cf. paucitesticulare	nad4l	261	24.1379	31.0345	21.8391	19.5402	75.8621	68.9655	78.1609	80.4598	-0.323232	-0.238095	atg	taa	complete	8589	8850
b130	Rhodobothrium cf. paucitesticulare	trnW	64	26.5625	27.2727	33.3333	19.0476	73.4375	76.1905	66.6667	80.9524	-0.106383	-0.294118	NA	NA	NA	13428	13492
b130	Rhodobothrium cf. paucitesticulare	nad3	348	27.2989	30.1724	29.3103	22.4138	72.7011	69.8276	70.6897	77.5862	-0.383399	-0.221053	atg	taa	complete	13021	13369
b130	Rhodobothrium cf. paucitesticulare	trnG	65	27.6923	27.2727	13.6364	42.8571	72.3077	71.4286	85.7143	57.1429	-0.0212766	0	NA	NA	NA	6709	6774
b130	Rhodobothrium cf. paucitesticulare	nad6	456	28.2895	27.6316	34.8684	22.3684	71.7105	72.3684	65.1316	77.6316	-0.425076	-0.348837	atg	taa	complete	4051	4507
b130	Rhodobothrium cf. paucitesticulare	trnS2	65	29.2308	22.7273	27.2727	38.0952	70.7692	76.1905	71.4286	61.9048	-0.173913	-0.157895	NA	NA	NA	4615	4680
b130	Rhodobothrium cf. paucitesticulare	trnH	64	29.6875	36.3636	19.0476	33.3333	70.3125	66.6667	80.9524	66.6667	-0.288889	-0.263158	NA	NA	NA	7422	7486
b130	Rhodobothrium cf. paucitesticulare	nad2	873	30.0115	28.1787	33.677	28.1787	69.9885	71.8213	66.323	71.8213	-0.407529	-0.305344	atg	tag	complete	10772	11645
b130	Rhodobothrium cf. paucitesticulare	trnV	63	30.1587	19.0476	28.5714	42.8571	69.8413	80.9524	71.4286	57.1429	-0.136364	-0.263158	NA	NA	NA	11648	11711
b130	Rhodobothrium cf. paucitesticulare	trnT	63	30.1587	33.3333	33.3333	23.8095	69.8413	66.6667	66.6667	76.1905	-0.272727	-0.368421	NA	NA	NA	1605	1668
b130	Rhodobothrium cf. paucitesticulare	trnD	66	31.8182	40.9091	31.8182	22.7273	68.1818	59.0909	68.1818	77.2727	-0.155556	-0.142857	NA	NA	NA	11786	11852
b130	Rhodobothrium cf. paucitesticulare	mitogenome	13491	32.5921	33.0887	32.5995	32.0881	67.4079	66.9113	67.4005	67.9119	-0.29338	-0.248124	NA	NA	NA	1	13491
b130	Rhodobothrium cf. paucitesticulare	lrrna	958	32.6722	30.3125	30.721	36.9906	67.3278	69.5925	69.279	63.0094	-0.11938	-0.182109	NA	NA	NA	1669	2627
b130	Rhodobothrium cf. paucitesticulare	trnI	67	32.8358	43.4783	36.3636	18.1818	67.1642	54.5455	63.6364	81.8182	-0.2	-0.272727	NA	NA	NA	12881	12948
b130	Rhodobothrium cf. paucitesticulare	cox3	645	33.0233	33.9535	34.4186	30.6977	66.9767	66.0465	65.5814	69.3023	-0.356481	-0.370892	gtg	taa	complete	6777	7422
b130	Rhodobothrium cf. paucitesticulare	atp6	516	33.1395	34.8837	33.7209	30.814	66.8605	65.1163	66.2791	69.186	-0.391304	-0.122807	atg	tag	complete	10252	10768
b130	Rhodobothrium cf. paucitesticulare	nad5	1563	33.2054	33.5893	38.1958	27.8311	66.7946	66.4107	61.8042	72.1689	-0.333333	-0.163776	atg	tag	complete	4887	6450
b130	Rhodobothrium cf. paucitesticulare	nad1	891	33.2211	33.3333	37.7104	28.6195	66.7789	66.6667	62.2896	71.3805	-0.421849	-0.412162	atg	tag	complete	11855	12746
b130	Rhodobothrium cf. paucitesticulare	trnN	65	33.8462	40.9091	31.8182	28.5714	66.1538	61.9048	71.4286	71.4286	-0.116279	-0.181818	NA	NA	NA	12746	12811
b130	Rhodobothrium cf. paucitesticulare	trnF	65	33.8462	36.3636	36.3636	28.5714	66.1538	66.6667	66.6667	71.4286	-0.116279	-0.272727	NA	NA	NA	10123	10188
b130	Rhodobothrium cf. paucitesticulare	trnC	65	33.8462	27.2727	31.8182	42.8571	66.1538	71.4286	66.6667	57.1429	-0.0697674	-0.181818	NA	NA	NA	2627	2692
b130	Rhodobothrium cf. paucitesticulare	trnS1	59	33.8983	40	35	26.3158	66.1017	57.8947	63.1579	73.6842	-0.179487	0	NA	NA	NA	13369	13428
b130	Rhodobothrium cf. paucitesticulare	cytb	1101	33.9691	39.5095	35.4223	26.9755	66.0309	60.4905	64.5777	73.0245	-0.284732	-0.240642	atg	taa	complete	7489	8590
b130	Rhodobothrium cf. paucitesticulare	cox1	1599	34.334	37.1482	38.8368	27.0169	65.666	62.8518	61.1632	72.9831	-0.321905	-0.296903	atg	tag	complete	1	1600
b130	Rhodobothrium cf. paucitesticulare	trnQ	61	34.4262	33.3333	30	40	65.5738	65	70	60	-0.3	-0.52381	NA	NA	NA	10064	10125
b130	Rhodobothrium cf. paucitesticulare	nad4	1251	34.6922	35.2518	35.2518	33.5731	65.3078	64.7482	64.7482	66.4269	-0.351285	-0.179724	atg	taa	complete	8810	10061
b130	Rhodobothrium cf. paucitesticulare	srrna	709	34.9788	31.2236	38.1356	35.5932	65.0212	68.6441	61.8644	64.4068	-0.127983	-0.274194	NA	NA	NA	2692	3401
b130	Rhodobothrium cf. paucitesticulare	trnR	57	35.0877	36.8421	31.5789	36.8421	64.9123	63.1579	68.4211	63.1579	-0.0810811	0.1	NA	NA	NA	4830	4887
b130	Rhodobothrium cf. paucitesticulare	cox2	570	35.2632	41.5789	34.2105	30	64.7368	58.4211	65.7895	70	-0.224932	-0.20398	atg	taa	complete	3408	3978
b130	Rhodobothrium cf. paucitesticulare	trnA	63	36.5079	42.8571	23.8095	42.8571	63.4921	57.1429	76.1905	57.1429	-0.2	-0.304348	NA	NA	NA	11717	11780
b130	Rhodobothrium cf. paucitesticulare	trnL2	65	36.9231	50	27.2727	33.3333	63.0769	52.381	71.4286	66.6667	-0.121951	-0.166667	NA	NA	NA	4765	4830
b130	Rhodobothrium cf. paucitesticulare	trnK	63	38.0952	33.3333	38.0952	42.8571	61.9048	66.6667	61.9048	57.1429	-0.179487	-0.0833333	NA	NA	NA	12954	13017
b130	Rhodobothrium cf. paucitesticulare	trnM	65	38.4615	45.4545	45.4545	23.8095	61.5385	57.1429	52.381	76.1905	-0.1	-0.12	NA	NA	NA	10184	10249
b130	Rhodobothrium cf. paucitesticulare	trnP	62	38.7097	38.0952	38.0952	40	61.2903	65	60	60	-0.368421	-0.5	NA	NA	NA	12813	12875
b130	Rhodobothrium cf. paucitesticulare	trnL1	67	38.806	56.5217	40.9091	18.1818	61.194	40.9091	59.0909	81.8182	-0.0731707	-0.230769	NA	NA	NA	4688	4755
b130	Rhodobothrium cf. paucitesticulare	trnY	58	41.3793	40	52.6316	31.5789	58.6207	57.8947	47.3684	68.4211	-0.0588235	-0.166667	NA	NA	NA	4515	4573
b146	Rhodobothrium cf. paucitesticulare	NCR	282	18.4397	20.2128	20.2128	14.8936	81.5603	79.7872	79.7872	85.1064	-0.191304	-0.307692	NA	NA	NA	6477	6759
b146	Rhodobothrium cf. paucitesticulare	trnE	65	23.0769	22.7273	9.09091	38.0952	76.9231	76.1905	90.4762	61.9048	-0.08	-0.0666667	NA	NA	NA	3983	4048
b146	Rhodobothrium cf. paucitesticulare	nad4l	261	24.1379	31.0345	21.8391	19.5402	75.8621	68.9655	78.1609	80.4598	-0.323232	-0.238095	atg	taa	complete	8639	8900
b146	Rhodobothrium cf. paucitesticulare	trnW	64	26.5625	27.2727	33.3333	19.0476	73.4375	76.1905	66.6667	80.9524	-0.106383	-0.294118	NA	NA	NA	13477	13541
b146	Rhodobothrium cf. paucitesticulare	nad3	348	27.5862	30.1724	29.3103	23.2759	72.4138	69.8276	70.6897	76.7241	-0.388889	-0.229167	atg	taa	complete	13070	13418
b146	Rhodobothrium cf. paucitesticulare	nad6	456	28.9474	27.6316	34.2105	25	71.0526	72.3684	65.7895	75	-0.432099	-0.348485	atg	taa	complete	4051	4507
b146	Rhodobothrium cf. paucitesticulare	trnS2	65	29.2308	22.7273	27.2727	38.0952	70.7692	76.1905	71.4286	61.9048	-0.173913	-0.157895	NA	NA	NA	4644	4709
b146	Rhodobothrium cf. paucitesticulare	trnG	65	29.2308	27.2727	18.1818	42.8571	70.7692	71.4286	80.9524	57.1429	0	0.0526316	NA	NA	NA	6759	6824
b146	Rhodobothrium cf. paucitesticulare	trnH	64	29.6875	36.3636	19.0476	33.3333	70.3125	66.6667	80.9524	66.6667	-0.288889	-0.263158	NA	NA	NA	7472	7536
b146	Rhodobothrium cf. paucitesticulare	nad2	873	29.8969	27.4914	34.0206	28.1787	70.1031	72.5086	65.9794	71.8213	-0.408497	-0.318008	atg	tag	complete	10822	11695
b146	Rhodobothrium cf. paucitesticulare	trnV	63	30.1587	19.0476	28.5714	42.8571	69.8413	80.9524	71.4286	57.1429	-0.136364	-0.263158	NA	NA	NA	11698	11761
b146	Rhodobothrium cf. paucitesticulare	trnT	63	30.1587	33.3333	33.3333	23.8095	69.8413	66.6667	66.6667	76.1905	-0.272727	-0.368421	NA	NA	NA	1605	1668
b146	Rhodobothrium cf. paucitesticulare	trnY	57	31.5789	31.5789	42.1053	21.0526	68.4211	68.4211	57.8947	78.9474	-0.0769231	-0.222222	NA	NA	NA	4515	4572
b146	Rhodobothrium cf. paucitesticulare	trnD	65	32.3077	40.9091	31.8182	23.8095	67.6923	61.9048	66.6667	76.1905	-0.181818	-0.142857	NA	NA	NA	11836	11901
b146	Rhodobothrium cf. paucitesticulare	mitogenome	13540	32.6588	33.3186	32.218	32.4396	67.3412	66.6962	67.782	67.5604	-0.293705	-0.244233	NA	NA	NA	1	13540
b146	Rhodobothrium cf. paucitesticulare	trnI	67	32.8358	43.4783	36.3636	18.1818	67.1642	54.5455	63.6364	81.8182	-0.2	-0.272727	NA	NA	NA	12930	12997
b146	Rhodobothrium cf. paucitesticulare	lrrna	958	32.881	30.3125	31.348	36.9906	67.119	69.5925	68.652	63.0094	-0.119751	-0.180952	NA	NA	NA	1669	2627
b146	Rhodobothrium cf. paucitesticulare	atp6	516	32.9457	34.8837	33.7209	30.2326	67.0543	65.1163	66.2791	69.7674	-0.393064	-0.129412	atg	tag	complete	10302	10818
b146	Rhodobothrium cf. paucitesticulare	cox3	645	33.0233	34.4186	34.4186	30.2326	66.9767	65.5814	65.5814	69.7674	-0.356481	-0.370892	gtg	taa	complete	6827	7472
b146	Rhodobothrium cf. paucitesticulare	nad5	1563	33.3333	33.3973	38.1958	28.4069	66.6667	66.6027	61.8042	71.5931	-0.333973	-0.15547	atg	tag	complete	4914	6477
b146	Rhodobothrium cf. paucitesticulare	nad1	891	33.5578	33.3333	37.7104	29.6296	66.4422	66.6667	62.2896	70.3704	-0.422297	-0.397993	atg	tag	complete	11904	12795
b146	Rhodobothrium cf. paucitesticulare	trnN	65	33.8462	40.9091	31.8182	28.5714	66.1538	61.9048	71.4286	71.4286	-0.116279	-0.181818	NA	NA	NA	12795	12860
b146	Rhodobothrium cf. paucitesticulare	trnF	65	33.8462	36.3636	36.3636	28.5714	66.1538	66.6667	66.6667	71.4286	-0.116279	-0.272727	NA	NA	NA	10173	10238
b146	Rhodobothrium cf. paucitesticulare	trnC	65	33.8462	27.2727	31.8182	42.8571	66.1538	71.4286	66.6667	57.1429	-0.0697674	-0.181818	NA	NA	NA	2627	2692
b146	Rhodobothrium cf. paucitesticulare	cytb	1101	33.8783	39.782	35.4223	26.4305	66.1217	60.218	64.5777	73.5695	-0.282967	-0.238606	atg	taa	complete	7539	8640
b146	Rhodobothrium cf. paucitesticulare	trnS1	59	33.8983	40	35	26.3158	66.1017	57.8947	63.1579	73.6842	-0.179487	0	NA	NA	NA	13418	13477
b146	Rhodobothrium cf. paucitesticulare	cox1	1599	34.0838	36.9606	38.8368	26.454	65.9162	63.0394	61.1632	73.546	-0.320683	-0.291743	atg	tag	complete	1	1600
b146	Rhodobothrium cf. paucitesticulare	trnQ	61	34.4262	33.3333	30	40	65.5738	65	70	60	-0.3	-0.52381	NA	NA	NA	10114	10175
b146	Rhodobothrium cf. paucitesticulare	nad4	1251	34.6922	35.2518	35.2518	33.5731	65.3078	64.7482	64.7482	66.4269	-0.351285	-0.179724	atg	taa	complete	8860	10111
b146	Rhodobothrium cf. paucitesticulare	trnR	57	35.0877	36.8421	31.5789	36.8421	64.9123	63.1579	68.4211	63.1579	-0.0810811	0.1	NA	NA	NA	4857	4914
b146	Rhodobothrium cf. paucitesticulare	srrna	709	35.2609	31.6456	38.5593	35.5932	64.7391	68.2203	61.4407	64.4068	-0.12854	-0.264	NA	NA	NA	2692	3401
b146	Rhodobothrium cf. paucitesticulare	cox2	570	35.4386	41.5789	34.2105	30.5263	64.5614	58.4211	65.7895	69.4737	-0.228261	-0.207921	atg	taa	complete	3408	3978
b146	Rhodobothrium cf. paucitesticulare	trnA	63	36.5079	42.8571	23.8095	42.8571	63.4921	57.1429	76.1905	57.1429	-0.2	-0.304348	NA	NA	NA	11767	11830
b146	Rhodobothrium cf. paucitesticulare	trnL2	65	36.9231	50	27.2727	33.3333	63.0769	52.381	71.4286	66.6667	-0.121951	-0.166667	NA	NA	NA	4792	4857
b146	Rhodobothrium cf. paucitesticulare	trnM	65	38.4615	45.4545	45.4545	23.8095	61.5385	57.1429	52.381	76.1905	-0.1	-0.12	NA	NA	NA	10234	10299
b146	Rhodobothrium cf. paucitesticulare	trnP	62	38.7097	38.0952	38.0952	40	61.2903	65	60	60	-0.368421	-0.5	NA	NA	NA	12862	12924
b146	Rhodobothrium cf. paucitesticulare	trnK	63	39.6825	38.0952	38.0952	42.8571	60.3175	61.9048	61.9048	57.1429	-0.210526	-0.12	NA	NA	NA	13003	13066
b146	Rhodobothrium cf. paucitesticulare	trnL1	65	40	22.7273	50	47.619	60	80.9524	47.619	52.381	-0.0769231	-0.230769	NA	NA	NA	4717	4782
b149	Rhinebothrium fulbrighti	trnT	63	19.0476	19.0476	19.0476	19.0476	80.9524	80.9524	80.9524	80.9524	-0.137255	-0.333333	NA	NA	NA	1605	1668
b149	Rhinebothrium fulbrighti	trnY	57	19.2982	26.3158	21.0526	10.5263	80.7018	73.6842	78.9474	89.4737	-0.0434783	-0.272727	NA	NA	NA	4563	4620
b149	Rhinebothrium fulbrighti	NCR	206	19.9029	20.2899	17.3913	22.0588	80.0971	79.4118	82.3529	77.9412	-0.212121	-0.658537	NA	NA	NA	6486	6692
b149	Rhinebothrium fulbrighti	trnG	69	24.6377	43.4783	21.7391	8.69565	75.3623	56.5217	78.2609	91.3043	-0.0769231	-0.176471	NA	NA	NA	6692	6761
b149	Rhinebothrium fulbrighti	trnV	65	26.1538	27.2727	31.8182	19.0476	73.8462	71.4286	66.6667	80.9524	-0.0833333	-0.176471	NA	NA	NA	11649	11714
b149	Rhinebothrium fulbrighti	trnW	66	27.2727	22.7273	22.7273	36.3636	72.7273	77.2727	77.2727	63.6364	-0.0416667	-0.111111	NA	NA	NA	13438	13504
b149	Rhinebothrium fulbrighti	trnS2	65	27.6923	18.1818	31.8182	33.3333	72.3077	80.9524	66.6667	66.6667	-0.148936	-0.444444	NA	NA	NA	4639	4704
b149	Rhinebothrium fulbrighti	trnD	62	29.0323	33.3333	19.0476	35	70.9677	70	80	65	-0.136364	-0.111111	NA	NA	NA	11792	11854
b149	Rhinebothrium fulbrighti	nad4l	261	29.1188	36.7816	25.2874	25.2874	70.8812	63.2184	74.7126	74.7126	-0.32973	-0.210526	atg	tag	complete	8590	8851
b149	Rhinebothrium fulbrighti	nad2	894	30.2013	29.1946	34.8993	26.5101	69.7987	70.8054	65.1007	73.4899	-0.448718	-0.296296	atg	taa	complete	10775	11669
b149	Rhinebothrium fulbrighti	trnS1	59	30.5085	25	35	31.5789	69.4915	73.6842	63.1579	68.4211	-0.219512	-0.111111	NA	NA	NA	13379	13438
b149	Rhinebothrium fulbrighti	nad3	348	31.0345	31.8966	31.0345	30.1724	68.9655	68.1034	68.9655	69.8276	-0.475	-0.388889	atg	tag	complete	13033	13381
b149	Rhinebothrium fulbrighti	trnN	66	31.8182	27.2727	22.7273	45.4545	68.1818	72.7273	77.2727	54.5455	-0.155556	-0.238095	NA	NA	NA	12747	12813
b149	Rhinebothrium fulbrighti	lrrna	961	32.0499	31.4642	37.8125	26.875	67.9501	68.4375	62.1875	73.125	-0.215926	-0.25974	NA	NA	NA	1675	2636
b149	Rhinebothrium fulbrighti	nad6	459	32.244	35.2941	35.9477	25.4902	67.756	64.7059	64.0523	74.5098	-0.446945	-0.324324	atg	tag	complete	4087	4546
b149	Rhinebothrium fulbrighti	trnA	62	32.2581	38.0952	14.2857	45	67.7419	60	85	55	-0.142857	-0.5	NA	NA	NA	11723	11785
b149	Rhinebothrium fulbrighti	trnR	58	32.7586	35	36.8421	26.3158	67.2414	63.1579	63.1579	73.6842	-0.128205	-0.157895	NA	NA	NA	4862	4920
b149	Rhinebothrium fulbrighti	cox2	570	32.9825	37.8947	32.6316	28.4211	67.0175	62.1053	67.3684	71.5789	-0.251309	-0.297872	atg	tag	complete	3432	4002
b149	Rhinebothrium fulbrighti	mitogenome	13503	33.6962	34.2146	34.0591	32.8149	66.3038	65.7854	65.9409	67.1851	-0.328493	-0.272527	NA	NA	NA	1	13503
b149	Rhinebothrium fulbrighti	atp6	516	33.7209	37.2093	33.7209	30.2326	66.2791	62.7907	66.2791	69.7674	-0.438596	-0.114943	atg	tag	complete	10257	10773
b149	Rhinebothrium fulbrighti	trnQ	61	34.4262	33.3333	30	40	65.5738	65	70	60	-0.35	-0.428571	NA	NA	NA	10068	10129
b149	Rhinebothrium fulbrighti	cytb	1098	34.4262	38.2514	33.0601	31.9672	65.5738	61.7486	66.9399	68.0328	-0.327778	-0.222222	atg	tag	complete	7487	8585
b149	Rhinebothrium fulbrighti	srrna	726	34.573	33.4711	35.9504	34.2975	65.427	66.5289	64.0496	65.7025	-0.183158	-0.282869	NA	NA	NA	2700	3426
b149	Rhinebothrium fulbrighti	cox1	1593	34.7772	37.2881	37.8531	29.1902	65.2228	62.7119	62.1469	70.8098	-0.3436	-0.234657	atg	tag	complete	1	1594
b149	Rhinebothrium fulbrighti	trnH	66	34.8485	36.3636	22.7273	45.4545	65.1515	63.6364	77.2727	54.5455	-0.395349	-0.391304	NA	NA	NA	7409	7475
b149	Rhinebothrium fulbrighti	nad5	1563	34.8688	34.9328	37.0441	32.6296	65.1312	65.0672	62.9559	67.3704	-0.339882	-0.255046	atg	taa	complete	4923	6486
b149	Rhinebothrium fulbrighti	trnP	65	35.3846	50	36.3636	19.0476	64.6154	52.381	66.6667	80.9524	-0.333333	-0.652174	NA	NA	NA	12815	12880
b149	Rhinebothrium fulbrighti	nad4	1257	35.6404	36.0382	38.4248	32.4582	64.3596	63.9618	61.5752	67.5418	-0.394314	-0.205357	atg	tag	complete	8811	10068
b149	Rhinebothrium fulbrighti	cox3	645	35.969	38.1395	34.4186	35.3488	64.031	61.8605	65.5814	64.6512	-0.404358	-0.353448	gtg	taa	complete	6764	7409
b149	Rhinebothrium fulbrighti	trnL2	66	36.3636	40.9091	36.3636	31.8182	63.6364	59.0909	63.6364	68.1818	-0.190476	-0.333333	NA	NA	NA	4796	4862
b149	Rhinebothrium fulbrighti	nad1	891	37.037	38.7205	37.3737	35.0168	62.963	61.2795	62.6263	64.9832	-0.43672	-0.375758	atg	taa	complete	11856	12747
b149	Rhinebothrium fulbrighti	trnI	66	37.8788	50	36.3636	27.2727	62.1212	50	63.6364	72.7273	-0.0731707	-0.28	NA	NA	NA	12883	12949
b149	Rhinebothrium fulbrighti	trnF	66	39.3939	45.4545	45.4545	27.2727	60.6061	54.5455	54.5455	72.7273	-0.2	-0.307692	NA	NA	NA	10126	10192
b149	Rhinebothrium fulbrighti	trnM	65	40	50	36.3636	33.3333	60	52.381	61.9048	66.6667	-0.230769	-0.153846	NA	NA	NA	10188	10253
b149	Rhinebothrium fulbrighti	trnE	70	40	41.6667	30.4348	47.8261	60	56.5217	69.5652	52.1739	-0.142857	-0.5	NA	NA	NA	4013	4083
b149	Rhinebothrium fulbrighti	trnK	66	42.4242	50	50	27.2727	57.5758	50	50	72.7273	-0.105263	-0.142857	NA	NA	NA	12962	13028
b149	Rhinebothrium fulbrighti	trnL1	68	44.1176	47.8261	39.1304	45.4545	55.8824	54.5455	59.0909	54.5455	-0.210526	-0.4	NA	NA	NA	4720	4788
b149	Rhinebothrium fulbrighti	trnC	64	45.3125	27.2727	57.1429	52.381	54.6875	71.4286	42.8571	47.619	-0.314286	-0.172414	NA	NA	NA	2636	2700
b153	Anindobothrium lisae	trnG	69	21.7391	34.7826	8.69565	21.7391	78.2609	65.2174	91.3043	78.2609	-0.222222	-0.2	NA	NA	NA	6699	6768
b153	Anindobothrium lisae	trnS2	68	23.5294	26.087	26.087	18.1818	76.4706	72.7273	72.7273	81.8182	0.0384615	0	NA	NA	NA	4570	4638
b153	Anindobothrium lisae	NCR	219	23.7443	20.5479	24.6575	26.0274	76.2557	79.4521	75.3425	73.9726	-0.113772	-0.461538	NA	NA	NA	6480	6699
b153	Anindobothrium lisae	trnT	65	26.1538	27.2727	22.7273	28.5714	73.8462	76.1905	76.1905	71.4286	-0.125	-0.411765	NA	NA	NA	1587	1652
b153	Anindobothrium lisae	trnH	71	26.7606	33.3333	16.6667	30.4348	73.2394	65.2174	82.6087	69.5652	-0.384615	-0.473684	NA	NA	NA	7416	7487
b153	Anindobothrium lisae	nad3	351	27.0655	28.2051	26.4957	26.4957	72.9345	71.7949	73.5043	73.5043	-0.46875	-0.431579	atg	taa	complete	13065	13416
b153	Anindobothrium lisae	nad5	1569	28.1071	29.0631	34.0344	21.2237	71.8929	70.9369	65.9656	78.7763	-0.230496	-0.183673	atg	taa	complete	4911	6480
b153	Anindobothrium lisae	trnA	61	29.5082	38.0952	15	35	70.4918	60	85	65	-0.116279	-0.333333	NA	NA	NA	11746	11807
b153	Anindobothrium lisae	trnR	57	29.8246	36.8421	26.3158	26.3158	70.1754	63.1579	73.6842	73.6842	-0.2	-0.176471	NA	NA	NA	4851	4908
b153	Anindobothrium lisae	nad4l	261	29.8851	36.7816	24.1379	28.7356	70.1149	63.2184	75.8621	71.2644	-0.464481	-0.435897	gtg	tag	complete	8602	8863
b153	Anindobothrium lisae	nad2	891	30.1908	28.6195	34.0067	27.9461	69.8092	71.3805	65.9933	72.0539	-0.491961	-0.509294	atg	tag	complete	10776	11667
b153	Anindobothrium lisae	trnY	62	30.6452	28.5714	42.8571	20	69.3548	75	55	80	-0.0232558	-0.0526316	NA	NA	NA	4531	4593
b153	Anindobothrium lisae	cox3	645	30.6977	32.093	31.6279	28.3721	69.3023	67.907	68.3721	71.6279	-0.463087	-0.434343	gtg	tag	complete	6768	7413
b153	Anindobothrium lisae	nad6	456	31.1404	28.2895	35.5263	29.6053	68.8596	71.7105	64.4737	70.3947	-0.490446	-0.366197	atg	tag	complete	4061	4517
b153	Anindobothrium lisae	trnV	63	31.746	23.8095	33.3333	38.0952	68.254	76.1905	66.6667	61.9048	-0.162791	-0.2	NA	NA	NA	11677	11740
b153	Anindobothrium lisae	mitogenome	13546	32.2162	33.7467	30.9635	31.938	67.7838	66.268	69.0365	68.062	-0.332172	-0.332264	NA	NA	NA	1	13546
b153	Anindobothrium lisae	nad4	1251	32.6938	32.6139	36.211	29.2566	67.3062	67.3861	63.789	70.7434	-0.380048	-0.344743	atg	tag	complete	8823	10074
b153	Anindobothrium lisae	cytb	1101	32.8792	34.8774	35.4223	28.3379	67.1208	65.1226	64.5777	71.6621	-0.358593	-0.331492	atg	taa	complete	7494	8595
b153	Anindobothrium lisae	trnW	66	33.3333	31.8182	27.2727	40.9091	66.6667	68.1818	72.7273	59.0909	-0.0909091	-0.363636	NA	NA	NA	13481	13547
b153	Anindobothrium lisae	trnD	65	33.8462	27.2727	31.8182	42.8571	66.1538	71.4286	66.6667	57.1429	-0.395349	-0.272727	NA	NA	NA	11810	11875
b153	Anindobothrium lisae	cox2	570	33.8596	40.5263	34.2105	26.8421	66.1404	59.4737	65.7895	73.1579	-0.193634	-0.160622	atg	tag	complete	3420	3990
b153	Anindobothrium lisae	lrrna	963	34.2679	38.0062	31.7757	33.0218	65.7321	61.9938	68.2243	66.9782	-0.241706	-0.260606	NA	NA	NA	1655	2618
b153	Anindobothrium lisae	cox1	1569	34.4168	35.3728	38.6233	29.2543	65.5832	64.6272	61.3767	70.7457	-0.364431	-0.359259	atg	tag	complete	1	1570
b153	Anindobothrium lisae	nad1	891	35.1291	36.0269	37.3737	31.9865	64.8709	63.9731	62.6263	68.0135	-0.439446	-0.507987	atg	tag	complete	11878	12769
b153	Anindobothrium lisae	srrna	718	35.2368	37.5	35.5649	32.636	64.7632	62.3431	64.4351	67.364	-0.195699	-0.264822	NA	NA	NA	2683	3401
b153	Anindobothrium lisae	trnF	62	35.4839	42.8571	33.3333	30	64.5161	60	65	70	-0.2	-0.363636	NA	NA	NA	10132	10194
b153	Anindobothrium lisae	trnS1	59	35.5932	30	40	36.8421	64.4068	68.4211	57.8947	63.1579	-0.368421	-0.238095	NA	NA	NA	13417	13476
b153	Anindobothrium lisae	atp6	516	35.6589	38.9535	35.4651	32.5581	64.3411	61.0465	64.5349	67.4419	-0.451807	-0.23913	atg	taa	complete	10259	10775
b153	Anindobothrium lisae	trnN	64	35.9375	59.0909	14.2857	33.3333	64.0625	42.8571	85.7143	66.6667	-0.121951	-0.217391	NA	NA	NA	12781	12845
b153	Anindobothrium lisae	trnL2	64	35.9375	40.9091	33.3333	33.3333	64.0625	57.1429	66.6667	66.6667	-0.170732	-0.304348	NA	NA	NA	4787	4851
b153	Anindobothrium lisae	trnE	63	36.5079	52.381	47.619	9.52381	63.4921	47.619	52.381	90.4762	-0.2	-0.217391	NA	NA	NA	3995	4058
b153	Anindobothrium lisae	trnM	65	36.9231	45.4545	36.3636	28.5714	63.0769	57.1429	61.9048	71.4286	-0.0731707	0	NA	NA	NA	10190	10255
b153	Anindobothrium lisae	trnP	64	37.5	36.3636	42.8571	33.3333	62.5	66.6667	57.1429	66.6667	-0.3	-0.5	NA	NA	NA	12848	12912
b153	Anindobothrium lisae	trnQ	61	37.7049	42.8571	35	35	62.2951	55	65	65	-0.368421	-0.391304	NA	NA	NA	10074	10135
b153	Anindobothrium lisae	trnI	66	39.3939	59.0909	31.8182	27.2727	60.6061	40.9091	68.1818	72.7273	-0.2	-0.307692	NA	NA	NA	12911	12977
b153	Anindobothrium lisae	trnL1	63	39.6825	61.9048	38.0952	19.0476	60.3175	38.0952	61.9048	80.9524	0	-0.2	NA	NA	NA	4698	4761
b153	Anindobothrium lisae	trnK	63	39.6825	42.8571	42.8571	33.3333	60.3175	57.1429	57.1429	66.6667	-0.263158	-0.12	NA	NA	NA	12996	13059
b153	Anindobothrium lisae	trnC	65	43.0769	27.2727	50	52.381	56.9231	71.4286	47.619	47.619	-0.297297	-0.214286	NA	NA	NA	2618	2683
b155	Echeneibothrium williamsi	NCR	243	21.8107	23.4568	18.5185	23.4568	78.1893	76.5432	81.4815	76.5432	-0.0105263	-0.773585	NA	NA	NA	6467	6710
b155	Echeneibothrium williamsi	trnV	64	21.875	18.1818	19.0476	28.5714	78.125	80.9524	80.9524	71.4286	-0.04	-0.142857	NA	NA	NA	11668	11732
b155	Echeneibothrium williamsi	trnG	70	22.8571	16.6667	34.7826	17.3913	77.1429	82.6087	65.2174	82.6087	-0.0740741	-0.25	NA	NA	NA	6710	6780
b155	Echeneibothrium williamsi	trnY	60	23.3333	20	25	25	76.6667	80	75	75	0.130435	-0.285714	NA	NA	NA	4505	4565
b155	Echeneibothrium williamsi	nad4l	261	24.1379	27.5862	25.2874	19.5402	75.8621	72.4138	74.7126	80.4598	-0.373737	-0.492063	atg	taa	complete	8614	8875
b155	Echeneibothrium williamsi	trnH	66	24.2424	27.2727	13.6364	31.8182	75.7576	72.7273	86.3636	68.1818	-0.28	-0.5	NA	NA	NA	7430	7496
b155	Echeneibothrium williamsi	nad6	453	24.5033	23.8411	27.8146	21.8543	75.4967	76.1589	72.1854	78.1457	-0.362573	-0.441441	atg	taa	complete	4072	4525
b155	Echeneibothrium williamsi	trnR	56	26.7857	15.7895	31.5789	33.3333	73.2143	83.3333	66.6667	66.6667	0.121951	-0.0666667	NA	NA	NA	4855	4911
b155	Echeneibothrium williamsi	nad2	873	27.0332	25.4296	33.3333	22.3368	72.9668	74.5704	66.6667	77.6632	-0.390895	-0.398305	atg	taa	complete	10792	11665
b155	Echeneibothrium williamsi	nad3	348	27.2989	28.4483	27.5862	25.8621	72.7011	71.5517	72.4138	74.1379	-0.422925	-0.305263	atg	tag	complete	13049	13397
b155	Echeneibothrium williamsi	nad5	1557	27.8099	28.7091	34.4894	20.2312	72.1901	71.2909	65.5106	79.7688	-0.259786	-0.251732	atg	taa	complete	4915	6472
b155	Echeneibothrium williamsi	trnS1	60	28.3333	35	30	20	71.6667	65	70	80	-0.116279	-0.0588235	NA	NA	NA	13398	13458
b155	Echeneibothrium williamsi	trnT	61	29.5082	23.8095	40	25	70.4918	75	60	75	-0.209302	-0.111111	NA	NA	NA	1609	1670
b155	Echeneibothrium williamsi	trnA	64	29.6875	50	14.2857	23.8095	70.3125	47.619	85.7143	76.1905	-0.0222222	-0.368421	NA	NA	NA	11734	11798
b155	Echeneibothrium williamsi	trnE	69	30.4348	43.4783	34.7826	13.0435	69.5652	56.5217	65.2174	86.9565	-0.25	-0.142857	NA	NA	NA	4000	4069
b155	Echeneibothrium williamsi	mitogenome	13523	30.4962	31.8988	32.8527	26.7362	69.5038	68.0941	67.1622	73.2638	-0.274604	-0.318138	NA	NA	NA	1	13523
b155	Echeneibothrium williamsi	lrrna	954	30.5031	29.2453	31.4465	30.8176	69.4969	70.7547	68.5535	69.1824	-0.152338	-0.285223	NA	NA	NA	1677	2631
b155	Echeneibothrium williamsi	trnQ	62	30.6452	23.8095	23.8095	45	69.3548	75	75	55	-0.302326	-0.578947	NA	NA	NA	10087	10149
b155	Echeneibothrium williamsi	cox3	645	30.6977	33.9535	33.0233	25.1163	69.3023	66.0465	66.9767	74.8837	-0.404922	-0.414141	gtg	tag	complete	6783	7428
b155	Echeneibothrium williamsi	atp6	516	31.2016	35.4651	33.1395	25	68.7984	64.5349	66.8605	75	-0.391549	-0.254658	atg	taa	complete	10274	10790
b155	Echeneibothrium williamsi	srrna	713	31.2763	35.7143	28.1513	29.9578	68.7237	64.135	71.73	70.0422	-0.138776	-0.273543	NA	NA	NA	2699	3412
b155	Echeneibothrium williamsi	trnS2	66	31.8182	36.3636	27.2727	31.8182	68.1818	63.6364	72.7273	68.1818	-0.0666667	-0.238095	NA	NA	NA	4639	4705
b155	Echeneibothrium williamsi	trnW	65	32.3077	18.1818	45.4545	33.3333	67.6923	80.9524	57.1429	66.6667	0	-0.333333	NA	NA	NA	13459	13524
b155	Echeneibothrium williamsi	trnL2	65	32.3077	31.8182	31.8182	33.3333	67.6923	66.6667	66.6667	66.6667	-0.136364	-0.238095	NA	NA	NA	4790	4855
b155	Echeneibothrium williamsi	trnL1	65	32.3077	40.9091	31.8182	23.8095	67.6923	57.1429	66.6667	76.1905	-0.0909091	-0.428571	NA	NA	NA	4709	4774
b155	Echeneibothrium williamsi	nad4	1251	32.454	34.2926	35.2518	27.8177	67.546	65.7074	64.7482	72.1823	-0.377515	-0.295567	atg	taa	complete	8835	10086
b155	Echeneibothrium williamsi	cytb	1101	32.5159	38.4196	34.0599	25.0681	67.4841	61.5804	65.9401	74.9319	-0.30821	-0.290503	atg	tag	complete	7510	8611
b155	Echeneibothrium williamsi	cox1	1602	32.7091	35.0187	39.3258	23.7828	67.2909	64.9813	60.6742	76.2172	-0.293135	-0.324427	atg	tag	complete	1	1603
b155	Echeneibothrium williamsi	nad1	891	32.9966	34.6801	37.037	27.2727	67.0034	65.3199	62.963	72.7273	-0.340034	-0.367347	atg	taa	complete	11869	12760
b155	Echeneibothrium williamsi	trnD	62	33.871	47.619	14.2857	40	66.129	55	85	60	-0.219512	-0.238095	NA	NA	NA	11804	11866
b155	Echeneibothrium williamsi	cox2	570	34.386	41.5789	34.2105	27.3684	65.614	58.4211	65.7895	72.6316	-0.203209	-0.255102	atg	tag	complete	3430	4000
b155	Echeneibothrium williamsi	trnI	66	34.8485	50	36.3636	18.1818	65.1515	50	63.6364	81.8182	-0.162791	-0.304348	NA	NA	NA	12913	12979
b155	Echeneibothrium williamsi	trnF	65	35.3846	31.8182	31.8182	42.8571	64.6154	71.4286	66.6667	57.1429	-0.238095	-0.391304	NA	NA	NA	10146	10211
b155	Echeneibothrium williamsi	trnP	67	35.8209	34.7826	36.3636	36.3636	64.1791	68.1818	63.6364	63.6364	-0.348837	-0.583333	NA	NA	NA	12846	12913
b155	Echeneibothrium williamsi	trnM	64	35.9375	40.9091	38.0952	28.5714	64.0625	57.1429	61.9048	71.4286	-0.0731707	-0.0434783	NA	NA	NA	10207	10271
b155	Echeneibothrium williamsi	trnK	65	36.9231	40.9091	36.3636	33.3333	63.0769	61.9048	61.9048	66.6667	-0.0243902	-0.166667	NA	NA	NA	12982	13047
b155	Echeneibothrium williamsi	trnN	67	37.3134	43.4783	27.2727	40.9091	62.6866	59.0909	72.7273	59.0909	-0.190476	-0.2	NA	NA	NA	12764	12831
b155	Echeneibothrium williamsi	trnC	66	39.3939	54.5455	36.3636	27.2727	60.6061	45.4545	63.6364	72.7273	-0.15	-0.153846	NA	NA	NA	2633	2699
b162	Spongiobothrium sp.	trnG	64	21.875	18.1818	23.8095	23.8095	78.125	80.9524	76.1905	76.1905	0	-0.142857	NA	NA	NA	6672	6736
b162	Spongiobothrium sp.	NCR	167	22.1557	25	23.2143	18.1818	77.8443	76.3636	76.3636	81.8182	-0.138462	-0.621622	NA	NA	NA	6505	6672
b162	Spongiobothrium sp.	trnH	66	25.7576	36.3636	13.6364	27.2727	74.2424	63.6364	86.3636	72.7273	-0.346939	-0.411765	NA	NA	NA	7385	7451
b162	Spongiobothrium sp.	trnT	62	25.8065	19.0476	23.8095	35	74.1935	85	75	65	-0.0869565	-0.375	NA	NA	NA	1621	1683
b162	Spongiobothrium sp.	nad4l	261	26.8199	34.4828	22.9885	22.9885	73.1801	65.5172	77.0115	77.0115	-0.340314	-0.257143	atg	tag	complete	8564	8825
b162	Spongiobothrium sp.	trnY	56	28.5714	31.5789	31.5789	22.2222	71.4286	66.6667	66.6667	77.7778	-0.05	0	NA	NA	NA	4531	4587
b162	Spongiobothrium sp.	nad6	456	29.8246	25.6579	32.2368	31.5789	70.1754	74.3421	67.7632	68.4211	-0.35625	-0.308824	atg	tag	complete	4070	4526
b162	Spongiobothrium sp.	trnS2	64	31.25	36.3636	23.8095	33.3333	68.75	61.9048	76.1905	66.6667	-0.227273	-0.2	NA	NA	NA	4668	4732
b162	Spongiobothrium sp.	nad2	873	31.7297	27.8351	34.7079	32.646	68.2703	72.1649	65.2921	67.354	-0.409396	-0.220217	atg	taa	complete	10806	11679
b162	Spongiobothrium sp.	atp6	516	31.7829	32.5581	33.1395	29.6512	68.2171	67.4419	66.8605	70.3488	-0.397727	-0.0609756	atg	tag	complete	10281	10797
b162	Spongiobothrium sp.	nad3	348	31.8966	31.8966	31.0345	32.7586	68.1034	68.1034	68.9655	67.2414	-0.417722	-0.315315	atg	taa	complete	13059	13407
b162	Spongiobothrium sp.	trnF	65	32.3077	36.3636	36.3636	23.8095	67.6923	61.9048	61.9048	76.1905	-0.0454545	-0.333333	NA	NA	NA	10151	10216
b162	Spongiobothrium sp.	trnE	64	32.8125	50	14.2857	33.3333	67.1875	52.381	85.7143	66.6667	-0.116279	-0.047619	NA	NA	NA	4003	4067
b162	Spongiobothrium sp.	nad5	1563	32.9495	32.0537	35.8925	30.9021	67.0505	67.9463	64.1075	69.0979	-0.282443	-0.11068	atg	taa	complete	4942	6505
b162	Spongiobothrium sp.	trnW	65	33.8462	22.7273	45.4545	33.3333	66.1538	76.1905	57.1429	66.6667	-0.0232558	-0.272727	NA	NA	NA	13469	13534
b162	Spongiobothrium sp.	lrrna	952	34.1387	31.4465	32.4921	38.4858	65.8613	68.4543	67.5079	61.5142	-0.205742	-0.175385	NA	NA	NA	1690	2642
b162	Spongiobothrium sp.	mitogenome	13533	34.1536	35.4245	34.427	32.6092	65.8464	64.5755	65.573	67.3908	-0.281787	-0.199481	NA	NA	NA	1	13533
b162	Spongiobothrium sp.	trnM	64	34.375	31.8182	28.5714	42.8571	65.625	66.6667	71.4286	57.1429	-0.0952381	0	NA	NA	NA	10214	10278
b162	Spongiobothrium sp.	cox3	645	34.4186	34.8837	34.4186	33.9535	65.5814	65.1163	65.5814	66.0465	-0.29078	-0.279279	gtg	taa	complete	6739	7384
b162	Spongiobothrium sp.	trnK	63	34.9206	33.3333	38.0952	33.3333	65.0794	66.6667	61.9048	66.6667	-0.121951	-0.0909091	NA	NA	NA	12993	13056
b162	Spongiobothrium sp.	cytb	1101	35.4223	38.1471	35.9673	32.1526	64.5777	61.8529	64.0327	67.8474	-0.31083	-0.220513	atg	taa	complete	7462	8563
b162	Spongiobothrium sp.	trnD	62	35.4839	28.5714	23.8095	55	64.5161	75	75	45	-0.15	-0.272727	NA	NA	NA	11825	11887
b162	Spongiobothrium sp.	srrna	708	35.7345	34.322	33.0508	39.8305	64.2655	65.678	66.9492	60.1695	-0.120879	-0.201581	NA	NA	NA	2709	3417
b162	Spongiobothrium sp.	cox1	1599	35.8974	38.4615	38.6492	30.5816	64.1026	61.5385	61.3508	69.4184	-0.272195	-0.212544	gtg	taa	complete	1	1600
b162	Spongiobothrium sp.	trnA	64	35.9375	50	19.0476	38.0952	64.0625	47.619	80.9524	61.9048	-0.219512	-0.391304	NA	NA	NA	11755	11819
b162	Spongiobothrium sp.	nad4	1251	36.0512	35.7314	38.3693	34.0528	63.9488	64.2686	61.6307	65.9472	-0.3625	-0.13082	atg	tag	complete	8841	10092
b162	Spongiobothrium sp.	trnI	66	36.3636	50	36.3636	22.7273	63.6364	50	63.6364	77.2727	-0.0952381	-0.333333	NA	NA	NA	12922	12988
b162	Spongiobothrium sp.	trnV	63	36.5079	38.0952	47.619	23.8095	63.4921	61.9048	52.381	76.1905	-0.1	-0.130435	NA	NA	NA	11686	11749
b162	Spongiobothrium sp.	nad1	891	36.8126	39.0572	37.037	34.3434	63.1874	60.9428	62.963	65.6566	-0.39254	-0.286585	atg	taa	complete	11890	12781
b162	Spongiobothrium sp.	trnS1	59	37.2881	45	25	42.1053	62.7119	52.6316	73.6842	57.8947	-0.135135	-0.181818	NA	NA	NA	13409	13468
b162	Spongiobothrium sp.	trnQ	61	37.7049	42.8571	40	30	62.2951	55	60	70	-0.368421	-0.391304	NA	NA	NA	10092	10153
b162	Spongiobothrium sp.	trnL2	66	37.8788	36.3636	40.9091	36.3636	62.1212	63.6364	59.0909	63.6364	-0.170732	-0.2	NA	NA	NA	4810	4876
b162	Spongiobothrium sp.	trnN	65	38.4615	40.9091	50	23.8095	61.5385	61.9048	52.381	76.1905	0.05	-0.04	NA	NA	NA	12783	12848
b162	Spongiobothrium sp.	cox2	570	38.5965	40	34.7368	41.0526	61.4035	60	65.2632	58.9474	-0.2	-0.127273	atg	taa	complete	3427	3997
b162	Spongiobothrium sp.	trnL1	66	39.3939	31.8182	45.4545	40.9091	60.6061	68.1818	54.5455	59.0909	-0.15	-0.230769	NA	NA	NA	4734	4800
b162	Spongiobothrium sp.	trnC	66	39.3939	36.3636	50	31.8182	60.6061	63.6364	50	68.1818	-0.2	-0.153846	NA	NA	NA	2642	2708
b162	Spongiobothrium sp.	trnP	63	41.2698	38.0952	38.0952	47.619	58.7302	61.9048	61.9048	52.381	-0.297297	-0.538462	NA	NA	NA	12857	12920
b162	Spongiobothrium sp.	trnR	58	41.3793	30	52.6316	42.1053	58.6207	68.4211	47.3684	57.8947	-0.294118	0	NA	NA	NA	4881	4939
b166	Anthocephalum cf. caira	NCR	102	17.6471	17.6471	17.6471	17.6471	82.3529	82.3529	82.3529	82.3529	-0.119048	-1	NA	NA	NA	6534	6636
b166	Anthocephalum cf. caira	trnY	47	21.2766	6.25	31.25	26.6667	78.7234	93.3333	66.6667	73.3333	-0.189189	-0.4	NA	NA	NA	4612	4659
b166	Anthocephalum cf. caira	trnS2	63	25.3968	23.8095	28.5714	23.8095	74.6032	76.1905	71.4286	76.1905	0.106383	-0.125	NA	NA	NA	4676	4739
b166	Anthocephalum cf. caira	trnG	66	25.7576	40.9091	13.6364	22.7273	74.2424	59.0909	86.3636	77.2727	-0.0204082	-0.294118	NA	NA	NA	6636	6702
b166	Anthocephalum cf. caira	nad4l	261	28.7356	33.3333	24.1379	28.7356	71.2644	66.6667	75.8621	71.2644	-0.408602	-0.253333	atg	tag	complete	8525	8786
b166	Anthocephalum cf. caira	trnH	68	29.4118	47.8261	26.087	13.6364	70.5882	50	77.2727	86.3636	-0.208333	-0.4	NA	NA	NA	7350	7418
b166	Anthocephalum cf. caira	trnT	64	29.6875	36.3636	19.0476	33.3333	70.3125	61.9048	80.9524	66.6667	-0.0666667	-0.368421	NA	NA	NA	1605	1669
b166	Anthocephalum cf. caira	nad6	456	31.1404	27.6316	33.5526	32.2368	68.8596	72.3684	66.4474	67.7632	-0.356688	-0.295775	atg	taa	complete	4094	4550
b166	Anthocephalum cf. caira	trnV	66	31.8182	27.2727	36.3636	31.8182	68.1818	72.7273	63.6364	68.1818	-0.244444	-0.238095	NA	NA	NA	11617	11683
b166	Anthocephalum cf. caira	trnD	61	32.7869	19.0476	55	25	67.2131	80	45	75	-0.0731707	-0.1	NA	NA	NA	11765	11826
b166	Anthocephalum cf. caira	trnA	64	32.8125	40.9091	23.8095	33.3333	67.1875	57.1429	76.1905	66.6667	-0.255814	-0.333333	NA	NA	NA	11698	11762
b166	Anthocephalum cf. caira	nad3	348	33.3333	33.6207	31.0345	35.3448	66.6667	66.3793	68.9655	64.6552	-0.37931	-0.362069	atg	tag	complete	13047	13395
b166	Anthocephalum cf. caira	trnN	68	33.8235	34.7826	39.1304	27.2727	66.1765	68.1818	63.6364	72.7273	-0.111111	-0.217391	NA	NA	NA	12726	12794
b166	Anthocephalum cf. caira	cox3	645	34.1085	38.1395	33.0233	31.1628	65.8915	61.8605	66.9767	68.8372	-0.298824	-0.336364	gtg	tag	complete	6705	7350
b166	Anthocephalum cf. caira	nad2	882	34.127	31.6327	36.3946	34.3537	65.873	68.3673	63.6054	65.6463	-0.421687	-0.295681	atg	tag	complete	10720	11602
b166	Anthocephalum cf. caira	trnF	65	35.3846	45.4545	27.2727	33.3333	64.6154	57.1429	76.1905	66.6667	-0.0952381	-0.304348	NA	NA	NA	10066	10131
b166	Anthocephalum cf. caira	mitogenome	13535	35.5744	35.7713	35.9929	34.959	64.4256	64.243	64.0213	65.041	-0.264908	-0.223261	NA	NA	NA	1	13535
b166	Anthocephalum cf. caira	trnS1	59	35.5932	40	40	26.3158	64.4068	57.8947	57.8947	73.6842	-0.105263	0.047619	NA	NA	NA	13407	13466
b166	Anthocephalum cf. caira	trnR	59	35.5932	30	30	47.3684	64.4068	68.4211	68.4211	52.6316	-0.0526316	-0.142857	NA	NA	NA	4900	4959
b166	Anthocephalum cf. caira	trnI	67	35.8209	47.8261	40.9091	18.1818	64.1791	50	59.0909	81.8182	-0.0232558	-0.333333	NA	NA	NA	12869	12936
b166	Anthocephalum cf. caira	cytb	1104	35.8696	38.587	34.7826	34.2391	64.1304	61.413	65.2174	65.7609	-0.282486	-0.186869	atg	taa	complete	7421	8525
b166	Anthocephalum cf. caira	nad4	1254	35.9649	36.8421	36.3636	34.689	64.0351	63.1579	63.6364	65.311	-0.330012	-0.18847	gtg	tag	complete	8746	10000
b166	Anthocephalum cf. caira	lrrna	975	36	35.0769	36.9231	36	64	64.9231	63.0769	64	-0.153846	-0.185185	NA	NA	NA	1671	2646
b166	Anthocephalum cf. caira	nad1	891	36.0269	36.0269	36.3636	35.6902	63.9731	63.9731	63.6364	64.3098	-0.389474	-0.358255	atg	tag	complete	11829	12720
b166	Anthocephalum cf. caira	trnQ	63	36.5079	38.0952	33.3333	38.0952	63.4921	61.9048	66.6667	61.9048	-0.35	-0.478261	NA	NA	NA	10004	10067
b166	Anthocephalum cf. caira	srrna	714	36.6947	38.2353	36.5546	35.2941	63.3053	61.7647	63.4454	64.7059	-0.0973451	-0.251908	NA	NA	NA	2713	3427
b166	Anthocephalum cf. caira	cox1	1605	36.6978	40.3738	38.8785	30.8411	63.3022	59.6262	61.1215	69.1589	-0.265748	-0.212224	atg	tag	complete	1	1606
b166	Anthocephalum cf. caira	trnE	68	36.7647	26.087	43.4783	40.9091	63.2353	77.2727	54.5455	59.0909	-0.116279	-0.04	NA	NA	NA	4023	4091
b166	Anthocephalum cf. caira	nad5	1563	36.8522	35.8925	35.8925	38.7716	63.1478	64.1075	64.1075	61.2284	-0.238095	-0.135417	atg	taa	complete	4962	6525
b166	Anthocephalum cf. caira	atp6	516	37.4031	38.9535	33.1395	40.1163	62.5969	61.0465	66.8605	59.8837	-0.417957	-0.108808	atg	taa	complete	10196	10712
b166	Anthocephalum cf. caira	trnL2	68	38.2353	47.8261	34.7826	31.8182	61.7647	54.5455	63.6364	68.1818	-0.0952381	-0.153846	NA	NA	NA	4832	4900
b166	Anthocephalum cf. caira	trnM	65	38.4615	36.3636	40.9091	38.0952	61.5385	61.9048	57.1429	61.9048	-0.15	-0.04	NA	NA	NA	10128	10193
b166	Anthocephalum cf. caira	cox2	570	40.5263	43.6842	35.2632	42.6316	59.4737	56.3158	64.7368	57.3684	-0.162242	-0.134199	atg	tag	complete	3439	4009
b166	Anthocephalum cf. caira	trnL1	68	41.1765	60.8696	30.4348	31.8182	58.8235	40.9091	68.1818	68.1818	0	-0.214286	NA	NA	NA	4755	4823
b166	Anthocephalum cf. caira	trnW	63	41.2698	47.619	42.8571	33.3333	58.7302	52.381	57.1429	66.6667	-0.135135	-0.307692	NA	NA	NA	13473	13536
b166	Anthocephalum cf. caira	trnK	62	41.9355	33.3333	47.619	45	58.0645	70	50	55	-0.222222	-0.0769231	NA	NA	NA	12982	13044
b166	Anthocephalum cf. caira	trnC	66	43.9394	40.9091	50	40.9091	56.0606	59.0909	50	59.0909	-0.0810811	-0.0344828	NA	NA	NA	2646	2712
b166	Anthocephalum cf. caira	trnP	62	46.7742	47.619	42.8571	50	53.2258	55	55	50	-0.0909091	-0.241379	NA	NA	NA	12807	12869
b175	Rhinebothrium cf. copianullum	NCR	264	16.6667	18.1818	13.6364	18.1818	83.3333	81.8182	86.3636	81.8182	-0.00909091	-0.5	NA	NA	NA	6455	6719
b175	Rhinebothrium cf. copianullum	trnT	62	19.3548	19.0476	19.0476	20	80.6452	85	80	80	-0.04	-0.333333	NA	NA	NA	1601	1663
b175	Rhinebothrium cf. copianullum	trnS2	63	20.6349	19.0476	28.5714	14.2857	79.3651	80.9524	71.4286	85.7143	-0.16	-0.0769231	NA	NA	NA	4614	4677
b175	Rhinebothrium cf. copianullum	nad4l	261	21.0728	31.0345	20.6897	11.4943	78.9272	68.9655	79.3103	88.5057	-0.262136	-0.2	atg	taa	complete	8617	8878
b175	Rhinebothrium cf. copianullum	trnY	61	21.3115	28.5714	25	10	78.6885	70	75	90	0.125	-0.0769231	NA	NA	NA	4522	4583
b175	Rhinebothrium cf. copianullum	nad6	459	23.5294	23.5294	31.3725	15.6863	76.4706	76.4706	68.6275	84.3137	-0.299145	-0.259259	atg	tag	complete	4058	4517
b175	Rhinebothrium cf. copianullum	nad2	876	24.3151	22.2603	32.8767	17.8082	75.6849	77.7397	67.1233	82.1918	-0.387632	-0.305164	atg	tag	complete	10808	11684
b175	Rhinebothrium cf. copianullum	trnW	65	24.6154	22.7273	36.3636	14.2857	75.3846	76.1905	66.6667	85.7143	-0.0612245	-0.375	NA	NA	NA	13547	13612
b175	Rhinebothrium cf. copianullum	nad3	348	25	29.3103	26.7241	18.9655	75	70.6897	73.2759	81.0345	-0.32567	-0.425287	atg	taa	complete	13109	13457
b175	Rhinebothrium cf. copianullum	atp6	516	25	29.0698	31.3953	14.5349	75	70.9302	68.6047	85.4651	-0.379845	-0.0852713	atg	tag	complete	10291	10807
b175	Rhinebothrium cf. copianullum	trnE	67	25.3731	30.4348	13.6364	31.8182	74.6269	68.1818	86.3636	68.1818	-0.12	-0.0588235	NA	NA	NA	3988	4055
b175	Rhinebothrium cf. copianullum	trnH	64	26.5625	31.8182	14.2857	33.3333	73.4375	71.4286	85.7143	66.6667	-0.319149	-0.411765	NA	NA	NA	7436	7500
b175	Rhinebothrium cf. copianullum	cox3	645	26.8217	26.9767	33.9535	19.5349	73.1783	73.0233	66.0465	80.4651	-0.292373	-0.294798	atg	tag	complete	6791	7436
b175	Rhinebothrium cf. copianullum	nad5	1575	27.1746	28.381	33.3333	19.8095	72.8254	71.619	66.6667	80.1905	-0.218832	-0.21028	atg	taa	complete	4880	6455
b175	Rhinebothrium cf. copianullum	trnA	66	27.2727	31.8182	13.6364	36.3636	72.7273	68.1818	86.3636	63.6364	-0.125	-0.333333	NA	NA	NA	11772	11838
b175	Rhinebothrium cf. copianullum	nad4	1260	27.3016	29.5238	36.1905	16.1905	72.6984	70.4762	63.8095	83.8095	-0.292576	-0.145349	atg	taa	complete	8838	10098
b175	Rhinebothrium cf. copianullum	mitogenome	13611	27.5072	28.6313	28.7855	25.1047	72.4928	71.3687	71.2145	74.8953	-0.242728	-0.240385	NA	NA	NA	1	13611
b175	Rhinebothrium cf. copianullum	trnG	69	27.5362	30.4348	17.3913	34.7826	72.4638	69.5652	82.6087	65.2174	-0.12	0.0526316	NA	NA	NA	6719	6788
b175	Rhinebothrium cf. copianullum	trnR	58	27.5862	30	15.7895	36.8421	72.4138	68.4211	84.2105	63.1579	-0.047619	0	NA	NA	NA	4828	4886
b175	Rhinebothrium cf. copianullum	srrna	707	27.7228	27.5424	31.7797	23.8298	72.2772	72.3404	68.0851	76.1702	-0.135029	-0.265306	NA	NA	NA	2688	3395
b175	Rhinebothrium cf. copianullum	trnV	64	28.125	27.2727	23.8095	33.3333	71.875	71.4286	76.1905	66.6667	-0.217391	-0.111111	NA	NA	NA	11690	11754
b175	Rhinebothrium cf. copianullum	trnD	62	29.0323	28.5714	19.0476	40	70.9677	75	80	60	-0.227273	-0.222222	NA	NA	NA	11861	11923
b175	Rhinebothrium cf. copianullum	nad1	891	29.0685	33.67	36.7003	16.835	70.9315	66.33	63.2997	83.165	-0.329114	-0.351351	atg	tag	complete	11929	12820
b175	Rhinebothrium cf. copianullum	trnN	65	29.2308	27.2727	27.2727	33.3333	70.7692	76.1905	76.1905	66.6667	-0.0434783	-0.157895	NA	NA	NA	12825	12890
b175	Rhinebothrium cf. copianullum	lrrna	952	29.7269	29.2453	33.123	26.8139	70.2731	70.6625	66.877	73.1861	-0.121076	-0.187279	NA	NA	NA	1669	2621
b175	Rhinebothrium cf. copianullum	cytb	1098	29.7814	36.0656	33.3333	19.9454	70.2186	63.9344	66.6667	80.0546	-0.276265	-0.186544	atg	tag	complete	7510	8608
b175	Rhinebothrium cf. copianullum	cox2	570	29.8246	36.8421	33.6842	18.9474	70.1754	63.1579	66.3158	81.0526	-0.22	-0.211765	atg	taa	complete	3412	3982
b175	Rhinebothrium cf. copianullum	trnM	65	30.7692	27.2727	36.3636	28.5714	69.2308	71.4286	61.9048	71.4286	-0.0222222	-0.1	NA	NA	NA	10223	10288
b175	Rhinebothrium cf. copianullum	cox1	1599	30.8943	36.5854	37.5235	18.5741	69.1057	63.4146	62.4765	81.4259	-0.263348	-0.287449	atg	taa	complete	1	1600
b175	Rhinebothrium cf. copianullum	trnQ	64	31.25	36.3636	33.3333	23.8095	68.75	61.9048	66.6667	76.1905	-0.272727	-0.4	NA	NA	NA	10102	10166
b175	Rhinebothrium cf. copianullum	trnS1	59	32.2034	30	35	31.5789	67.7966	68.4211	63.1579	68.4211	-0.15	-0.157895	NA	NA	NA	13477	13536
b175	Rhinebothrium cf. copianullum	trnP	65	32.3077	45.4545	27.2727	23.8095	67.6923	57.1429	76.1905	76.1905	-0.181818	-0.52381	NA	NA	NA	12895	12960
b175	Rhinebothrium cf. copianullum	trnI	67	32.8358	43.4783	36.3636	18.1818	67.1642	54.5455	63.6364	81.8182	-0.0222222	-0.272727	NA	NA	NA	12968	13035
b175	Rhinebothrium cf. copianullum	trnK	63	33.3333	28.5714	47.619	23.8095	66.6667	71.4286	52.381	76.1905	-0.190476	-0.047619	NA	NA	NA	13042	13105
b175	Rhinebothrium cf. copianullum	trnC	66	33.3333	40.9091	40.9091	18.1818	66.6667	59.0909	59.0909	81.8182	-0.181818	-0.0909091	NA	NA	NA	2621	2687
b175	Rhinebothrium cf. copianullum	trnL1	65	35.3846	50	22.7273	33.3333	64.6154	47.619	76.1905	66.6667	-0.238095	-0.478261	NA	NA	NA	4688	4753
b175	Rhinebothrium cf. copianullum	trnF	64	35.9375	36.3636	42.8571	28.5714	64.0625	61.9048	57.1429	71.4286	-0.170732	-0.304348	NA	NA	NA	10163	10227
b175	Rhinebothrium cf. copianullum	trnL2	64	37.5	36.3636	42.8571	33.3333	62.5	61.9048	57.1429	66.6667	-0.25	-0.25	NA	NA	NA	4764	4828
b188	Anindobothrium anacolum	trnS2	66	7.57576	4.54545	13.6364	4.54545	92.4242	95.4545	86.3636	95.4545	-0.0491803	-0.2	NA	NA	NA	4604	4670
b188	Anindobothrium anacolum	NCR	318	20.4403	21.6981	19.8113	19.8113	79.5597	78.3019	80.1887	80.1887	-0.13834	-0.446154	NA	NA	NA	6397	6715
b188	Anindobothrium anacolum	trnR	56	23.2143	10.5263	26.3158	33.3333	76.7857	88.8889	72.2222	66.6667	-0.0697674	-0.0769231	NA	NA	NA	4832	4888
b188	Anindobothrium anacolum	nad3	348	24.1379	24.1379	28.4483	19.8276	75.8621	75.8621	71.5517	80.1724	-0.454545	-0.428571	atg	taa	complete	13079	13427
b188	Anindobothrium anacolum	trnG	66	24.2424	27.2727	4.54545	40.9091	75.7576	72.7273	95.4545	59.0909	0.04	-0.125	NA	NA	NA	6715	6781
b188	Anindobothrium anacolum	trnY	57	24.5614	15.7895	31.5789	26.3158	75.4386	84.2105	68.4211	73.6842	-0.0232558	-0.285714	NA	NA	NA	4540	4597
b188	Anindobothrium anacolum	nad4l	261	24.9042	27.5862	25.2874	21.8391	75.0958	72.4138	74.7126	78.1609	-0.336735	-0.384615	atg	tag	complete	8621	8882
b188	Anindobothrium anacolum	trnH	67	25.3731	26.087	22.7273	27.2727	74.6269	72.7273	77.2727	72.7273	-0.36	-0.411765	NA	NA	NA	7429	7496
b188	Anindobothrium anacolum	nad6	456	25.4386	25	30.2632	21.0526	74.5614	75	69.7368	78.9474	-0.394118	-0.413793	atg	taa	complete	4077	4533
b188	Anindobothrium anacolum	trnQ	62	27.4194	28.5714	19.0476	35	72.5806	70	80	65	-0.333333	-0.529412	NA	NA	NA	10093	10155
b188	Anindobothrium anacolum	nad2	888	28.0405	27.7027	33.4459	22.973	71.9595	72.2973	66.5541	77.027	-0.402191	-0.429719	atg	taa	complete	10800	11688
b188	Anindobothrium anacolum	cox3	645	28.3721	30.2326	31.6279	23.2558	71.6279	69.7674	68.3721	76.7442	-0.363636	-0.453552	gtg	taa	complete	6784	7429
b188	Anindobothrium anacolum	nad5	1569	28.8719	30.2103	35.9465	20.4589	71.1281	69.7897	64.0535	79.5411	-0.225806	-0.240618	atg	taa	complete	4892	6461
b188	Anindobothrium anacolum	trnT	65	29.2308	40.9091	27.2727	19.0476	70.7692	61.9048	71.4286	80.9524	-0.130435	-0.263158	NA	NA	NA	1603	1668
b188	Anindobothrium anacolum	trnE	63	30.1587	42.8571	42.8571	4.7619	69.8413	57.1429	57.1429	95.2381	-0.136364	0.0526316	NA	NA	NA	4011	4074
b188	Anindobothrium anacolum	mitogenome	13550	30.2509	30.0863	30.6841	29.9823	69.7491	69.907	69.3313	70.0177	-0.288753	-0.301293	NA	NA	NA	1	13550
b188	Anindobothrium anacolum	lrrna	960	30.3125	28.75	28.75	33.4375	69.6875	71.25	71.25	66.5625	-0.216741	-0.271478	NA	NA	NA	1668	2628
b188	Anindobothrium anacolum	trnS1	59	30.5085	25	35	31.5789	69.4915	73.6842	63.1579	68.4211	-0.219512	-0.111111	NA	NA	NA	13428	13487
b188	Anindobothrium anacolum	trnV	62	30.6452	33.3333	38.0952	20	69.3548	65	60	80	-0.162791	-0.157895	NA	NA	NA	11698	11760
b188	Anindobothrium anacolum	trnD	62	30.6452	38.0952	23.8095	30	69.3548	65	75	70	-0.255814	-0.157895	NA	NA	NA	11836	11898
b188	Anindobothrium anacolum	nad1	891	31.2009	34.3434	37.037	22.2222	68.7991	65.6566	62.963	77.7778	-0.360522	-0.446043	atg	taa	complete	11901	12792
b188	Anindobothrium anacolum	trnA	64	31.25	40.9091	23.8095	28.5714	68.75	57.1429	76.1905	71.4286	-0.181818	-0.3	NA	NA	NA	11768	11832
b188	Anindobothrium anacolum	cytb	1110	31.5315	35.4054	35.6757	23.5135	68.4685	64.5946	64.3243	76.4865	-0.310526	-0.285714	atg	tag	complete	7505	8615
b188	Anindobothrium anacolum	nad4	1251	31.7346	31.4149	36.4508	27.3381	68.2654	68.5851	63.5492	72.6619	-0.34192	-0.264484	atg	tag	complete	8842	10093
b188	Anindobothrium anacolum	trnW	63	31.746	28.5714	28.5714	38.0952	68.254	71.4286	71.4286	61.9048	-0.162791	-0.3	NA	NA	NA	13488	13551
b188	Anindobothrium anacolum	atp6	516	32.1705	37.2093	34.3023	25	67.8295	62.7907	65.6977	75	-0.428571	-0.240964	atg	taa	complete	10280	10796
b188	Anindobothrium anacolum	srrna	737	32.4288	30.8943	31.7073	34.6939	67.5712	68.9796	68.1633	65.3061	-0.13253	-0.196653	NA	NA	NA	2693	3430
b188	Anindobothrium anacolum	trnL2	64	32.8125	40.9091	23.8095	33.3333	67.1875	57.1429	76.1905	66.6667	-0.162791	-0.238095	NA	NA	NA	4768	4832
b188	Anindobothrium anacolum	cox1	1596	33.2707	35.9023	38.5338	25.3759	66.7293	64.0977	61.4662	74.6241	-0.331455	-0.318267	atg	taa	complete	1	1597
b188	Anindobothrium anacolum	trnP	63	33.3333	33.3333	42.8571	23.8095	66.6667	66.6667	57.1429	76.1905	-0.238095	-0.428571	NA	NA	NA	12870	12933
b188	Anindobothrium anacolum	trnK	63	33.3333	28.5714	42.8571	28.5714	66.6667	71.4286	57.1429	71.4286	-0.0952381	-0.047619	NA	NA	NA	13010	13073
b188	Anindobothrium anacolum	cox2	570	33.3333	39.4737	34.2105	26.3158	66.6667	60.5263	65.7895	73.6842	-0.189474	-0.136842	atg	tag	complete	3430	4000
b188	Anindobothrium anacolum	trnF	63	34.9206	42.8571	42.8571	19.0476	65.0794	57.1429	57.1429	80.9524	-0.121951	-0.272727	NA	NA	NA	10152	10215
b188	Anindobothrium anacolum	trnN	64	35.9375	54.5455	19.0476	33.3333	64.0625	47.619	80.9524	66.6667	-0.121951	-0.217391	NA	NA	NA	12804	12868
b188	Anindobothrium anacolum	trnL1	65	36.9231	50	18.1818	42.8571	63.0769	52.381	80.9524	57.1429	-0.0243902	-0.333333	NA	NA	NA	4687	4752
b188	Anindobothrium anacolum	trnM	65	40	45.4545	31.8182	42.8571	60	52.381	66.6667	57.1429	0.025641	0	NA	NA	NA	10211	10276
b188	Anindobothrium anacolum	trnI	66	40.9091	59.0909	31.8182	31.8182	59.0909	40.9091	68.1818	68.1818	-0.179487	-0.333333	NA	NA	NA	12932	12998
b188	Anindobothrium anacolum	trnC	65	44.6154	40.9091	54.5455	38.0952	55.3846	61.9048	42.8571	61.9048	-0.333333	-0.172414	NA	NA	NA	2628	2693
b189	Anindobothrium anacolum	trnS2	70	17.1429	20.8333	13.0435	17.3913	82.8571	82.6087	86.9565	82.6087	-0.103448	0.166667	NA	NA	NA	4617	4687
b189	Anindobothrium anacolum	NCR	270	20.3704	22.2222	18.8889	20	79.6296	77.7778	81.1111	80	-0.153488	-0.454545	NA	NA	NA	6452	6722
b189	Anindobothrium anacolum	trnR	56	23.2143	10.5263	26.3158	33.3333	76.7857	88.8889	72.2222	66.6667	-0.0697674	-0.0769231	NA	NA	NA	4823	4879
b189	Anindobothrium anacolum	nad3	348	23.8506	24.1379	27.5862	19.8276	76.1494	75.8621	72.4138	80.1724	-0.456604	-0.421687	atg	taa	complete	13191	13539
b189	Anindobothrium anacolum	trnG	66	24.2424	27.2727	4.54545	40.9091	75.7576	72.7273	95.4545	59.0909	0.04	-0.125	NA	NA	NA	6722	6788
b189	Anindobothrium anacolum	trnY	57	24.5614	15.7895	31.5789	26.3158	75.4386	84.2105	68.4211	73.6842	-0.0232558	-0.285714	NA	NA	NA	4539	4596
b189	Anindobothrium anacolum	nad4l	261	24.9042	27.5862	25.2874	21.8391	75.0958	72.4138	74.7126	78.1609	-0.336735	-0.384615	atg	tag	complete	8628	8889
b189	Anindobothrium anacolum	trnT	64	25	18.1818	28.5714	28.5714	75	80.9524	71.4286	71.4286	0	-0.125	NA	NA	NA	4539	4603
b189	Anindobothrium anacolum	nad6	456	25.2193	25	29.6053	21.0526	74.7807	75	70.3947	78.9474	-0.395894	-0.426087	atg	taa	complete	4076	4532
b189	Anindobothrium anacolum	trnH	67	25.3731	26.087	22.7273	27.2727	74.6269	72.7273	77.2727	72.7273	-0.36	-0.411765	NA	NA	NA	7436	7503
b189	Anindobothrium anacolum	nad2	888	28.1532	27.3649	33.4459	23.6486	71.8468	72.6351	66.5541	76.3514	-0.407524	-0.44	atg	taa	complete	10912	11800
b189	Anindobothrium anacolum	cox3	645	28.5271	30.2326	31.6279	23.7209	71.4729	69.7674	68.3721	76.2791	-0.362256	-0.445652	gtg	taa	complete	6791	7436
b189	Anindobothrium anacolum	nad5	1569	28.6807	29.6367	35.9465	20.4589	71.3193	70.3633	64.0535	79.5411	-0.220733	-0.226667	atg	taa	complete	4883	6452
b189	Anindobothrium anacolum	trnQ	62	29.0323	33.3333	19.0476	35	70.9677	65	80	65	-0.363636	-0.555556	NA	NA	NA	10205	10267
b189	Anindobothrium anacolum	trnE	63	30.1587	42.8571	42.8571	4.7619	69.8413	57.1429	57.1429	95.2381	-0.136364	0.0526316	NA	NA	NA	4010	4073
b189	Anindobothrium anacolum	mitogenome	13662	30.3103	29.8639	30.303	30.7642	69.6897	70.1361	69.697	69.2358	-0.28915	-0.299686	NA	NA	NA	1	13662
b189	Anindobothrium anacolum	lrrna	959	30.4484	28.75	33.4375	29.1536	69.5516	71.1599	66.4577	70.8464	-0.217391	-0.273973	NA	NA	NA	1668	2627
b189	Anindobothrium anacolum	trnS1	59	30.5085	25	35	31.5789	69.4915	73.6842	63.1579	68.4211	-0.219512	-0.111111	NA	NA	NA	13540	13599
b189	Anindobothrium anacolum	trnV	62	30.6452	33.3333	38.0952	20	69.3548	65	60	80	-0.162791	-0.157895	NA	NA	NA	11810	11872
b189	Anindobothrium anacolum	nad1	891	31.2009	34.3434	37.037	22.2222	68.7991	65.6566	62.963	77.7778	-0.360522	-0.446043	atg	taa	complete	12013	12904
b189	Anindobothrium anacolum	trnA	64	31.25	40.9091	23.8095	28.5714	68.75	57.1429	76.1905	71.4286	-0.181818	-0.3	NA	NA	NA	11880	11944
b189	Anindobothrium anacolum	cytb	1110	31.5315	35.4054	35.6757	23.5135	68.4685	64.5946	64.3243	76.4865	-0.307895	-0.28	atg	tag	complete	7512	8622
b189	Anindobothrium anacolum	trnW	63	31.746	28.5714	28.5714	38.0952	68.254	71.4286	71.4286	61.9048	-0.162791	-0.3	NA	NA	NA	13600	13663
b189	Anindobothrium anacolum	nad4	1251	31.8945	31.6547	36.4508	27.5779	68.1055	68.3453	63.5492	72.4221	-0.342723	-0.263158	atg	tag	complete	8954	10205
b189	Anindobothrium anacolum	atp6	516	32.1705	37.2093	34.3023	25	67.8295	62.7907	65.6977	75	-0.434286	-0.253012	atg	taa	complete	10392	10908
b189	Anindobothrium anacolum	trnD	62	32.2581	38.0952	23.8095	35	67.7419	65	75	65	-0.238095	-0.1	NA	NA	NA	11948	12010
b189	Anindobothrium anacolum	srrna	737	32.4288	30.8943	31.7073	34.6939	67.5712	68.9796	68.1633	65.3061	-0.13253	-0.196653	NA	NA	NA	2692	3429
b189	Anindobothrium anacolum	trnL2	64	32.8125	40.9091	23.8095	33.3333	67.1875	57.1429	76.1905	66.6667	-0.162791	-0.238095	NA	NA	NA	4759	4823
b189	Anindobothrium anacolum	cox1	1596	33.0827	35.7143	38.5338	25	66.9173	64.2857	61.4662	75	-0.333333	-0.32197	atg	taa	complete	1	1597
b189	Anindobothrium anacolum	trnP	63	33.3333	33.3333	42.8571	23.8095	66.6667	66.6667	57.1429	76.1905	-0.238095	-0.428571	NA	NA	NA	12982	13045
b189	Anindobothrium anacolum	cox2	570	33.6842	39.4737	34.2105	27.3684	66.3158	60.5263	65.7895	72.6316	-0.185185	-0.125	atg	tag	complete	3429	3999
b189	Anindobothrium anacolum	trnK	63	34.9206	28.5714	42.8571	33.3333	65.0794	71.4286	57.1429	66.6667	-0.0731707	0	NA	NA	NA	13122	13185
b189	Anindobothrium anacolum	trnF	63	34.9206	42.8571	42.8571	19.0476	65.0794	57.1429	57.1429	80.9524	-0.121951	-0.272727	NA	NA	NA	10264	10327
b189	Anindobothrium anacolum	trnN	64	35.9375	54.5455	19.0476	33.3333	64.0625	47.619	80.9524	66.6667	-0.121951	-0.217391	NA	NA	NA	12916	12980
b189	Anindobothrium anacolum	trnL1	65	36.9231	50	18.1818	42.8571	63.0769	52.381	80.9524	57.1429	-0.0243902	-0.333333	NA	NA	NA	4678	4743
b189	Anindobothrium anacolum	trnM	65	40	45.4545	31.8182	42.8571	60	52.381	66.6667	57.1429	0.025641	0	NA	NA	NA	10323	10388
b189	Anindobothrium anacolum	trnI	66	40.9091	59.0909	31.8182	31.8182	59.0909	40.9091	68.1818	68.1818	-0.179487	-0.333333	NA	NA	NA	13044	13110
b189	Anindobothrium anacolum	trnC	65	44.6154	40.9091	54.5455	38.0952	55.3846	61.9048	42.8571	61.9048	-0.333333	-0.172414	NA	NA	NA	2627	2692
BU001	Anthocephalum sp.	NCR	139	18.705	19.1489	15.2174	21.7391	81.295	82.6087	84.7826	78.2609	-0.168142	-0.692308	NA	NA	NA	6538	6677
BU001	Anthocephalum sp.	trnT	66	19.697	22.7273	22.7273	13.6364	80.303	77.2727	77.2727	86.3636	0.0188679	-0.384615	NA	NA	NA	1607	1673
BU001	Anthocephalum sp.	trnG	66	19.697	31.8182	9.09091	18.1818	80.303	68.1818	90.9091	81.8182	-0.0566038	-0.230769	NA	NA	NA	6677	6743
BU001	Anthocephalum sp.	trnS2	66	22.7273	18.1818	36.3636	13.6364	77.2727	81.8182	63.6364	86.3636	-0.176471	-0.0666667	NA	NA	NA	4631	4697
BU001	Anthocephalum sp.	trnY	59	25.4237	20	35	21.0526	74.5763	84.2105	68.4211	78.9474	-0.0909091	-0.333333	NA	NA	NA	4558	4617
BU001	Anthocephalum sp.	nad3	348	29.5977	29.3103	30.1724	29.3103	70.4023	70.6897	69.8276	70.6897	-0.420408	-0.300971	atg	tag	complete	13065	13413
BU001	Anthocephalum sp.	nad4l	261	30.6513	35.6322	25.2874	31.0345	69.3487	64.3678	74.7126	68.9655	-0.381215	-0.2	atg	tag	complete	8562	8823
BU001	Anthocephalum sp.	trnH	64	31.25	50	19.0476	23.8095	68.75	52.381	80.9524	76.1905	-0.272727	-0.4	NA	NA	NA	7395	7459
BU001	Anthocephalum sp.	trnV	63	31.746	33.3333	28.5714	33.3333	68.254	66.6667	71.4286	66.6667	-0.116279	-0.1	NA	NA	NA	11640	11703
BU001	Anthocephalum sp.	nad6	456	32.2368	28.9474	34.2105	33.5526	67.7632	71.0526	65.7895	66.4474	-0.352751	-0.333333	atg	tag	complete	4096	4552
BU001	Anthocephalum sp.	nad2	882	33.1066	30.6122	35.034	33.6735	66.8934	69.3878	64.966	66.3265	-0.461017	-0.335616	atg	tag	complete	10756	11638
BU001	Anthocephalum sp.	atp6	516	33.1395	35.4651	33.1395	30.814	66.8605	64.5349	66.8605	69.186	-0.443478	-0.22807	atg	taa	complete	10227	10743
BU001	Anthocephalum sp.	trnS1	59	33.8983	40	30	31.5789	66.1017	57.8947	68.4211	68.4211	-0.128205	0	NA	NA	NA	13416	13475
BU001	Anthocephalum sp.	nad1	891	35.0168	36.0269	37.037	31.9865	64.9832	63.9731	62.963	68.0135	-0.357513	-0.333333	atg	taa	complete	11851	12742
BU001	Anthocephalum sp.	trnN	68	35.2941	34.7826	47.8261	22.7273	64.7059	68.1818	54.5455	77.2727	-0.227273	-0.166667	NA	NA	NA	12767	12835
BU001	Anthocephalum sp.	mitogenome	13554	35.3106	34.8606	36.0558	35.0155	64.6894	65.1394	63.9442	64.9845	-0.290602	-0.24112	NA	NA	NA	1	13554
BU001	Anthocephalum sp.	cox3	645	35.3488	36.2791	34.8837	34.8837	64.6512	63.7209	65.1163	65.1163	-0.328537	-0.377193	gtg	tag	complete	6746	7391
BU001	Anthocephalum sp.	cytb	1098	35.7923	37.4317	35.7923	34.153	64.2077	62.5683	64.2077	65.847	-0.270922	-0.231552	atg	taa	complete	7462	8560
BU001	Anthocephalum sp.	lrrna	977	36.2334	34.3558	38.0368	36.3077	63.7666	65.5385	61.8462	63.6923	-0.18138	-0.259887	NA	NA	NA	1678	2655
BU001	Anthocephalum sp.	nad5	1563	36.5323	36.2764	36.6603	36.6603	63.4677	63.7236	63.3397	63.3397	-0.340726	-0.215412	atg	taa	complete	4975	6538
BU001	Anthocephalum sp.	nad4	1254	36.6826	36.3636	37.799	35.8852	63.3174	63.6364	62.201	64.1148	-0.319899	-0.169565	atg	taa	complete	8783	10037
BU001	Anthocephalum sp.	cox1	1599	37.0231	38.6492	38.4615	33.9587	62.9769	61.3508	61.5385	66.0413	-0.290963	-0.182432	atg	taa	complete	1	1600
BU001	Anthocephalum sp.	trnD	62	37.0968	38.0952	23.8095	50	62.9032	65	75	50	-0.179487	-0.130435	NA	NA	NA	11786	11848
BU001	Anthocephalum sp.	trnL1	67	37.3134	34.7826	36.3636	40.9091	62.6866	63.6364	63.6364	59.0909	-0.238095	-0.36	NA	NA	NA	4709	4776
BU001	Anthocephalum sp.	cox2	570	37.7193	42.1053	34.2105	36.8421	62.2807	57.8947	65.7895	63.1579	-0.216901	-0.227907	atg	taa	complete	3443	4013
BU001	Anthocephalum sp.	srrna	701	38.2311	38.8889	34.188	41.6309	61.7689	60.9442	65.6652	58.3691	-0.127021	-0.216418	NA	NA	NA	2719	3420
BU001	Anthocephalum sp.	trnF	65	38.4615	50	36.3636	28.5714	61.5385	52.381	61.9048	71.4286	0	-0.2	NA	NA	NA	10097	10162
BU001	Anthocephalum sp.	trnA	65	38.4615	50	27.2727	38.0952	61.5385	47.619	71.4286	61.9048	-0.1	-0.12	NA	NA	NA	11716	11781
BU001	Anthocephalum sp.	trnI	67	38.806	47.8261	50	18.1818	61.194	50	50	81.8182	-0.121951	-0.230769	NA	NA	NA	12905	12972
[truncated: 2,289 more rows]

## Sheet: "Tetraphyllidea"
SeqID	TaxonID	Gene	Length	GC% (total)	GC% (1st position)	GC% (2nd position)	GC% (3rd position)	AT% (total)	AT% (1st position)	AT% (2nd position)	AT% (3rd position)	AT-Skew	GC-Skew	First codon	Last codon	Termination	Start	End
[truncated: 76 more rows]

[truncated: 2 more sheets: Trypanorhyncha, Coverage]
