# Supplementary material for: Comparative Characterization of Mitogenomes From Five Orders of Cestodes (Eucestoda: Tapeworms)
Source: Front Genet. 2021 Dec 22;12:788871. doi: 10.3389/fgene.2021.788871 (PMC8727539; doi:10.3389/fgene.2021.788871)
Supplement: Supplementary file 5 [file Table1.XLSX]

## Sheet: Sheet1
Taxon	GenBank Acc. Number	Reference
Bothriocephalidea
Bothriocephalidae
Senga
Senga ophiocephalina	KX434430.1	Tang et al. 2017
Schyzocotyle
Schyzocotyle acheilognathi (CN)	KX589243	Li et al. 2017
Schyzocotyle acheilognathi (USA)	KX060595	Brabec et al. 2016
Schyzocotyle nayarensis	NC_030317	Brabec et al. 2016
Caryophyllidea
Capingentidae
Breviscolex
Breviscolex orientalis	KY486752	Li et al. 2017
Caryophyllaeidae
Parabreviscolex
Parabreviscolex niepini	MG674140.1	Xi et al. 2018
Lytocestidae
Atractolytocestus
Atractolytocestus huronensis	KY486754	Li et al. 2017
Khawia
Khawia sinensis	KY486753	Li et al. 2017
Cyclophyllidea
Anoplocephalidae
Anoplocephala
Anoplocephala magna	KU236385	Guo 2016
Anoplocephala perfoliata	NC_028425	Guo 2015
Dipylidiidae
Dipylidium
Dipylidium caninum	NC_021145	Nakao et al. 2013
Hymenolepididae
Cloacotaenia
Cloacotaenia megalops	KU641017	Guo 2016
Drepanidotaenia
Drepanidotaenia lanceolata	NC_028164	Gao et al. 2017
Hymenolepis
Hymenolepis diminuta	AF314223	von Nickisch-Rosenegk et al. 2001
Hymenolepis nana	NC_029245	Cheng et al. 2016
Pseudanoplocephala
Pseudanoplocephala crawfordi	NC_028334	Zhao et al. 2016
Paruterinidae
Cladotaenia
Cladotaenia vulturi	KU559932	Guo 2016
Taeniidae
Echinococcus
Echinococcus canadensis	NC_011121	Nakao et al. 2007
Echinococcus equinus	NC_020374	Nakao et al. 2013
Echinococcus felidis	NC_021144	Nakao et al. 2013
Echinococcus granulosus	KJ559023	Wang et al. 2016
Echinococcus multilocularis	AB018440	Nakao et al. 2002
Echinococcus oligarthrus	NC_009461	Nakao et al. 2007
Echinococcus ortleppi	NC_011122	Nakao et al. 2007
Echinococcus shiquicus	NC_009460	Nakao et al. 2007
Echinococcus vogeli	NC_009462	Nakao et al. 2007
Hydatigera
Hydatigera kamiyai	AB731761	Nakao et al. 2013
Hydatigera krepkogorski	NC_021142	Nakao et al. 2013
Hydatigera parva	NC_021141	Nakao et al. 2013
Hydatigera sp.	LC008533	Lavikainen et al. 2016
Hydatigera taeniaeformis (CN)	NC_014768	Liu et al. 2011
Hydatigera taeniaeformis (GER)	JQ663994	Unpublished
Taenia
Taenia arctos	NC_024590	Terefe et al. 2014
Taenia asiatica	NC_004826	Jeon et al. 2005
Taenia crassiceps	AF216699	Le et al. 2000
Taenia crocutae	NC_024591	Terefe et al. 2014
Taenia hydatigena	NC_012896	Jia et al. 2010
Taenia laticollis	NC_021140	Nakao et al. 2013
Taenia madoquae	NC_021139	Nakao et al. 2013
Taenia martis	NC_020153	Nakao et al. 2013
Taenia multiceps	NC_012894	Jia et al. 2010
Taenia ovis	NC_021138	Nakao et al. 2013
Taenia pisiformis	NC_013844	Jia et al. 2010
Taenia regis	NC_024589	Terefe et al. 2014
Taenia saginata	NC_009938	Jeon et al. 2007
Taenia serialis	NC_021457	Nakao et al. 2013
Taenia solium	AB086256	Nakao et al. 2003
Taenia twitchelli	NC_021093	Nakao et al. 2013
Versteria
Versteria mustelae	NC_021143	Nakao et al. 2013
Diphyllobothriidea
Diphyllobothriidae
Diagramma
Digramma interrupta	MF671697.1	Li et al. 2018
Diphyllobothrium
Diphyllobothrium latum	NC_008945	Park et al. 2007
Diphyllobothrium nihonkaiense	NC_009463	Nakao et al. 2007
Diplogonoporus
Diplogonoporus balaenopterae	NC_017613	Yamasaki et al. 2012
Diplogonoporus grandis	NC_017615	Yamasaki et al. 2012
Ligula
Ligula intestinalis	MF671696.1	Li et al. 2018
Spirometra
Spirometra decipiens	NC_026852	Eom et al. 2015
Spirometra erinaceieuropaei	NC_011037	Eom et al. 2015
Onchoproteocephalidea I
Proteocephalidae
Gangesia
Gangesia oligonchis	﻿F314173	Li et al. 2019
Testudotaenia
Testudotaenia sp. WL-2016	KU761587	Unpublished
Rhinebothriidea
Anindobothriidae
Anindobothrium
Anindobothrium anacolum	NC_044664	Trevisan et al. 2019
Rhinebothriidae
Rhinebothrium
Rhinebothrium reydai	NC_044703	Trevisan et al. 2019
