# Supplementary material for: Comparative Characterization of Mitogenomes From Five Orders of Cestodes (Eucestoda: Tapeworms)
Source: Front Genet. 2021 Dec 22;12:788871. doi: 10.3389/fgene.2021.788871 (PMC8727539; doi:10.3389/fgene.2021.788871)
Supplement: Supplementary file 6 [file Table5.xlsx]

## Sheet: Sheet1
Taxon ID	Gene	Length (bp)	GC% (total)	GC% (1st pos.)	GC% (2nd pos.)	GC% (3rd pos.)	AT% (total)	AT% (1st pos.)	AT% (2nd pos.)	AT% (3rd pos.)	AT-Skew	GC-Skew	First codon	Last codon
Onchoproteocephallidea II	mitogenome	13,499–13,618 (13,564)	27.1–29.5 (28.7)	27.6–31.8 (29.6)	26.1–31.6 (29.2)	23.6–29.0 (27)	70.5–72.4 (71.3)	68.1–72.4 (70.4)	68.3–73.8 (70.3)	71–76.4 (73)	-0.29–-0.26 (-0.28)	-0.25–-0.22 (-0.24)	–	–
	tRNAs	51–70 (64)	20.6–44.6 (31.3)	13.6–54.5 (31)	13.4–54.5 (30.7)	10–52 (31.8)	55.4–79.4 ( 68.6)	47.6–85.7 (68.2)	45.4–86.3 ( 68.9)	47.6–90 (68.1)	-0.47–0.05 (0.17)	-0.57–0.26 (-0.19)	–	–
	rRNAs	708–960 ( 833)	27.8–31.6 (29.3)	26.6–34.2 (29.4)	28.2–31.7 ( 30.2)	24.6–33.5 (28.7)	68.4–72.2 (70.7)	65.7–73.4 (70.6)	68.3–71.8 (69.8)	66.4–75.4 (71.6)	-0.18–-0.12 (-0.15)	-0.24–-0.17 (-0.19)	–	–
	nad6	456	22.6–26.5 (24.9)	23.0–30.3 (28.2)	30.3–30.3 (30.3)	14.5–22.4 (16.2)	73.5–77.4 (75.1)	69.7–77.0 (71.8)	69.7–69.7 (69.7)	77.6–85.5 (83.8)	-0.42–-0.34 (-0.39)	-0.40–-0.35 (-0.37)	–	–
	nad5	1.572	26.3–28.1 (27.1)	28.6–31.1 (29.2)	34.2–35.3 (34.4)	14.9–18.9 (17.6)	71.9–73.7 (72.9)	68.9–71.4 (70.8)	64.7–65.8 (65.6)	81.1–85.1 (82.4)	-0.29–-0.26 (-0.28)	-0.30–-0.23 (-0.27)	atg	taa/tag
	nad4l	261	20.3–24.9 (23.8)	21.8–26.4 (25.1)	21.8–26.4 (25.5)	14.9–23.0 (20.7)	75.1–79.7 (76.2)	73.6–78.2 (74.9)	73.6–78.2 (74.5)	77.0–85.1 (79.3)	-0.32–-0.29 (-0.30)	-0.32–-0.26 (-0.27)	atg	taa
	nad4	1,245–1,251 (1,249)	26.5–30.8 (28.7)	28.4–33.7 (32.1)	33.9–34.8 (34.5)	17.3–24.6 (19.6)	69.2–73.5 (71.3)	66.3–71.6 (67.9)	65.2–66.1 (65.5)	75.4–82.7 (80.4)	-0.35–-0.32 (-0.34)	-0.23–-0.14 (-0.17)	atg	taa/tag
	nad3	348	25.9–27.0 (26.2)	29.3–30.2 (29.7)	29.3–29.3 (29.3)	19.0–21.6 (19.7)	73.0–74.1 (73.8)	69.8–70.7 (70.3)	70.7–70.7 (70.7)	78.4–81.0 (80.3)	-0.46–-0.36 (-0.41)	-0.33–-0.30 (-0.32)	atg	taa
	nad2	873–882 (875)	24.8–27.1 (25.7)	24.1–24.5 (24.1)	33.0–33.7 (33.3)	17.0–23.7 (19.8)	72.9–75.2 (74.3)	75.5–75.9 (75.9)	66.3–67.0 (66.7)	76.3–83.0 (80.2)	-0.42–-0.39 (-0.39)	-0.31–-0.25 (-0.27)	atg	taa/tag
	nad1	891–894 (892)	28.7–31.6 (30.7)	34.2–35.7 (35.4)	37.2–37.7 (37.6)	14.8–21.5 (19.0)	68.4–71.3 (69.3)	64.3–65.8 (64.6)	62.3–62.8 (62.4)	78.5–85.2 (81.0)	-0.38–-0.34 (-0.37)	-0.39–-0.31 (-0.34)	atg/gtg	taa
	cytb	1,095–1,098 (1,096)	29.1–31.9 (30.2)	35.9–37.7 (36.4)	34.2–35.1 (34.6)	16.4–23.8 (19.5)	68.1–70.9 (69.8)	62.3–64.1 (63.6)	64.9–65.8 (65.4)	76.2–83.6 (80.5)	-0.32–-0.32 (-0.32)	-0.25–-0.18-0.21)	atg	taa/tag
	cox3	645	27.3–29.1 (28.4)	31.6–34.0 (32.3)	33.0–33.5 (33.4)	14.9–21.4 (19.4)	70.9–72.7 (71.6)	66.0–68.4 (67.7)	66.5–67.0 (66.6)	78.6–85.1 (80.6)	-0.39–-0.34 (-0.37)	-0.30–-0.18 (-0.23)	gtg	taa
	cox2	570	31.2–33.3 (32.6)	37.4–41.1 (39.9)	34.7–36.8 (35.8)	21.6–23.2 (22.2)	66.7–68.8 (67.4)	58.9–62.6 (60.1)	63.2–65.3 (64.2)	76.8–78.4 (77.8)	-0.21–-0.17 (-0.19)	-0.30–-0.28 (-0.29)	atg	taa/tag
	cox1	1,602–1,629 (1,607)	30.3–32.1 (31.6)	34.1–36.3 (35.0)	36.6–38.0 (37.6)	17.9–24.2 (22.3)	67.9–69.7 (68.4)	63.7–65.9 (65.0)	62.0–63.4 (62.4)	75.8–82.1 (77.7)	-0.28–-0.24 (-0.27)	-0.24–-0.21 (-0.24)	atg	taa/tag
	atp6	516	26.6–29.7 ( 28.8)	32.6–36 (34.9)	29.7–30.8 (30.1)	13.4–23.8 (21.3)	70.3–74.4 (71.2)	64–67.4 (65.1)	69.2–70.3 (69.9)	76.2–86.6 (78.7)	-0.43–-0.37 (-0.41)	-0.24–-0.18 (-0.19)	atg	taa
	NCR	171–294 (231.4)	17.7–19.1 (18.6)	173–22.8 (18.9)	14.0–19.4 (17.7)	16.3–21 (19.4)	80.8–82.3 ( 81.3)	77.2–83.8 (81.8)	80.6–85.9 (82.1)	79.0–83.7 (80.6)	-0.25–-0.11 (-0.20)	-0.58–-0.44 ( -0.49)	–	–
Phyllobothriidea	mitogenome	13,458–13,679 (13,555)	26.7–32.3 (29.7)	24.5–32.0 (29.7)	24.5–33.7 (30.3)	26.3–33.1 (29.2)	67.7–73.3 (70.3)	68.0–75.5 (70.3)	66.3–75.5 (69.7)	66.9–73.7 (70.8)	-0.31–-0.28 (-0.29)	-0.30–-0.25 (-0.27)	–	–
	tRNAs	54–70 (64)	16.9–46.3 (31.2)	11.1–54.5 (32.9)	4.5–52.4 (30.0)	5.0–52.4 (30.6)	53.7–83.1 (68.8)	47.6–88.9 (67.1)	47.6–95.2 (69.8)	47.6–95.0 (69.4)	-0.45–0.11 (-0.15)	-0.56–0.06 (-0.22)	–	–
	rRNAs	712–970 (842)	26.6–33.4 (30.6)	26.3–36.1 (31.1)	27.6–35.3 (30.8)	24.5–34.4 (30.0)	66.6–73.4 (69.4)	63.7–73.6 (68.8)	64.7–72.4 (69.2)	65.6–75.5 (70.0)	-0.22–-0.07 (-0.14)	-0.29–-0.17 (-0.23)	–	–
	nad6	456	22.6–28.1 (25.9)	25.0–30.9 (28.0)	28.9–32.2 (31.0)	13.8–24.3 (18.6)	71.9–77.4 (74.1)	69.1–75.0 (72.0)	67.8–71.1 (69.0)	75.7–86.2 (81.4)	-0.46–-0.35 (-0.39)	-0.40–-0.23 (-0.34)	atg	taa/tag
	nad5	1,566–1,578 (1,570)	24.2–32.1 (28.2)	24.5–32.5 (29.2)	31.7–35.9 (34.2)	16.3–27.7 (21.3)	67.9–75.8 (71.8)	67.5–75.5 (70.8)	64.1–68.3 (65.8)	72.3–83.7 (78.7)	-0.32–-0.27 (-0.28)	-0.33–-0.24 (-0.27)	atg	taa
	nad4l	261	21.5–26.4 (24.4)	26.4–31.0 (28.7)	24.1–26.4 (25.3)	12.6–26.4 (19.2)	73.6–78.5 (75.6)	69.0–73.6 (71.3)	73.6–75.9 (74.7)	73.6–87.4 (80.8)	-0.36–-0.32 (-0.34)	-0.34–-0.16 (-0.23)	atg	tag
	nad4	1,245–1,251 (1,247)	25.4–35.3 (29.9)	27.2–36.0 (31.1)	33.0–37.4 (35.7)	15.4–32.4 (22.8)	64.7–74.6 (70.1)	64.0–72.8 (68.9)	62.6–67.0 (64.3)	67.6–84.6 (77.2)	-0.39–-0.35 (-0.37)	-0.25–-0.16 (-0.20)	atg/gtg	taa/tag
	nad3	348	23.0–27.6 (25.0)	25.9–30.2 (27.4)	26.7–30.2 (28.3)	15.5–23.3 (19.3)	72.4–77.0 (75.0)	69.8–74.1 (72.6)	69.8–73.3 (71.7)	76.7–84.5 (80.7)	-0.45–-0.38 (-0.41)	-0.44–-0.33 (-0.41)	atg	taa/tag
	nad2	873–879 (877)	24.3–30.4 (27.3)	23.7–29.4 (26.5)	32.6–34.1 (33.5)	16.2–27.6 (21.9)	69.6–75.7 (72.7)	70.6–76.3 (73.5)	65.9–67.4 (66.5)	72.4–83.8 (78.1)	-0.45–-0.41 (-0.43)	-0.45–-0.30 (-0.36)	atg	taa/tag
	nad1	891	28.5–33.9 (31.5)	32.0–38.7 (35.0)	36.7–37.4 (37.1)	16.8–27.6 (22.3)	66.1–71.5 (68.5)	61.3–68.0 (65.0)	62.6–63.3 (62.9)	72.4–83.2 (77.7)	-0.43–-0.33 (-0.37)	-0.44–-0.28 (-0.38)	atg	taa/tag
	cytb	1,098–1,110 (1,103)	29.1–34.7 (31.6)	34.4–38.4 (36.7)	33.6–35.1 (34.5)	18.3–30.8 (23.6)	65.3–70.9 (68.4)	61.6–65.6 (63.3)	64.9–66.4 (65.5)	69.2–81.7 (76.4)	-0.33–-0.30 (-0.32)	-0.31–-0.18 (-0.22)	atg	taa/tag
	cox3	645	27.8–31.5 (29.8)	32.1–36.3 (34.1)	32.6–33.5 (32.9)	18.6–25.6 (22.3)	68.5–72.2 (70.2)	63.7–67.9 (65.9)	66.5–67.4 (67.1)	74.4–81.4 (77.7)	-0.41–-0.39 (-0.40)	-0.39–-0.25 (-0.34)	gtg	taa/tag
	cox2	570	30–36 (33)	37.4–42.6 (39.6)	33.7–35.8 (34.5)	18.9–33.7 (25.3)	64.0–70.0 (66.9)	57.4–62.6 (60.4)	64.2–66.3 (65.5)	66.3–81.1 (74.7)	-0.26–-0.16 (-0.22)	-0.37–-0.20 (-0.28)	atg	taa/tag
	cox1	1,575–1,602 (1,589)	29.5–34.3 (32.6)	33.3–37.5 (35.6)	37.5–38.8 (38.2)	17.4–30.1 (23.9)	65.7–70.5 (67.4)	62.5–66.7 (64.4)	61.2–62.5 (61.8)	69.9–82.6 (76.1)	-0.33–-0.29 (-0.31)	-0.31–-0.26 (-0.29)	atg	taa/tag
	atp6	516	26.2–31.6 (29.0)	29.7–34.9 (32.4)	31.4–34.9 (33.3)	17.4–25.0 (21.4)	68.4–73.8 (71.0)	65.1–70.3 (67.6)	65.1–68.6 (66.7)	75.0–82.6 (78.6)	-0.44–-0.34 (-0.39)	-0.26–-0.12 (-0.19)	atg	taa/tag
	NCR	125–244 (186)	13.0–26.4 (20.5)	11.5–25.8 (20.9)	15.7–23.9 (19.4)	11.8–29.9 (21.3)	73.6–87.0 (79.5)	74.2–90.2 (79.3)	76.1–84.3 (80.5)	70.1–88.2 (78.7)	-0.18–-0.08 (-0.13)	-0.70–-0.21 (-0.48)	–	–
Rhinebothriidea	mitogenome	13,369–13,795 (13,528)	27.5–36.5 (32.5)	26.8–36.8 (32.8)	26.6–37.1 (33.0)	25.0–36.6 (31.6)	63.5–72.5 (67.5)	63.2–73.3 (67.2)	62.9–73.4 (67.0)	63.4–75.0 (68.4)	-0.33–-0.24 (-0.29)	-0.33–-0.18 (-0.25)	–	–
	tRNAs	47–73 (64)	7.6–51.5 (33.0)	4.5–65.2 (35.1)	4.5–61.9 (32.8)	4.5–57.1 (31.0)	48.5–92.4 (67.0)	36.4–95.5 (64.8)	38.1–95.5 (67.0)	42.9–95.5 (69.0)	-0.49–0.24 (-0.15)	-0.65–0.41 (-0.21)	–	–
	rRNAs	697–1061 (838)	27.6–39.5 (33.5)	25.9–38.9 (33.3)	26.0–43.5 (33.7)	23.8–42.8 (33.4)	60.5–72.4 (66.5)	60.9–73.9 (66.7)	56.5–74.0 (66.2)	57.2–76.2 (66.6)	-0.24–-0.10 (-0.16)	-0.29–-0.15 (-0.22)	–	–
	nad6	453–462 (457)	22.7–36.0 (29.4)	21.6–39.5 (28.3)	27.8–36.8 (33.3)	13.7–42.8 (26.5)	64.0–77.3 (70.6)	60.5–78.4 (71.7)	63.2–72.2 (66.7)	57.2–86.3 (73.5)	-0.49–-0.29 (-0.39)	-0.44–-0.18 (-0.33)	atg	taa/tag
	nad5	1,557–1,575 (1565)	27.1–37.2 (32.2)	28.4–38.6 (33.2)	33.3–38.8 (36.2)	15.4–38.8 (27.2)	62.8–72.9 (67.8)	61.4–71.6 (66.8)	61.2–66.7 (63.8)	61.2–84.6 (72.8)	-0.34–-0.22 (-0.28)	-0.27–-0.11 (-0.21)	atg/gtg	taa/tag
	nad4l	261	19.9–32.2 (26.7)	26.4–36.8 (31.0)	20.7–28.7 (24.8)	11.5–37.9 (24.4)	67.8–80.1 (73.3)	63.2–73.6 (69.0)	71.3–79.3 (75.2)	62.1–88.5 (75.6)	-0.5–-0.3 (-0.3)	-0.49–-0.02 (-0.24)	atg/gtg	taa/tag
	nad4	1,251–1,260 (1,254)	27.1–37.7 (33.7)	29.3–37.3 (33.9)	34.5–41.1 (37.4)	16.0–39.3 (29.9)	62.3–72.9 (66.3)	62.7–70.7 (66.1)	58.9–65.5 (62.6)	60.7–84.0 (70.1)	-0.39–-0.22 (-0.35)	-0.34–-0.11 (-0.20)	atg/gtg	taa/tag
	nad3	345–351 (348)	23.3–34.5 (28.6)	24.1–35.3 (30.4)	26.5–32.8 (29.7)	17.2–37.9 (25.8)	65.5–76.7 (71.4)	64.7–75.9 (69.6)	67.2–73.5 (70.3)	62.1–82.8 (74.2)	-0.48–-0.33 (-0.41)	-0.50–-0.19 (-0.33)	atg/gtg	taa/tag
	nad2	873–894 (879)	24.2–34.7 (29.6)	22.3–32.9 (27.1)	32.7–36.6 (34.7)	16.7–38.6 (27.0)	65.3–75.8 (70.4)	67.1–77.7 (72.9)	63.4–67.3 (65.3)	61.4–83.3 (73.0)	-0.5–-0.4 (-0.4)	-0.51–-0.18 (-0.32)	atg	taa/tag
	nad1	891	28.8–38.0 (33.8)	33.0–40.1 (35.9)	36.0–38.4 (37.2)	15.5–39.1 (28.4)	62.0–71.2 (66.2)	59.9–67.0 (64.1)	61.6–64.0 (62.8)	60.9–84.5 (71.6)	-0.44–-0.27 (-0.38)	-0.51–-0.25 (-0.36)	atg/gtg	taa/tag
	cytb	1,095–1,113 (1,101)	29.7–38.7 (33.7)	34.9–41.9 (37.9)	33.1–36.0 (34.8)	17.1–39.9 (28.5)	61.3–70.3 (66.3)	58.1–65.1 (62.1)	64.0–66.9 (65.2)	60.1–82.9 (71.5)	-0.36–-0.25 (-0.30)	-0.33–-0.16 (-0.22)	atg	taa/tag
	cox3	645	26.7–38.0 (32.5)	26.5–40.0 (34.6)	31.6–37.7 (34.3)	18.6–42.8 (28.4)	62.0–73.3 (67.5)	60.0–73.5 (65.4)	62.3–68.4 (65.7)	57.2–81.4 (71.6)	-0.46–-0.29 (-0.34)	-0.45–-0.13 (-0.30)	atg/gtg	taa/tag
	cox2	570	27.5–40.5 (34.6)	36.8–44.7 (40.0)	32.6–36.3 (34.4)	13.2–42.6 (29.5)	59.5–72.5 (65.4)	55.3–63.2 (60.0)	63.7–67.4 (65.6)	57.4–86.8 (70.5)	-0.26–-0.16 (-0.22)	-0.33–-0.13 (-0.22)	atg	taa/tag
	cox1	1,569–1,647 (1,602)	30.0–38.6 (34.5)	35.0–40.4 (37.4)	37.5–39.8 (38.6)	16.3–36.8 (27.5)	61.4–70.0 (65.5)	59.6–65.0 (62.6)	60.2–62.5 (61.4)	63.2–83.7 (72.5)	-0.36–-0.26 (-0.30)	-0.36–-0.18 (-0.26)	atg	taa/tag
	atp6	25.0–37.4 (32.0)	29.1–41.3 (35.7)	30.2–36.0 (32.8)	14.5–40.1 (27.6)	62.6–75.0 (68.0)	58.7–70.9 (64.3)	64.0–69.8 (67.2)	59.9–85.5 (72.4)	-0.48–-0.34 (-0.40)	-0.28–0.04 (-0.15)	-1.00–0.15 (-0.59)	atg	taa/tag
	NCR	86–318 (185)	14.0–26.7 (19.8)	8.5–33.3 (19.9)	11.1–31.0 (19.3)	7.8–29.3 (20.0)	73.3–86.0 (80.2)	66.7–91.4 (80.0)	68.3–88.6 (80.6)	70.7–92.2 (80.0)	-0.23–0.14 (-0.06)	-1.00–0.15 (-0.59)	–	–
“Tetraphyllidea”	mitogenome	13,498–13,672 (13,585)	32.8–34.9 (33.9)	33.2–35.0 (34.1)	33.4–35.1 (34.2)	31.9–34.6 (33.2)	65.1–67.2 (66.1)	65.0–66.8 (65.9)	64.9–66.6 (65.8)	65.4–68.1 (66.8)	-0.29–-0.28 (-0.28)	-0.19–-0.18 (-0.18)	–	–
	tRNAs	47–76 (64)	20.6–50.0 (32.7)	17.4–52.2 (33.9)	9.5–59.1 (33.0)	10.5–52.4 (31.2)	50.0–79.4 (67.3)	45.5–81.8 (65.6)	40.9–90.5 (66.6)	47.6–89.5 (68.8)	-0.36–0.17 (-0.14)	-0.55–0.13 (-0.18)	–	–
	rRNAs	709–955 (832)	33.0–35.2 (33.9)	31.2–36.2 (34.6)	31.4–38.0 (33.7)	28.4–37.4 (33.6)	64.8–67.0 (66.1)	63.8–68.6 (65.4)	62.3–68.6 (66.4)	62.6–71.6 (66.4)	-0.21–-0.12 (-0.17)	-0.20–-0.17 (-0.18)	–	–
	nad6	456–459 (457)	30.7–33.3 (32.0)	27.5–29.6 (28.5)	32.2–32.7 (32.5)	32.0–38.2 (35.1)	66.7–69.3 (68.0)	70.4–72.5 (71.5)	67.3–67.8 (67.5)	61.8–68.0 (64.9)	-0.46–-0.40 (-0.43)	-0.25–-0.21 (-0.23)	atg	tag
	nad5	1.569	33.1–34.5 (33.8)	32.9–34.2 (33.6)	35.2–35.2 (35.2)	29.8–35.4 (32.6)	65.5–66.9 (66.2)	65.8–67.1 (66.4)	64.8–64.8 (64.8)	64.6–70.2 (67.4)	-0.27–-0.25 (-0.26)	-0.19–-0.16 (-0.18)	atg	taa
	nad4l	261	28.0–28.4 (28.2)	34.5–34.5 (34.5)	25.3–26.4 (25.9)	23.0–25.3 (24.1)	71.6–72.0 (71.8)	65.5–65.5 (65.5)	73.6–74.7 (74.1)	74.7–77.0 (75.9)	-0.37–-0.29 (-0.33)	-0.15–-0.14 (-0.14)	atg	tag
	nad4	1.245	34.7–38.2 (36.4)	36.6–42.2 (39.4)	34.7–36.1 (35.4)	32.8–36.1 (34.5)	61.8–65.3 (63.6)	57.8–63.4 (60.6)	63.9–65.3 (64.6)	63.9–67.2 (65.5)	-0.37–-0.36 (-0.37)	-0.13–-0.12 (-0.12)	atg	taa/tag
	nad3	348	29.6–32.5 (31.0)	31.9–32.8 (32.3)	28.4–28.4 (28.4)	28.4–36.2 (32.3)	67.5–70.4 (69.0)	67.2–68.1 (67.7)	71.6–71.6 (71.6)	63.8–71.6 (67.7)	-0.44–-0.40 (-0.42)	-0.28–-0.17 (-0.22)	atg	taa
	nad2	873–876 (874)	29.9–32.5 (31.2)	28.4–32.0 (30.2)	33.3–34.2 (33.8)	27.1–32.3 (29.7)	67.5–70.1 (68.8)	68.0–71.6 (69.8)	65.8–66.7 (66.2)	67.7–72.9 (70.3)	-0.41–-0.41 (-0.41)	-0.25–-0.15 (-0.20)	atg	taa/tag
	nad1	891	33.7–37.1 (35.4)	36.0–39.1 (37.5)	37.0–37.0 (37.0)	27.9–35.4 (31.6)	62.9–66.3 (64.6)	60.9–64.0 (62.5)	63.0–63.0 (63.0)	64.6–72.1 (68.4)	-0.41–-0.35 (-0.38)	-0.30–-0.27 (-0.28)	atg	taa/tag
	cytb	1,095–1,107 (1,101)	35.1–37.3 (36.2)	40.1–41.1 (40.6)	33.7–35.0 (34.3)	30.4–36.9 (33.6)	62.7–64.9 (63.8)	58.9–59.9 (59.4)	65.0–66.3 (65.7)	63.1–69.6 (66.4)	-0.32–-0.29 (-0.31)	-0.13–-0.10 (-0.11)	atg	tag
	cox3	645	31.5–34.6 (33.0)	35.3–35.8 (35.6)	34.0–35.8 (34.9)	24.7–32.6 (28.6)	65.4–68.5 (67.0)	64.2–64.7 (64.4)	64.2–66.0 (65.1)	67.4–75.3 (71.4)	-0.35–-0.30 (-0.32)	-0.29–-0.24 (-0.26)	gtg	tag
	cox2	570	35.8–38.6 (37.2)	43.2–44.2 (43.7)	35.3–35.8 (35.5)	28.9–35.8 (32.4)	61.4–64.2 (62.8)	55.8–56.8 (56.3)	64.2–64.7 (64.5)	64.2–71.1 (67.6)	-0.22–-0.17 (-0.19)	-0.21–-0.12 (-0.16)	atg	taa
	cox1	1,602–1,608 (1,605)	34.6–37.4 (36.0)	37.5–37.5 (37.5)	37.1–37.8 (37.5)	29.3–36.9 (33.1)	62.6–65.4 (64.0)	62.5–62.5 (62.5)	62.2–62.9 (62.5)	63.1–70.7 (66.9)	-0.28–-0.27 (-0.27)	-0.20–-0.15 (-0.17)	atg	tag
	atp6	516	30.6–33.7 (32.2)	33.1–33.7 (33.4)	33.7–33.7 (33.7)	25.0–33.7 (29.4)	66.3–69.4 (67.8)	66.3–66.9 (66.6)	66.3–66.3 (66.3)	66.3–75.0 (70.6)	-0.39–-0.33 (-0.36)	-0.09–-0.05 (-0.07)	atg	tag
	NCR	187–288 (237)	24.1–24.7 (24.4)	22.2–26.0 (24.1)	24.2–27.1 (25.6)	20.8–25.8 (23.3)	75.3–75.9 (75.6)	74.0–79.0 (76.5)	72.9–75.8 (74.4)	74.2–79.2 (76.7)	-0.24–-0.11 (-0.17)	-0.89–-0.64 (-0.77)	–	–
Trypanorhyncha	mitogenome	13.499	29.4985	30.2667	31	27.2283	70.5015	69.7266	69.0153	72.7717	-0.278344	-0.252637	–	–
	tRNAs	58–68 (64)	16.2–39.7 (30.7)	18.2–50.0 (31.7)	8.7–40.0 (28.6)	10.5–50.0 (31.7)	60.3–83.8 (69.3)	50.0–81.8 (68.2)	57.9–90.9 (71.0)	50.0–89.5 (68.3)	-0.55–0.06 (-0.16)	-0.57–0.00 (-0.21)	–	–
	rRNAs	720–964 (842)	29.4–32.5 (30.9)	30.0–32.0 (31.0)	30.8–32.9 (31.9)	25.2–34.6 (29.9)	67.5–70.6 (69.1)	67.9–70.0 (69.0)	67.1–69.2 (68.1)	65.4–74.8 (70.1)	-0.17–-0.12 (-0.14)	-0.26–-0.19 (-0.23)	–	–
	nad6	459	26.7974	26.7974	33.3333	20.2614	73.2026	73.2026	66.6667	79.7386	-0.255952	-0.219512	atg	tag
	nad5	1.572	27.9898	26.3359	34.3511	23.2824	72.0102	73.6641	65.6489	76.7176	-0.257951	-0.209091	atg	taa
	nad4l	261	26.0536	31.0345	24.1379	22.9885	73.9464	68.9655	75.8621	77.0115	-0.367876	-0.470588	atg	tag
	nad4	1.251	30.5356	32.1343	33.3333	26.1391	69.4644	67.8657	66.6667	73.8609	-0.385501	-0.267016	atg	tag
	nad3	351	25.9259	24.7863	32.4786	20.5128	74.0741	75.2137	67.5214	79.4872	-0.492308	-0.340659	atg	taa
	nad2	876	25.3425	23.6301	33.2192	19.1781	74.6575	76.3699	66.7808	80.8219	-0.394495	-0.315315	atg	tag
	nad1	891	32.0988	33.67	36.0269	26.5993	67.9012	66.33	63.9731	73.4007	-0.378512	-0.328671	atg	taa
	cytb	1.107	31.617	35.7724	34.1463	24.9322	68.383	64.2276	65.8537	75.0678	-0.291942	-0.2	atg	taa
	cox3	645	30.0775	35.3488	33.4884	21.3953	69.9225	64.6512	66.5116	78.6047	-0.281596	-0.247423	atg	taa
	cox2	570	32.2807	41.0526	32.6316	23.1579	67.7193	58.9474	67.3684	76.8421	-0.19171	-0.358696	atg	taa
	cox1	1.572	31.4885	34.542	37.9771	21.9466	68.5115	65.458	62.0229	78.0534	-0.290622	-0.264646	atg	taa
	atp6	516	27.3256	30.814	30.814	20.3488	72.6744	69.186	69.186	79.6512	-0.402667	-0.163121	atg	tag
	NCR	127	17.3228	16.2791	16.6667	19.0476	82.6772	83.3333	83.3333	80.9524	-0.390476	-0.636364	–	–
